# Supplementary material for: Monochromatic light reprograms transcription, metabolism, and rhizosphere microbial communities in Salvia miltiorrhiza
Source: Plant Signal Behav. 2026 Jun 15;21(1):2686334. doi: 10.1080/15592324.2026.2686334 (PMC13274158; doi:10.1080/15592324.2026.2686334)
Supplement: Supplemental Table 1_DEGs summary.xls [file KPSB_A_2686334_SM2211.xls]

ID	WL1-count	WL2-count	WL3-count	UV1-count	UV2-count	UV3-count	B1-count	B2-count	B3-count	R1-count	R2-count	R3-count	FR1-count	FR2-count	FR3-count	WL1-fpkm	WL2-fpkm	WL3-fpkm	UV1-fpkm	UV2-fpkm	UV3-fpkm	B1-fpkm	B2-fpkm	B3-fpkm	R1-fpkm	R2-fpkm	R3-fpkm	FR1-fpkm	FR2-fpkm	FR3-fpkm	WL_vs_B-log2FC	WL_vs_B-pvalue	WL_vs_B-qvalue	WL_vs_B-significant	WL_vs_FR-log2FC	WL_vs_FR-pvalue	WL_vs_FR-qvalue	WL_vs_FR-significant	WL_vs_R-log2FC	WL_vs_R-pvalue	WL_vs_R-qvalue	WL_vs_R-significant	WL_vs_UV-log2FC	WL_vs_UV-pvalue	WL_vs_UV-qvalue	WL_vs_UV-significant	Chr	Start	End
GWHGAOSJ007652	64	71	58	21	30	28	33	29	43	66	49	41	531	485	505	0.496068	0.52829	0.46851	0.160801	0.221097	0.193091	0.27445	0.251245	0.425534	0.536687	0.378468	0.347519	4.840531	3.878	3.93388	-0.816897626	0.00704280132422954	0.0112702096654452	not	2.80439809228586	6.59252744123058e-63	4.63592835923918e-62	up	-0.535132154	0.0551926709787123	0.0664144540340083	not	-1.592414878	2.77619588937234e-07	6.180021910952e-07	down	GWHAOSJ00000013	13698874	13701483
GWHGAOSJ013866	32	20	35	61	85	89	36	44	27	47	62	73	108	106	143	0.380166	0.229505	0.442577	0.726853	0.975154	0.952211	0.473491	0.590595	0.423406	0.596401	0.739474	0.966236	1.528538	1.31928	1.724857	--	--	--	--	1.84521884306645	4.671678634352e-10	9.36262883333319e-10	up	0.832667267468974	0.015489764087315	0.0196138713599023	not	1.11672214152292	0.000386398196063436	0.000666416514939625	up	GWHAOSJ00000057	9880488	9885245
GWHGAOSJ013867	2577	2867	2481	3087	3185	3468	2367	2569	1910	3973	3729	4151	2767	3525	3436	42.140606	45.083092	42.873592	50.12112	49.951298	50.761852	42.630322	46.947838	40.606544	68.391212	61.096687	75.181946	53.20842	59.50816	56.464123	-0.171809916	0.0018217801373274	0.00315398885623315	not	0.114010074540384	0.107069619736583	0.125303302360346	not	0.357629736258963	2.8760347447115e-06	4.69576673064614e-06	not	-0.006059887	0.894705657084543	0.910786833508191	not	GWHAOSJ00000057	9893983	9897031
GWHGAOSJ013864	5	4	0	2	0	0	7	27	6	0	0	0	0	0	0	0.078502	0.064953	0	0.030683	0	0	0.128926	0.50018	0.129912	0	0	0	0	0	0	--	--	--	--	--	--	--	--	--	--	--	--	--	--	--	--	GWHAOSJ00000057	9831436	9837057
GWHGAOSJ013865	0	0	0	0	0	0	0	0	0	0	0	0	0	0	0	0	0	0	0	0	0	0	0	0	0	0	0	0	0	0	--	--	--	--	--	--	--	--	--	--	--	--	--	--	--	--	GWHAOSJ00000057	9869423	9871046
GWHGAOSJ013862	135	125	117	175	138	158	102	127	120	129	137	110	138	122	142	5.553319	4.972647	5.080618	7.18146	5.455466	5.826359	4.649656	5.840423	6.413934	5.600029	5.659661	5.017013	6.705944	5.178553	5.905518	-0.06032102	0.75574124803872	0.794497209476603	not	-0.085271275	0.660503885344079	0.688348294612455	not	-0.235053908	0.208921377712115	0.234419123874581	not	0.0197870808316768	0.912775623829236	0.925819456313765	not	GWHAOSJ00000057	9690314	9691917
GWHGAOSJ013863	353	357	308	603	593	667	409	424	334	532	560	586	478	570	614	4.233551	4.114146	3.903105	7.174057	6.818079	7.161263	5.396327	5.67833	5.201022	6.712502	6.724506	7.773767	6.740716	7.058098	7.392303	0.237712672083825	0.0278234498118916	0.0405354312169174	not	0.524974561474323	3.92876550819676e-06	6.45209079785282e-06	not	0.495804721333443	1.23320602875483e-05	1.93769871793546e-05	not	0.568249219768704	7.19040714660516e-09	1.77674142224471e-08	not	GWHAOSJ00000057	9720560	9723360
GWHGAOSJ013860	0	0	0	19	0	18	0	0	7	0	0	0	21	3	3	0	0	0	0.593932	0	0.508061	0	0	0.298514	0	0	0	0.777945	0.067977	0.093961	--	--	--	--	--	--	--	--	--	--	--	--	--	--	--	--	GWHAOSJ00000057	9677542	9680997
GWHGAOSJ013861	692	645	544	757	656	739	500	635	436	691	760	643	686	740	773	21.601625	19.372595	17.953257	23.466162	19.640512	20.643341	17.183279	22.161037	17.691177	22.706099	23.788343	22.230503	25.198042	23.842352	24.254354	-0.219345049	0.0419627932220278	0.059421394053741	not	0.0468163449192619	0.637819461557549	0.666510302388857	not	-0.074113916	0.455800934408552	0.488500545040029	not	-0.106615521	0.266251962974107	0.312547122978175	not	GWHAOSJ00000057	9688315	9690138
GWHGAOSJ013868	0	0	0	0	0	0	2	0	1	1	6	2	2	2	3	0	0	0	0	0	0	0.066984	0	0.055347	0.01025	0.345218	0.104615	0.085337	0.122195	0.148683	--	--	--	--	--	--	--	--	--	--	--	--	--	--	--	--	GWHAOSJ00000057	9904894	9909095
GWHGAOSJ013869	242	258	206	163	183	177	261	237	222	15	29	34	19	18	31	6.942818	7.098639	6.224595	4.630584	5.025662	4.540106	8.238585	7.603789	8.280594	0.441198	0.822512	1.069521	0.618854	0.516691	0.884114	0.0735503776003648	0.582270541434098	0.637291171397894	not	-3.557230955	1.05350952920863e-45	5.64059198820181e-45	down	-3.402127971	4.79397747978241e-45	2.67833046658574e-44	down	-0.734074655	4.4411225250948e-07	9.73556308832156e-07	not	GWHAOSJ00000057	9926147	9929138
GWHGAOSJ018728	1929	1886	1722	2097	2096	2244	1661	1645	1362	1319	1537	1205	1593	1491	1609	8.839917	8.306048	8.334359	9.539976	9.208053	9.201464	8.381109	8.422221	8.109851	6.3614	7.053089	6.114421	8.581776	7.052069	7.405387	-0.205730192	0.000192650539373478	0.000373595175191739	not	-0.415350557	5.30710188782564e-08	9.63861137660524e-08	not	-0.679137434	9.45373992755001e-19	2.68847810251999e-18	not	-0.086277663	0.108958839699716	0.137997912790975	not	GWHAOSJ00000006	42204041	42214796
GWHGAOSJ018729	0	0	0	0	0	0	0	0	0	0	0	0	0	0	0	0	0	0	0	0	0	0	0	0	0	0	0	0	0	0	--	--	--	--	--	--	--	--	--	--	--	--	--	--	--	--	GWHAOSJ00000006	42248942	42250400
GWHGAOSJ018720	128	130	114	108	128	140	105	117	101	131	158	125	118	113	112	1.8053	1.763579	1.700032	1.504716	1.723806	1.757714	1.632881	1.831043	1.851146	1.940005	2.227236	1.942268	1.942767	1.642589	1.580378	-0.158329047	0.399192867500042	0.458110084568746	not	-0.292573746	0.142276704178507	0.164142263434065	not	-0.076360788	0.677407425387022	0.703269576793757	not	-0.290611299	0.112817038818964	0.142525718788634	not	GWHAOSJ00000006	42113765	42119514
GWHGAOSJ018721	3	3	3	10	9	3	4	4	0	6	6	4	0	6	3	0.149075	0.13746	0.170389	0.629259	0.539802	0.160894	0.236692	0.236283	0	0.411231	0.373791	0.311461	0	0.426041	0.210772	--	--	--	--	--	--	--	--	--	--	--	--	--	--	--	--	GWHAOSJ00000006	42122231	42129536
GWHGAOSJ018722	4	3	5	0	4	0	13	5	6	8	9	8	3	14	10	0.079895	0.043125	0.115701	0	0.075474	0	0.292829	0.110093	0.169605	0.164155	0.177532	0.174662	0.066873	0.299131	0.204723	--	--	--	--	--	--	--	--	--	--	--	--	--	--	--	--	GWHAOSJ00000006	42135353	42136273
GWHGAOSJ018723	30	32	20	25	20	21	30	48	22	33	22	24	21	42	31	2.418496	2.489119	1.739412	1.98693	1.527766	1.525	2.744669	4.435298	2.320669	2.859986	1.826033	2.184075	2.034849	3.535995	2.541575	--	--	--	--	--	--	--	--	--	--	--	--	--	--	--	--	GWHAOSJ00000006	42138540	42138782
GWHGAOSJ018724	0	0	0	8	10	20	5	4	0	4	2	2	3	0	0	0	0	0	0.084201	0.105378	0.190678	0.049803	0.045067	0	0.039392	0.019193	0.020887	0.032568	0	0	--	--	--	--	--	--	--	--	--	--	--	--	--	--	--	--	GWHAOSJ00000006	42150848	42154148
GWHGAOSJ018725	19	33	15	14	16	21	28	19	20	24	6	22	16	17	22	0.256341	0.436892	0.220909	0.185591	0.210091	0.251396	0.42174	0.292933	0.351993	0.341082	0.076894	0.33795	0.262448	0.235007	0.295601	--	--	--	--	--	--	--	--	--	--	--	--	--	--	--	--	GWHAOSJ00000006	42155090	42157080
GWHGAOSJ018726	3	2	2	3	0	0	1	2	2	4	7	4	18	11	14	0.076331	0.055554	0.05689	0.093559	0	0	0.040057	0.051379	0.06025	0.153934	0.237851	0.147473	0.778128	0.422301	0.507828	--	--	--	--	--	--	--	--	--	--	--	--	--	--	--	--	GWHAOSJ00000006	42173911	42184559
DS_newGene_9670	69	135	76	87	91	97	51	99	60	334	392	314	219	181	243	0.8273839999999999	1.637805	0.986905	1.04877	1.066436	1.108382	0.715856	1.3565539999999998	0.93835	4.352248	4.782031999999999	4.263199999999999	3.075257	2.297459	2.8979990000000004	-0.361853473	0.204739678406978	0.252520618702468	not	1.02986164490142	6.85375800489497e-06	1.10798454783994e-05	up	1.66915311372193	2.35345074647946e-18	6.61436730805218e-18	up	-0.32092745	0.189651017332308	0.229724416301497	not	GWHAOSJ00000010	34984152	34986721
GWHGAOSJ003098	27	33	34	104	92	102	37	38	27	130	94	114	167	234	215	0.70817	0.822943	0.932047	2.707202	2.309103	2.390574	1.066083	1.087838	0.919223	3.578212	2.456268	3.305292	5.150632	6.320736	5.66638	--	--	--	--	2.52733809237426	6.07392736573046e-25	2.09994011091189e-24	up	1.62111699802193	5.17905760929551e-09	9.73984280356625e-09	up	1.36092927622477	6.58465090994444e-07	1.4233000917591e-06	up	GWHAOSJ00000020	46166063	46167725
GWHGAOSJ003099	806	811	621	830	1081	1140	955	972	799	1044	1084	1046	542	663	719	6.80679	6.588769	5.537442	6.961471	8.752825	8.622882	8.887577	9.181174	8.772707	9.279915	9.17756	9.783673	5.384313	5.78021	6.102687	0.328464051452404	8.55586125832222e-05	0.000171853263217282	not	-0.39879952	0.000211757623807179	0.000312665819025295	not	0.279555204432237	0.00296823649985655	0.00397605059220787	not	0.142193745833236	0.142152118558183	0.176445191719688	not	GWHAOSJ00000020	46177212	46186324
GWHGAOSJ003096	2830	2993	2702	4511	4607	4924	4101	3994	3629	2356	2477	2156	2631	2636	2919	20.491997	20.838354	20.676617	32.434574	31.992802	31.915489	32.70644	32.32785	34.167591	17.955038	17.966391	17.285069	22.402702	19.700867	21.241222	0.504284809220097	1.70515154176803e-29	1.14265759359385e-28	not	-0.237642133	7.2236707314695e-05	0.000109774645387516	not	-0.516143817	2.08824952653388e-17	5.65266679594781e-17	not	0.416297295206849	3.62321539670946e-24	1.76033578236356e-23	not	GWHAOSJ00000020	46138730	46146515
GWHGAOSJ003097	2474	2744	2572	4223	4219	4575	3592	3519	3110	3604	3915	3352	3086	3206	3461	18.131432	19.333471	19.914553	30.727451	29.646582	30.006741	28.990507	28.820831	29.62398	27.799122	28.739862	27.202642	26.588934	24.248186	25.481665	0.434602989320512	7.07213978121589e-20	3.48671110218159e-19	not	0.143979545682838	0.0187998735009552	0.023801244788089	not	0.250033714211184	7.42515408183218e-05	0.000111197268628674	not	0.436421452996471	4.20011043056069e-21	1.84071730624909e-20	not	GWHAOSJ00000020	46146813	46153003
GWHGAOSJ003094	907	1010	775	1366	1483	1481	2569	2479	2225	4437	4372	4328	6436	7617	7966	14.719345	15.762108	13.288346	22.013523	23.089609	21.518265	45.938858	44.986904	46.954109	75.835808	71.120201	77.822296	122.882645	127.665878	129.964569	1.48014650642275	1.25815660688812e-118	2.92528005213684e-117	up	2.85225954548393	0	0	up	2.06294120518311	7.95187948541804e-164	1.64609016749108e-162	up	0.385282783245108	1.42894945189344e-07	3.24454891953043e-07	not	GWHAOSJ00000020	46119601	46121509
GWHGAOSJ003095	1613	1663	1486	1082	1178	1290	798	744	604	27	67	58	49	57	64	35.732208	35.419777	34.787823	23.784475	25.005459	25.567104	19.467108	18.413847	17.375193	0.620607	1.467233	1.405379	1.269208	1.299301	1.415097	-1.110893615	3.4429621844397e-64	4.36889841035795e-63	down	-4.988490075	2.26403832467122e-292	7.89340537905653e-291	down	-5.199241297	5.53647242847412e-58	3.81794732196672e-57	down	-0.728848469	1.56786392502055e-33	9.87776575236986e-33	not	GWHAOSJ00000020	46135275	46136188
GWHGAOSJ003092	48	65	35	21	29	31	19	17	14	9	10	9	7	9	12	0.947327	1.238452	0.732391	0.396842	0.551863	0.536815	0.397785	0.374834	0.34566	0.179383	0.195527	0.196239	0.163134	0.170688	0.22208	-1.517863719	7.19942458426881e-05	0.000145609954138476	down	-2.577831748	1.84591924666599e-08	3.43114059090838e-08	down	-2.621924508	1.94620260795741e-09	3.73071814550884e-09	down	-1.168628323	0.000759556492172869	0.00127215084852278	down	GWHAOSJ00000020	46115119	46116526
GWHGAOSJ003093	1265	1494	1221	3806	3919	4491	4573	4702	3812	5187	4991	5238	1844	2622	2418	30.779314	34.961048	31.38801	91.968208	91.455231	97.810249	122.562531	127.885887	120.593536	132.872208	121.671814	141.160843	52.756485	65.871132	59.1255	1.75969971186473	1.72161730823889e-246	1.0462244798369e-244	up	0.608309622035711	1.2748821378802e-10	2.62590470205961e-10	not	1.73013729108099	8.35886204012763e-117	1.19111142206446e-115	up	1.31388066661892	8.7597029876473e-125	1.77640680092903e-123	up	GWHAOSJ00000020	46116936	46117767
GWHGAOSJ003090	931	918	797	810	961	1080	756	745	672	875	1004	855	915	939	1000	12.561966	11.912025	11.364398	10.853219	12.432979	13.042337	11.236929	11.240189	11.78896	12.430762	13.565089	12.778591	14.522503	13.079614	13.551904	-0.23946327	0.00206033443534259	0.00354101023635008	not	-0.0690096	0.414585154609981	0.447957714743574	not	-0.182066787	0.0342370504235604	0.0420144707511334	not	-0.199198311	0.0147472919215649	0.0212754905278863	not	GWHAOSJ00000020	46098633	46101694
GWHGAOSJ003091	53	54	49	49	27	19	41	57	23	19	22	16	13	13	17	0.600576	0.584198	0.590963	0.549253	0.286048	0.187816	0.510173	0.727622	0.336573	0.22232	0.240886	0.194023	0.16322	0.146271	0.189585	-0.342409774	0.283659085744592	0.338307462141133	not	-2.041151312	1.9066892108842e-07	3.36524170627391e-07	down	-1.684026899	1.8383189560772e-06	3.03465320934742e-06	down	-1.001611044	0.0054468475751944	0.00828949484933543	down	GWHAOSJ00000020	46102294	46104775
GWHGAOSJ000679	310	328	316	502	526	496	293	316	247	370	346	388	452	370	465	1.96412	1.997047	2.111527	3.15583	3.19519	2.813397	2.044975	2.235888	2.035762	2.466062	2.194238	2.719801	3.365252	2.415063	2.955997	-0.116780695	0.324329870326517	0.380854510758244	not	0.254028053440983	0.054741870500764	0.0660781744599262	not	-0.015246305	0.903655041671074	0.913215385501906	not	0.373474622032018	0.000535230234772167	0.000910973295598311	not	GWHAOSJ00000556	3179	9087
GWHGAOSJ000678	117	70	87	67	92	100	73	116	127	160	130	56	247	215	197	1.175329	0.679028	0.923213	0.666692	0.889988	0.898601	0.805849	1.2997	1.657276	1.690926	1.307773	0.61687	2.925439	2.230709	1.987346	0.268169530982048	0.31077025786577	0.366834925747466	not	1.09108844228467	8.63890692788004e-07	1.47364546236366e-06	up	0.0913398964880979	0.756136505612441	0.777449726158324	not	-0.394858853	0.107097298017138	0.135826680292625	not	GWHAOSJ00000846	38915	57587
GWHGAOSJ000673	1121	1209	1048	989	1042	964	811	757	677	743	976	583	929	795	927	3.727896	3.865363	3.681887	3.265109	3.320483	2.868668	2.969204	2.812963	2.92681	2.598751	3.248947	2.145892	3.632771	2.728255	3.096441	-0.546571261	6.30157327518432e-15	2.51756478416541e-14	not	-0.52484558	1.99805382946184e-08	3.70744827140595e-08	not	-0.78991182	7.50023110745452e-12	1.6116453136531e-11	not	-0.473865574	1.47469881114079e-10	4.02182329713212e-10	not	GWHAOSJ00000846	968	17855
DS_newGene_5007	24	32	27	13	26	14	215	208	174	66	90	63	76	75	82	0.335414	0.450228	0.401943	0.22896899999999998	0.472864	0.258232	4.507964	4.393192999999999	4.263172	1.2770110000000001	1.668806	1.303729	1.335346	1.225921	1.267217	2.88759030039437	2.57061800056798e-36	2.04368737887449e-35	up	1.3115857615358	2.43565730849625e-05	3.80936871231536e-05	up	1.16679759357921	0.000169110184104393	0.000246955423998532	up	--	--	--	--	GWHAOSJ00000040	26771076	26773908
GWHGAOSJ000671	162	154	151	441	415	546	353	248	276	38	42	39	0	3	0	2.526077	2.309191	2.483021	6.834915	6.208891	7.640762	6.06363	4.32081	5.608684	0.614621	0.657616	0.668889	0	0.040783	0	0.951527992535165	5.41921370857759e-10	1.62855411556645e-09	not	-7.464011679	4.85128112262685e-18	1.35452811754704e-17	down	-2.202355468	1.48280394460928e-22	4.76845211459728e-22	down	1.2775118691028	3.81120678189492e-22	1.72383934201517e-21	up	GWHAOSJ00000485	24881	27001
GWHGAOSJ000670	0	5	4	5	0	0	2	5	2	0	4	3	0	0	0	0	0.095727	0.079361	0.110846	0	0	0.050767	0.127403	0.061154	0	0.080422	0.062162	0	0	0	--	--	--	--	--	--	--	--	--	--	--	--	--	--	--	--	GWHAOSJ00000329	22142	23663
GWHGAOSJ000677	120	105	106	214	213	246	67	79	77	202	173	138	184	263	302	2.308687	1.944241	2.154032	4.09496	3.927649	4.230788	1.413423	1.698117	1.928362	4.096197	3.339598	2.935212	4.166354	5.225465	5.844635	-0.520847111	0.0171461942359966	0.0257547053801477	not	0.987327021078147	2.06840771805071e-07	3.64347565878436e-07	not	0.399732323398361	0.0372575745905387	0.0455243678659725	not	0.717202368182216	1.3402840914525e-05	2.63149137381111e-05	not	GWHAOSJ00000846	36020	38565
GWHGAOSJ000676	23	29	35	48	48	47	38	32	26	74	77	73	88	68	102	0.772047	0.944113	1.271916	1.643784	1.594359	1.455414	1.447784	1.246958	1.153932	2.718908	2.662966	2.80722	3.591479	2.418931	3.567012	--	--	--	--	1.38412353250212	1.41158108603425e-05	2.23714730236816e-05	up	1.13238060489699	0.000199298676871739	0.000289820027913793	up	0.410913629847104	0.225826097384393	0.268909981533441	not	GWHAOSJ00000846	34893	36015
GWHGAOSJ000675	1261	1342	1181	1161	1223	1226	802	754	639	1385	1480	1381	935	1089	1133	16.112915	16.493692	15.944316	14.735117	14.990358	14.021065	11.285175	10.763378	10.610492	18.630272	18.947245	19.550228	14.054212	14.370008	14.552684	-0.744829074	4.46866360824389e-28	2.88893697156683e-27	not	-0.442388129	7.00648142491607e-09	1.32875803533626e-08	not	-0.06150891	0.394846728195301	0.427523044846622	not	-0.370318664	6.32367228568481e-09	1.56746947354477e-08	not	GWHAOSJ00000846	30304	32711
GWHGAOSJ000674	100	113	116	189	111	207	102	109	86	134	135	123	99	121	137	2.027477	2.216288	2.497044	3.829723	2.172677	3.788975	2.2795	2.486822	2.285744	2.884126	2.751508	2.774235	2.376827	2.535815	2.805089	-0.108948377	0.583881933019795	0.638708149938949	not	-0.068708191	0.741251484036648	0.763668088016366	not	0.0220460237135718	0.908546856800368	0.917459764954789	not	0.314698217595881	0.141337248719651	0.175492759904496	not	GWHAOSJ00000846	22811	25579
GWHGAOSJ003328	1292	1331	1292	986	1051	1071	812	796	685	519	547	469	684	756	707	19.767147	19.577038	20.89077	14.979821	15.413491	14.671611	13.681777	13.609377	13.613718	8.360284	8.385051	7.934201	12.296124	11.933956	10.872712	-0.731114353	4.23405762931553e-27	2.65598507567443e-26	not	-1.046093471	2.3157564302429e-35	1.02439676767752e-34	down	-1.581767225	6.11851232777864e-78	5.60234051198675e-77	down	-0.63769563	1.99536140783736e-22	9.11265794525846e-22	not	GWHAOSJ00000020	50574519	50575841
GWHGAOSJ003329	2751	2745	2794	2711	2755	2915	3223	3003	2625	2729	2898	2351	2877	2861	3269	27.188152	26.082371	29.171825	26.597881	26.105854	25.782459	35.072273	33.164837	33.725266	28.379198	28.691179	25.723305	33.423264	29.180346	32.453503	0.13365173687181	0.00722357578429922	0.011534528433629	not	-0.062536501	0.351975929448764	0.384662236359772	not	-0.288871965	4.17505701061114e-05	6.35505132952106e-05	not	-0.289849337	1.62871192428734e-08	3.94313168944388e-08	not	GWHAOSJ00000020	50579516	50583181
GWHGAOSJ003320	46	57	50	153	140	130	73	104	91	65	73	79	289	241	258	0.558157	0.667847	0.638166	1.85921	1.634909	1.414159	0.976991	1.412526	1.439014	0.832884	0.888634	1.063835	4.148985	3.03795	3.163905	0.861476303378048	0.000813889141444285	0.00147094231617173	not	2.19195566049672	1.18606106673227e-25	4.17550294885519e-25	up	0.27898076522483	0.29598935	0.326283027407824	not	1.16901468078427	2.70228924469882e-07	6.01973597463588e-07	up	GWHAOSJ00000020	50400573	50403043
GWHGAOSJ003321	0	0	0	30	45	35	113	118	96	651	703	643	0	0	0	0	0	0	0.74264	1.07664	0.779285	3.165797	3.359205	3.175146	17.455956	17.938414	18.150969	0	0	0	9.25110368535453	1.44340136986896e-14	5.67963203566853e-14	up	--	--	--	--	11.5915751576103	1.19728564660106e-22	3.85908068792219e-22	up	--	--	--	--	GWHAOSJ00000020	50426506	50427667
GWHGAOSJ003322	12	19	7	68	57	89	84	75	51	53	44	24	34	52	48	0.129532	0.194162	0.08032	0.741232	0.606489	0.880298	1.021935	0.92095	0.726155	0.616048	0.482241	0.289733	0.434092	0.588887	0.52846	2.50376649801691	3.02546235190065e-11	9.88623754088219e-11	up	1.64378982663119	0.000305776489913433	0.000446429280498165	up	--	--	--	--	2.19243454445606	1.75738478208526e-08	4.24259086441491e-08	up	GWHAOSJ00000020	50432764	50434893
GWHGAOSJ003323	231	243	189	516	525	548	305	299	213	296	293	324	841	1045	1043	2.643563	2.672547	2.282521	5.868132	5.766622	5.611507	3.845757	3.820919	3.172339	3.568995	3.360453	4.1116	11.324495	12.353901	12.000475	0.338227603394353	0.0130869535133973	0.0200650940679246	not	1.96291971604688	6.85998303468189e-67	5.10852718624028e-66	up	0.238947383384362	0.0941523822553601	0.110281469042013	not	0.959885184818634	5.89451404379763e-17	2.21056754445213e-16	not	GWHAOSJ00000020	50473910	50475996
GWHGAOSJ003324	0	2	1	4	0	2	0	1	0	1	0	1	3	0	0	0	0.04311	0.020256	0.089362	0	0.039403	0	0.025783	0	0.014876	0	0.026986	0.060362	0	0	--	--	--	--	--	--	--	--	--	--	--	--	--	--	--	--	GWHAOSJ00000020	50499004	50508242
GWHGAOSJ003325	3955	3920	3788	4497	4412	4766	5449	5267	4618	4153	4959	3731	5627	5566	5595	31.969397	30.464096	32.356285	36.087524	34.196411	34.478313	48.503429	47.582401	48.524933	35.3326	40.154591	33.398842	53.480141	46.44072	45.445038	0.436266524502392	3.78315543371134e-27	2.37649874469417e-26	not	0.348077127939748	4.97999328488073e-08	9.05777569223687e-08	not	-0.095371016	0.186078941491236	0.210254001204799	not	-0.074835143	0.0856220308268698	0.110443841604207	not	GWHAOSJ00000020	50511587	50519592
GWHGAOSJ003326	8118	8276	8145	8579	8853	9407	7731	7333	6239	4082	4830	3748	4396	3974	4592	65.130463	63.833473	69.050438	68.337502	68.097839	67.547935	68.307381	65.746819	65.073212	34.468758	38.813503	33.29287	41.469883	32.908443	37.013935	-0.165079304	7.00904154614132e-06	1.55841570303689e-05	not	-1.099759417	4.10133604981068e-59	2.7343871730659e-58	down	-1.188962566	3.12122226484291e-70	2.5944584629924e-69	down	-0.176190013	2.35961409509184e-06	4.90322362163919e-06	not	GWHAOSJ00000020	50534301	50540165
GWHGAOSJ003327	0	0	0	0	0	0	0	0	0	0	2	0	0	0	0	0	0	0	0	0	0	0	0	0	0	0.033425	0	0	0	0	--	--	--	--	--	--	--	--	--	--	--	--	--	--	--	--	GWHAOSJ00000020	50541499	50548093
GWHGAOSJ006785	4267	4831	4124	1288	1344	1264	951	1035	802	2338	2237	2362	2343	2944	2924	86.842461	94.527916	88.682854	26.014303	26.22547	23.017939	21.294693	23.524691	21.215088	50.063267	45.605816	53.217422	56.051212	61.835407	59.775738	-2.203880097	0	0	down	-0.868721014	2.14401450767636e-37	9.86705852914979e-37	not	-1.154804412	9.4344425257175e-61	6.8145029752403e-60	down	-2.063056051	2.62124916183094e-291	1.55623492463127e-289	down	GWHAOSJ00000013	3009862	3011478
GWHGAOSJ006784	932	956	824	696	801	824	557	543	406	788	997	746	429	490	503	12.975543	12.79388	12.118431	9.624384	10.69538	10.262111	8.532842	8.446492	7.334359	11.545491	13.908998	11.491359	7.013615	7.038445	7.034915	-0.810938313	2.92057340277962e-22	1.57656944869931e-21	not	-1.111206997	6.03197250680756e-33	2.53913206973319e-32	down	-0.331452603	0.000485868823560451	0.00068851778284657	not	-0.528636687	6.69091307999132e-12	1.95836994655575e-11	not	GWHAOSJ00000013	3000770	3002223
GWHGAOSJ006787	2484	2636	2222	3461	3818	3874	1987	2051	1707	2207	2187	2030	1888	2211	2329	40.762222	41.582493	38.520958	56.388294	60.074654	56.889271	35.895954	37.614811	36.401035	38.118099	35.94931	36.878632	36.414253	37.436214	38.396141	-0.310550675	2.52689726236629e-09	7.26966383612796e-09	not	-0.372530441	2.20863162600649e-08	4.08766042053773e-08	not	-0.419552317	1.91052734048887e-10	3.84819673308082e-10	not	0.300623532799196	9.12144999537244e-10	2.37640600173556e-09	not	GWHAOSJ00000013	3022043	3024120
GWHGAOSJ006786	715	623	679	680	712	774	829	759	651	731	890	661	73	75	50	4.436255	3.717216	4.449374	4.189686	4.237494	4.298031	5.66352	5.265388	5.25174	4.772881	5.532298	4.541366	0.527471	0.475234	0.305945	0.187595505524959	0.0323721930147655	0.0466641624172505	not	-3.526256538	1.05327633495366e-98	1.11769323521103e-97	down	-0.058131382	0.585470163244083	0.615963685537469	not	-0.204889541	0.0214685957685759	0.0302778024006568	not	GWHAOSJ00000013	3012959	3018421
GWHGAOSJ006781	106	126	95	129	142	119	130	134	95	269	258	267	283	308	278	1.249819	1.429513	1.178167	1.508808	1.599932	1.249927	1.691153	1.766966	1.444448	3.333215	3.042215	3.485243	3.922232	3.754587	3.296573	0.173450619472992	0.36670339668338	0.425210311141934	not	1.23607490470309	3.00739041893425e-13	6.9863992809088e-13	up	1.05601912603944	1.82033590340755e-10	3.66915524593316e-10	up	-0.042776448	0.826060419962539	0.850763091808689	not	GWHAOSJ00000013	2982862	2986953
GWHGAOSJ006780	62	75	60	18	10	12	15	15	3	65	60	67	18	9	27	0.640097	0.747585	0.654352	0.176108	0.096535	0.106677	0.165627	0.171577	0.039664	0.708056	0.621053	0.7687	0.212384	0.095335	0.272828	-2.556250953	2.14995974482421e-10	6.6418185375969e-10	down	-2.049425155	8.16144504222338e-08	1.46806160498719e-07	down	-0.26056564	0.309781772845469	0.340637554521994	not	-2.597042652	1.29101051774644e-12	3.92657985379684e-12	down	GWHAOSJ00000013	2978801	2982852
GWHGAOSJ006783	251	221	211	101	120	116	88	109	66	27	49	29	21	21	31	3.601842	3.052639	3.199416	1.437772	1.649544	1.488074	1.386397	1.752572	1.234831	0.39879	0.698521	0.452758	0.35112	0.301798	0.435886	-1.342141211	5.67588804205204e-14	2.16839257080186e-13	down	-3.409571389	1.93142186295498e-43	9.93861749788578e-43	down	-2.935921412	6.34537191551432e-39	3.13280155697414e-38	down	-1.324059047	4.61388702141471e-16	1.66056440905621e-15	down	GWHAOSJ00000013	2995375	2996780
GWHGAOSJ026315	290	273	345	1021	962	1019	703	735	592	1328	1375	1320	1235	1336	1276	3.088582	2.800502	3.89057	10.81774	9.844239	9.734565	8.267009	8.763514	8.21883	14.92283	14.707506	15.603824	15.501052	14.725306	13.691234	1.19644747354966	6.68615768787321e-27	4.16471956401898e-26	up	1.89991929082356	4.22159614301581e-62	2.93450172952154e-61	up	1.91485086198748	7.82608331124969e-70	6.46239546100739e-69	up	1.41816821222828	4.28987176318501e-40	3.1106486639074e-39	up	GWHAOSJ00000084	54982509	54985151
GWHGAOSJ006789	38	34	32	11	12	10	6	2	6	22	20	12	9	14	7	0.531825	0.446201	0.472911	0.14379	0.150606	0.113798	0.081339	0.031138	0.107204	0.316265	0.268984	0.172796	0.131915	0.19243	0.096851	--	--	--	--	--	--	--	--	--	--	--	--	--	--	--	--	GWHAOSJ00000013	3029792	3031476
GWHGAOSJ006788	0	0	2	2	0	1	1	0	2	4	8	4	0	0	1	0	0	0.057252	0.047571	0	0.015429	0.033532	0	0.076841	0.120178	0.262857	0.131898	0	0	0.007199	--	--	--	--	--	--	--	--	--	--	--	--	--	--	--	--	GWHAOSJ00000013	3025527	3028611
GWHGAOSJ026317	15	12	13	13	17	9	45	16	29	5	3	3	6	0	6	0.129598	0.094832	0.114599	0.111226	0.141505	0.062989	0.421511	0.147582	0.32455	0.045073	0.021369	0.02343	0.052754	0	0.04939	--	--	--	--	--	--	--	--	--	--	--	--	--	--	--	--	GWHAOSJ00000084	55002040	55004997
GWHGAOSJ026310	305	314	296	29	23	24	116	116	112	123	193	84	831	701	719	0.934544	0.925798	0.958883	0.087371	0.065752	0.065056	0.391057	0.395409	0.445713	0.396016	0.591129	0.284703	2.997804	2.220724	2.216911	-1.366495955	1.71794391268153e-20	8.67418937564056e-20	down	1.12592030463108	2.58863749385991e-19	7.56616148480006e-19	up	-1.436361919	1.07769659368281e-13	2.50458910426718e-13	down	-3.892944997	4.76388914100323e-73	5.73661365021841e-72	down	GWHAOSJ00000084	54900502	54914513
GWHGAOSJ026311	79	44	54	76	51	64	166	178	146	293	310	277	359	373	380	1.085991	0.585244	0.777452	1.04618	0.670097	0.787772	2.531034	2.747259	2.628845	4.274272	4.305206	4.244921	5.841879	5.338723	5.294803	1.50808655234701	8.50791668346355e-12	2.88201130048725e-11	up	2.47013066627319	3.8711159377815e-36	1.7434844614579e-35	up	2.08176127841129	1.26903790060301e-25	4.48189274530686e-25	up	-0.19431218	0.508221855408246	0.557819834854065	not	GWHAOSJ00000084	54928090	54929549
GWHGAOSJ026312	33	29	29	12	22	21	29	13	17	399	371	332	472	534	518	0.512694	0.43184	0.48877	0.186858	0.330497	0.290403	0.50062	0.221989	0.335258	6.701098	5.917144	5.864487	8.851042	8.795781	8.295017	--	--	--	--	3.88601954487249	4.90160183609879e-85	4.5358591235253e-84	up	3.36847553148365	7.05043569776123e-59	4.92678152308219e-58	up	--	--	--	--	GWHAOSJ00000084	54942279	54943588
GWHGAOSJ026313	15	13	8	26	22	28	14	10	8	991	1055	963	287	298	333	0.167987	0.142708	0.094709	0.296016	0.251118	0.291648	0.179565	0.126463	0.112498	12.420043	12.590398	12.707187	4.018805	3.662367	3.981999	--	--	--	--	4.49337827177302	1.81176695017344e-53	1.11173442620747e-52	up	6.15696569802261	1.97137305142518e-124	3.00071996612275e-123	up	--	--	--	--	GWHAOSJ00000084	54962838	54964536
GWHGAOSJ001788	0	0	0	0	0	0	0	0	0	0	0	0	0	0	0	0	0	0	0	0	0	0	0	0	0	0	0	0	0	0	--	--	--	--	--	--	--	--	--	--	--	--	--	--	--	--	GWHAOSJ00000020	6024260	6030360
GWHGAOSJ001789	47	44	37	51	87	90	42	46	28	98	86	114	82	115	117	0.801218	0.725642	0.671621	0.864087	1.42391	1.385355	0.785503	0.870058	0.613149	1.77265	1.470718	2.167305	1.644125	2.044369	2.010659	-0.108521188	0.733010469319704	0.774270451925346	not	1.1101209545287	3.33972876957992e-05	5.17768009313715e-05	up	0.998488186796513	0.00016729043825286	0.000244392997831263	not	0.522877523173425	0.0703219739586895	0.0920977061514684	not	GWHAOSJ00000020	6054758	6057612
GWHGAOSJ012098	388	361	332	416	470	490	560	555	458	419	464	396	187	224	181	2.874475	2.570864	2.601158	3.062794	3.341398	3.255183	4.573013	4.5995	4.412889	3.269153	3.445326	3.251918	1.631327	1.710375	1.348665	0.581514100242499	5.64457355054396e-09	1.5834360177642e-08	not	-1.046123282	7.00969949718181e-13	1.60340598119774e-12	down	0.0125427082470758	0.912727050187512	0.921227037939426	not	0.0429882493577786	0.686013454229677	0.725317161323284	not	GWHAOSJ00000010	29946144	29950587
GWHGAOSJ012099	64	73	74	111	111	118	89	74	48	74	91	79	161	153	160	1.312565	1.452932	1.620085	2.28836	2.192061	2.192847	2.019993	1.699207	1.284214	1.610241	1.888382	1.798618	3.930186	3.272994	3.322597	0.025821789290331	0.918063327577086	0.933123890802701	not	0.989387503003927	3.2099647196415e-06	5.30005848205011e-06	not	-0.021798783	0.927249348097749	0.934880006000607	not	0.383304684367041	0.0759076108329517	0.0988226949968086	not	GWHAOSJ00000010	29950619	29951797
GWHGAOSJ012094	29	39	19	18	29	38	17	16	6	15	10	15	8	13	17	0.346547	0.444303	0.233091	0.203335	0.332879	0.405196	0.219611	0.208712	0.078214	0.179072	0.11692	0.189742	0.110258	0.151193	0.201497	--	--	--	--	--	--	--	--	--	--	--	--	--	--	--	--	GWHAOSJ00000010	29903470	29905152
GWHGAOSJ012095	891	843	828	580	642	732	802	738	552	254	217	196	195	233	238	15.147279	13.767895	14.868512	9.791183	10.454803	11.124613	15.000536	14.020409	12.185392	4.544409	3.686427	3.68513	3.890277	4.081644	4.052908	-0.259022315	0.00200524394345346	0.0034527492555303	not	-2.126529175	7.23656845671377e-83	6.55810348218326e-82	down	-2.17175945	5.78280539648726e-82	5.55913782742056e-81	down	-0.698727729	2.75324699670572e-17	1.04760575158158e-16	not	GWHAOSJ00000010	29905840	29910640
GWHGAOSJ012096	7	6	4	2	2	8	2	2	0	1	4	4	0	0	0	0.245882	0.181523	0.131495	0.0649	0.058093	0.252003	0.04679	0.084294	0	0.035192	0.140278	0.141428	0	0	0	--	--	--	--	--	--	--	--	--	--	--	--	--	--	--	--	GWHAOSJ00000010	29924467	29925003
GWHGAOSJ012097	2078	2068	1890	829	826	933	554	527	424	5029	4747	4119	1411	1474	1543	49.37537	47.242901	47.454468	19.558052	18.81337	19.846466	14.497176	13.995545	13.09342	125.789101	113.007996	108.404198	39.416824	36.161449	36.840698	-1.964736657	3.45391729928812e-187	1.41349335083966e-185	down	-0.626112804	7.55460617186274e-21	2.32578211977672e-20	not	0.973085268859682	6.68037594018486e-44	3.66056671899823e-43	not	-1.526484222	1.6553794507263e-139	3.75598134593585e-138	down	GWHAOSJ00000010	29935417	29937420
GWHGAOSJ012090	510	636	546	734	838	901	645	659	510	800	877	704	651	683	756	3.764635	4.512283	4.261278	5.379784	5.933852	5.953881	5.24325	5.442462	4.895302	6.220092	6.490093	5.760636	5.649358	5.20476	5.60974	0.140150411447034	0.129654467474333	0.167337701794959	not	0.125368798661275	0.215510017721047	0.242850840864762	not	0.26257061311608	0.00876669434765559	0.0113474730523197	not	0.242624708623242	0.00674585794736242	0.0101485750165992	not	GWHAOSJ00000010	29852317	29857737
GWHGAOSJ012091	502	561	437	300	326	346	200	233	220	250	273	258	182	203	242	5.050879	5.430525	4.65095	2.995157	3.141721	3.112832	2.212877	2.620036	2.875256	2.65015	2.751743	2.876843	2.152403	2.108563	2.444051	-1.147868295	2.38683904990271e-20	1.1983358299206e-19	down	-1.438577792	2.01200173158746e-28	7.60558435343651e-28	down	-1.16703584	1.16022193412726e-22	3.74229261139373e-22	down	-0.927969434	2.57447533822858e-18	1.02134998862544e-17	not	GWHAOSJ00000010	29866219	29870014
GWHGAOSJ012092	5021	5490	4787	5523	5669	5876	4912	4751	4072	9947	10791	9088	9938	9221	9992	32.335663	33.996696	32.577404	35.31583	35.006069	33.868896	34.835999	34.199459	34.093109	67.427391	69.621277	64.821594	75.261078	61.3013	64.664482	-0.113223181	0.00250313956547619	0.00425587449807047	not	0.755088174401502	2.92346771635013e-32	1.20988252824061e-31	not	0.733545886901805	8.72638466806274e-40	4.38517364182207e-39	not	-0.144333016	0.000242084316672028	0.000426861787777854	not	GWHAOSJ00000010	29885373	29890183
GWHGAOSJ012093	515	484	369	442	416	431	427	436	390	684	832	620	707	798	785	10.170661	9.17503	7.694355	8.669724	7.863853	7.618083	9.280345	9.615401	10.003416	14.213175	16.457392	13.55118	16.415274	16.253448	15.579406	-0.079054331	0.483609521185522	0.541929008255838	not	0.56667480269026	5.04450428110176e-07	8.706045383741e-07	not	0.412871281353004	0.000486353237152319	0.000689117600573522	not	-0.384584619	0.000818764325194495	0.00136625242871163	not	GWHAOSJ00000010	29890204	29893185
GWHGAOSJ022958	69	47	61	16	19	18	21	17	16	0	0	2	2	0	0	3.325368	2.158621	3.089077	0.728398	0.874139	0.750168	1.095629	0.871302	0.975211	0	0	0.08461	0.092502	0	0	-1.677972745	2.43304972540544e-06	5.61459383678923e-06	down	-6.648372826	8.38476931020869e-10	1.66060638554186e-09	down	-6.698817618	4.56753367879853e-10	9.01706907094801e-10	down	-2.04930195	7.75917162207558e-09	1.91343937161318e-08	down	GWHAOSJ00000023	40230142	40231758
GWHGAOSJ022959	10212	11625	9741	6059	6132	6903	5116	5070	4122	4499	4380	4908	3466	4548	4592	190.078827	208.026901	191.569672	111.957268	109.420334	114.981262	104.857864	105.45948	99.73288	88.130913	81.655304	101.159187	75.848824	87.372269	85.869263	-1.100580099	4.05478082104552e-172	1.46959302927468e-170	down	-1.507532001	1.97050343964575e-99	2.10501007978983e-98	down	-1.417719444	1.81021456588451e-80	1.71101328967441e-79	down	-1.029022712	6.30194057420742e-148	1.53358762654751e-146	down	GWHAOSJ00000023	40238061	40239515
GWHGAOSJ022952	1760	1967	1737	2102	2199	2354	1938	1929	1678	2893	2776	2669	2453	2464	2546	18.492075	19.864336	19.287289	21.923517	22.153749	22.139847	22.417271	22.646666	22.912329	31.991373	29.215374	31.053804	30.302999	26.721785	26.875826	0.0645800453009513	0.23020618596541	0.280452760526103	not	0.272859739277038	4.95331392862132e-05	7.59861749566373e-05	not	0.382711743219871	1.51550928578927e-08	2.79073074902365e-08	not	-0.019298459	0.711471400200794	0.748730416644328	not	GWHAOSJ00000023	39999554	40008675
GWHGAOSJ022953	0	0	0	0	0	0	0	0	0	0	0	0	0	0	0	0	0	0	0	0	0	0	0	0	0	0	0	0	0	0	--	--	--	--	--	--	--	--	--	--	--	--	--	--	--	--	GWHAOSJ00000023	40015109	40017617
GWHGAOSJ022950	37	35	34	26	33	32	17	20	15	38	42	23	12	10	16	2.145934	1.950377	2.095979	1.519549	1.844774	1.666134	1.105496	1.287382	1.099778	2.368215	2.471512	1.44693	0.794153	0.593674	0.915025	--	--	--	--	--	--	--	--	--	--	--	--	--	--	--	--	GWHAOSJ00000023	39954553	39958852
GWHGAOSJ018727	623	649	641	905	1074	1188	924	785	721	283	288	317	294	234	247	7.306936	7.320603	7.946793	10.552179	12.09203	12.48848	11.951882	10.293319	11.002942	3.492527	3.380008	4.113719	4.055181	2.832798	2.910047	0.384511462188787	3.6210647302165e-06	8.24544058935758e-06	not	-1.478076203	1.02647280055529e-29	3.99505645189995e-29	down	-1.334435181	5.16145578987023e-32	2.17892692642405e-31	down	0.418558157799066	5.88692450916999e-07	1.27809748289774e-06	not	GWHAOSJ00000006	42191766	42194710
GWHGAOSJ022956	17121	17798	14154	9494	9685	9515	7854	7391	6532	2806	3064	2496	1445	1642	1641	204.788269	204.674011	178.891251	112.74926	111.065742	101.85527	103.445518	98.796432	101.560844	35.31752	36.704342	33.048439	20.321445	20.269144	19.718794	-1.126946321	3.95077337557579e-136	1.08455574558968e-134	down	-3.552767549	0	0	down	-2.780520725	0	0	down	-1.072377926	5.98083558267073e-41	4.4060413831751e-40	down	GWHAOSJ00000023	40198166	40199858
GWHGAOSJ022957	12	21	14	31	42	40	22	15	30	28	63	39	63	51	84	0.17566	0.31637	0.218302	0.474893	0.637692	0.556872	0.382216	0.262419	0.608774	0.455597	0.999653	0.681436	1.168486	0.822794	1.331953	--	--	--	--	1.89535373994712	1.11138676488008e-06	1.88446672394082e-06	up	--	--	--	--	--	--	--	--	GWHAOSJ00000023	40218908	40226510
GWHGAOSJ022954	0	0	4	0	4	0	4	4	0	0	0	0	0	0	0	0	0	0.10034	0	0.095621	0	0.110036	0.107623	0	0	0	0	0	0	0	--	--	--	--	--	--	--	--	--	--	--	--	--	--	--	--	GWHAOSJ00000023	40051428	40052358
GWHGAOSJ022955	0	0	0	2	2	2	1	0	0	0	0	0	0	0	0	0	0	0	0.030007	0.044228	0.053384	0.032844	0	0	0	0	0	0	0	0	--	--	--	--	--	--	--	--	--	--	--	--	--	--	--	--	GWHAOSJ00000023	40087068	40087746
GWHGAOSJ001252	846	981	812	1848	1941	2138	1105	1217	872	1242	1311	1255	183	263	263	17.374247	19.363003	17.610823	37.676472	38.203289	39.296486	24.988272	27.929661	23.26997	26.844501	26.968918	28.530912	4.410117	5.562124	5.413311	0.314300686642403	6.19293970668801e-05	0.000125954149673617	not	-2.078806753	8.19646325558794e-69	6.25809910611136e-68	down	0.302945991847075	0.00021354662466546	0.000309740159556908	not	0.86369422022145	8.30643017454507e-42	6.21648855070296e-41	not	GWHAOSJ00000253	30631	33729
GWHGAOSJ001253	7	7	4	0	2	0	6	2	4	0	0	5	3	8	0	0.106734	0.108113	0.054963	0	0.030731	0	0.091392	0.034978	0.084179	0	0	0.08939	0.0571	0.128993	0	--	--	--	--	--	--	--	--	--	--	--	--	--	--	--	--	GWHAOSJ00000076	27461	31509
GWHGAOSJ001250	0	6	0	0	0	0	12	13	15	18	19	9	26	30	36	0	0.09589	0	0	0	0	0.22227	0.239446	0.324158	0.309838	0.307105	0.150994	0.503154	0.507442	0.606351	--	--	--	--	--	--	--	--	--	--	--	--	--	--	--	--	GWHAOSJ00000806	28918	31824
GWHGAOSJ001251	33	35	23	6	7	8	6	5	1	0	5	1	2	4	5	0.916066	0.926232	0.679635	0.157693	0.170426	0.185453	0.17221	0.133419	0.036718	0	0.117888	0.030964	0.064757	0.1033	0.120702	--	--	--	--	--	--	--	--	--	--	--	--	--	--	--	--	GWHAOSJ00000285	3966	5665
GWHGAOSJ001256	0	0	0	0	0	0	0	0	0	0	0	0	0	0	0	0	0	0	0	0	0	0	0	0	0	0	0	0	0	0	--	--	--	--	--	--	--	--	--	--	--	--	--	--	--	--	GWHAOSJ00000702	17085	18750
GWHGAOSJ001257	2752	2662	2441	1939	1987	2180	3630	3760	3230	3441	3211	2741	1865	2084	1910	17.04249	15.850286	15.977392	11.925645	11.799148	12.08158	24.762951	26.026432	26.008839	22.429087	19.920635	18.800913	13.581467	13.325565	11.884707	0.478654868911904	1.83821756394789e-22	9.98371787118709e-22	not	-0.600722017	7.61380590791094e-17	2.04020784688242e-16	not	0.027790376047251	0.709875458990893	0.734440427373065	not	-0.668048959	7.20146874520704e-39	5.09184308309738e-38	not	GWHAOSJ00000713	28243	34558
GWHGAOSJ001254	0	1	0	0	2	0	4	4	2	0	0	0	0	0	3	0	0.017645	0	0	0.041458	0	0.081302	0.080397	0.056078	0	0	0	0	0	0.066652	--	--	--	--	--	--	--	--	--	--	--	--	--	--	--	--	GWHAOSJ00000888	7560	9866
GWHGAOSJ001255	0	2	4	13	12	8	5	7	2	0	3	0	0	5	0	0	0.037404	0.087892	0.266141	0.233279	0.145771	0.109134	0.15697	0.045357	0	0.063694	0	0	0.100843	0	--	--	--	--	--	--	--	--	--	--	--	--	--	--	--	--	GWHAOSJ00000888	23985	32107
GWHGAOSJ001258	0	0	0	0	0	0	0	0	0	0	0	0	0	0	0	0	0	0	0	0	0	0	0	0	0	0	0	0	0	0	--	--	--	--	--	--	--	--	--	--	--	--	--	--	--	--	GWHAOSJ00000109	3813	4641
GWHGAOSJ001259	0	1	0	0	1	0	3	15	10	0	0	1	0	0	0	0	0.031	0	0	0.028135	0	0.10512	0.563488	0.41722	0	0	0.03044	0	0	0	--	--	--	--	--	--	--	--	--	--	--	--	--	--	--	--	GWHAOSJ00000109	10450	11176
DS_newGene_5910	0	0	1	24	13	8	0	4	0	0	0	0	0	1	1	0	0	0.045748	1.351361	0.701706	0.394488	0	0.216959	0	0	0	0	0	0.052369	0.020762	--	--	--	--	--	--	--	--	--	--	--	--	--	--	--	--	GWHAOSJ00000057	30024052	30026916
GWHGAOSJ017579	438	473	436	782	810	852	694	707	559	1767	1740	1842	1986	2787	2526	16.683664	17.332596	17.532461	29.589745	29.590881	29.055708	29.126793	30.109676	27.678305	70.916817	66.463112	77.769775	89.052383	109.678703	96.785721	0.580431307882612	6.47353289560987e-11	2.07409263552683e-10	not	2.25407022536712	1.21592049059234e-114	1.48813752046866e-113	up	1.76381197114439	1.80623135227913e-86	1.84327176887408e-85	up	0.555587194764586	8.05284258143269e-11	2.22968490829991e-10	not	GWHAOSJ00000006	3225161	3225852
DS_newGene_5912	271	348	267	492	555	554	352	354	293	3304	3581	3184	63	59	67	3.93433	4.748825	4.149996	7.10237	7.628218	7.081361	5.560094	5.658991	5.510018	49.026733	50.072860999999996	49.20781	0.9832909999999999	0.829091	0.908011	0.216993868759323	0.0726915563067001	0.0986461554260578	not	-2.404394594	5.61355194074922e-38	2.60977030937931e-37	down	3.27917912352533	0	0	up	0.552359952523093	8.39011168850955e-07	1.79933200989777e-06	not	GWHAOSJ00000057	30009722	30011820
DS_newGene_7517	144	152	176	112	120	113	108	128	99	147	219	100	5	11	12	3.267468	3.492571	4.388194	2.819216	2.939672	2.451722	2.5072289999999997	2.9670069999999997	2.606305	3.40259	4.972188	2.376962	0.159419	0.26393	0.325437	-0.456647991	0.0135162286669386	0.0206746754059282	not	-4.265132031	2.0720802485427e-33	8.81028337032578e-33	down	-0.265302359	0.224331399903152	0.250736414696651	not	-0.758515859	3.41106986221986e-05	6.48563081470411e-05	not	GWHAOSJ00000006	57965562	57966682
GWHGAOSJ007959	6229	6716	5805	2171	2392	2278	2048	2012	1717	2524	2513	2503	3546	3921	3877	60.610836	62.830326	59.683926	20.975588	22.309999	19.837032	21.942484	21.876268	21.711802	25.849167	24.496382	26.965048	40.566406	39.381611	37.906681	-1.655942744	0	0	down	-0.903000567	8.44296517197441e-62	5.85064761746617e-61	not	-1.540058237	1.7554149845101e-141	3.03701611633239e-140	down	-1.75604993	8.11655720110206e-296	4.93794393457157e-294	down	GWHAOSJ00000013	19351684	19355709
GWHGAOSJ007958	30124	33248	27609	30343	32234	33582	26743	26356	22320	20127	21212	19615	21565	22588	24420	243.431732	258.30365	235.73497	243.445465	249.747528	242.868088	237.984436	238.027084	234.47551	171.180252	171.710922	175.522903	204.89183	188.404846	198.266861	-0.227006352	5.16678935998372e-12	1.77736592422145e-11	not	-0.585682069	4.48902274600179e-32	1.84922913046356e-31	not	-0.804185294	8.12230578862648e-52	5.08755597090877e-51	not	-0.221935485	1.84730806400216e-10	5.0065643222773e-10	not	GWHAOSJ00000013	19341064	19344861
GWHGAOSJ007953	930	802	812	1654	1553	2064	1086	943	814	814	901	745	14	17	24	30.026279	24.880732	27.709482	53.01432	48.067291	59.649761	38.595894	34.010193	34.141315	27.660759	29.127201	26.630577	0.507861	0.534835	0.772347	0.197155714438767	0.0164853158015666	0.0248410862632167	not	-5.715426277	7.9964785104325e-142	1.22990572437127e-140	down	-0.280943772	0.00287965375094514	0.00386290000044964	not	0.741024015638357	7.52920378226585e-19	3.0425952145671e-18	not	GWHAOSJ00000013	19201579	19204384
GWHGAOSJ007952	101	142	69	126	124	143	295	383	279	80	56	69	502	447	488	1.630663	2.209837	1.169537	2.028776	1.919462	2.077106	5.268256	6.94874	5.882928	1.366447	0.897139	1.238847	9.580215	7.495696	7.955216	1.66852181316857	1.61310545892039e-19	7.84827641682677e-19	up	2.03757213868237	5.85122468625075e-29	2.23832881356268e-28	up	-0.818729474	0.00189158346078669	0.00257717671682064	not	0.0383253416978899	0.860971260261493	0.881511330088805	not	GWHAOSJ00000013	19188268	19190387
GWHGAOSJ007951	2566	2537	2326	1468	1795	1774	1283	1374	1155	1658	1722	1420	1690	1330	1542	15.684304	14.910066	15.021888	8.906845	10.522167	9.707064	8.636438	9.386679	9.174734	10.664823	10.543874	9.609169	12.145911	8.388311	9.469932	-0.919609645	2.22470136935356e-58	2.59716321440165e-57	not	-0.87667952	4.47271128006869e-20	1.34151324234298e-19	not	-0.860959416	4.86694120022259e-35	2.20755443614925e-34	not	-0.865834846	1.42682953989514e-45	1.14815189538437e-44	not	GWHAOSJ00000013	19173806	19178732
GWHGAOSJ007950	1194	1404	1207	1964	2066	2121	1061	1119	913	535	584	594	205	281	269	24.718309	27.93165	26.403116	40.367172	41.00182	39.295849	24.176971	25.893955	24.554844	11.648712	12.099646	13.598685	4.974044	5.98946	5.579604	-0.256217093	0.0001844540052448	0.00035854651567215	not	-2.514913363	1.59931476707022e-124	2.16221938381641e-123	down	-1.377081889	1.5327173572396e-51	9.53686099482537e-51	down	0.390539072314812	1.06385760967234e-10	2.92333127760193e-10	not	GWHAOSJ00000013	19168898	19170221
GWHGAOSJ007957	703	795	692	879	922	993	554	585	396	1885	2036	2111	1407	1604	1726	8.546135	9.288597	8.881226	10.607092	10.74592	10.802337	7.408619	7.941986	6.259878	24.12335	24.800322	28.419542	20.115042	20.136614	21.081602	-0.477313335	2.83072694215598e-07	7.03905317308988e-07	not	0.931742722225146	1.60820516472705e-31	6.5333882969133e-31	not	1.23659317384966	1.94139123544889e-47	1.13321550027769e-46	up	0.0476396384310468	0.525674463958372	0.574300000215005	not	GWHAOSJ00000013	19335369	19338208
GWHGAOSJ007956	96	135	110	95	167	118	136	148	133	75	59	83	482	555	462	1.708044	2.31786	2.068071	1.687641	2.862271	1.892165	2.68338	2.96277	3.089895	1.402067	1.045306	1.629169	10.140398	10.263611	8.302104	0.338466299637786	0.0716696334043766	0.0973586447619931	not	1.96168222563843	3.24564190236808e-35	1.43233817602926e-34	up	-0.871969165	0.000195460348629091	0.000284366740183646	not	-0.144648517	0.513629232473387	0.563168755415317	not	GWHAOSJ00000013	19304724	19306479
GWHGAOSJ007955	14	9	13	9	16	9	22	21	19	34	36	30	6	0	2	0.535473	0.316107	0.526081	0.33764	0.613511	0.296902	0.973922	0.935612	0.976702	1.429969	1.428501	1.336597	0.278659	0	0.077667	--	--	--	--	--	--	--	--	--	--	--	--	--	--	--	--	GWHAOSJ00000013	19292821	19293775
GWHGAOSJ007954	313	306	333	519	520	523	532	534	448	529	578	385	542	457	473	2.495484	2.34816	2.808618	4.111728	3.978249	3.736062	4.675683	4.762907	4.64746	4.443741	4.619732	3.403135	5.092453	3.767078	3.794488	0.708193876423582	2.17209792151765e-11	7.16740612870916e-11	not	0.452764771184435	0.000899895791307343	0.00127123079292898	not	0.410243614005425	0.00219426351491035	0.00297374548615029	not	0.409493718950724	0.000177271286632882	0.000316407886071183	not	GWHAOSJ00000013	19265739	19270309
GWHGAOSJ014005	4	7	9	8	4	5	10	0	2	10	7	2	19	6	16	0.062512	0.125458	0.186011	0.152513	0.072657	0.078592	0.209982	0	0.045345	0.204286	0.13209	0.045441	0.449677	0.120998	0.326818	--	--	--	--	--	--	--	--	--	--	--	--	--	--	--	--	GWHAOSJ00000057	14755993	14757889
GWHGAOSJ014004	118	100	114	108	133	121	125	129	103	153	167	158	238	302	279	1.529117	1.250554	1.569996	1.390095	1.651961	1.408696	1.782755	1.877566	1.731493	2.090972	2.175142	2.271132	3.646726	4.054867	3.655838	0.141650426651246	0.459098192346687	0.518100076542451	not	1.11829006344943	1.24236104706666e-10	2.56010001658329e-10	up	0.294491731962388	0.112350089831978	0.130484702477191	not	-0.182011836	0.354423872889387	0.403747583945014	not	GWHAOSJ00000057	14707248	14711160
GWHGAOSJ014007	2082	2117	2020	2328	2481	2511	1887	1761	1440	2474	2534	2453	2171	2537	2427	22.090687	21.594973	22.644808	24.522715	25.240673	23.851719	22.048523	20.879932	19.864943	27.632072	26.939526	28.824587	27.087185	27.792582	25.874767	-0.251848984	2.32047259830143e-06	5.36317627414027e-06	not	0.0174011403657749	0.794042651118019	0.812809873909193	not	0.0343041015858846	0.59689542652094	0.62707678255483	not	-0.068959791	0.179243272892058	0.218251623587982	not	GWHAOSJ00000057	14897265	14903050
GWHGAOSJ013054	415	547	426	168	159	198	104	119	103	158	179	174	159	199	240	6.414752	8.136295	6.966362	2.579824	2.350149	2.740435	1.771758	2.042062	2.055357	2.566935	2.761919	2.974159	2.880316	3.167975	3.726095	-2.042499698	1.44899536488074e-45	1.37999854823614e-44	down	-1.39762989	9.31445127886492e-22	2.95010426842507e-21	down	-1.666490048	1.10818009693214e-33	4.88400858751537e-33	down	-1.705352543	1.94673743153711e-39	1.39335812609532e-38	down	GWHAOSJ00000010	64655006	64657147
GWHGAOSJ014001	54	59	40	23	26	30	35	53	27	0	2	0	3	1	3	0.720405	0.745457	0.554882	0.296045	0.323227	0.350198	0.503531	0.777933	0.453785	0	0.023031	0	0.031433	0.013429	0.026861	-0.374357868	0.242095285674136	0.293592584803808	not	-4.623379407	2.95228768649578e-12	6.56364158553598e-12	down	-6.484795393	2.08925844084026e-09	4.00086247297502e-09	down	-1.255520317	0.000159220426714827	0.000285709128077129	down	GWHAOSJ00000057	14606043	14607557
GWHGAOSJ014000	5	6	7	0	0	0	4	2	4	9	3	3	6	7	4	0.238016	0.247416	0.349409	0	0	0	0.183365	0.096679	0.204765	0.469082	0.124722	0.147287	0.316496	0.338575	0.164619	--	--	--	--	--	--	--	--	--	--	--	--	--	--	--	--	GWHAOSJ00000057	14586227	14586742
GWHGAOSJ014003	398	409	358	100	116	90	175	184	199	59	69	45	92	88	104	10.400033	10.268365	9.874945	2.591271	2.905987	2.097448	5.036659	5.366148	6.754275	1.607258	1.794908	1.295293	2.820961	2.360903	2.716454	-1.009381221	6.35511967684535e-14	2.42162703233305e-13	down	-2.215473947	7.39146894750001e-47	4.04170658279252e-46	down	-2.982656838	1.11688996962407e-68	9.09283155840933e-68	down	-2.228800328	4.19854808633857e-52	3.799625965344e-51	down	GWHAOSJ00000057	14663922	14665181
GWHGAOSJ014002	2831	3134	2782	3287	3420	3596	3176	2909	2596	3211	3709	2865	3464	3214	3426	13.127789	13.972418	13.627983	15.133869	15.20489	14.920641	16.215631	15.073451	15.64748	15.667113	17.225496	14.711658	18.882885	15.382318	15.958806	0.0311967726018469	0.498916124043952	0.557139331793732	not	0.032777222499667	0.640497768133671	0.669183923433907	not	-0.070159739	0.3167716284357	0.347831603498586	not	-0.067111632	0.132513870361909	0.165250572089451	not	GWHAOSJ00000057	14654856	14661523
GWHGAOSJ014009	3	4	2	4	1	2	0	1	2	1	0	0	2	0	0	0.156638	0.1791	0.099893	0.176993	0.048834	0.046832	0	0.052245	0.069842	0.053606	0	0	0.061526	0	0	--	--	--	--	--	--	--	--	--	--	--	--	--	--	--	--	GWHAOSJ00000057	14966938	14967772
GWHGAOSJ014008	2041	2177	1900	2225	2326	2436	2126	1901	1698	3023	3071	2680	3892	4003	4352	13.612363	13.964189	13.394056	14.736197	14.880602	14.542942	15.621837	14.176058	14.728638	21.228683	20.523741	19.797421	30.528059	27.566702	29.169792	-0.054054015	0.306289040864805	0.362046214517572	not	0.822592858835844	5.96154314990983e-45	3.15632708633463e-44	not	0.291328837156359	4.89591850352575e-06	7.88122613717373e-06	not	-0.11145458	0.0257896757720666	0.0359778486816439	not	GWHAOSJ00000057	14939790	14946473
GWHGAOSJ013059	319	470	441	620	538	588	215	357	226	504	569	547	507	604	585	6.233804	8.837165	9.124905	12.042341	10.092896	10.291687	4.624105	7.81355	5.745797	10.375692	11.146439	11.85891	11.659703	12.203429	11.500308	-0.583028254	0.0364956871837008	0.0521524827613495	not	0.282106230410044	0.0373302033659762	0.0458608864176151	not	0.168900706199844	0.202924848612071	0.227963066839185	not	0.203651433820588	0.105353932085215	0.133784209302545	not	GWHAOSJ00000010	64722526	64725281
GWHGAOSJ013058	100	104	99	77	102	97	107	110	100	92	102	74	44	39	44	0.76075	0.758749	0.795685	0.578776	0.739769	0.655105	0.893569	0.928407	0.984354	0.736178	0.775785	0.618053	0.393416	0.298925	0.332861	0.109537303016012	0.578018164388832	0.633136834780676	not	-1.43282722	3.22071025581625e-08	5.91182199564529e-08	down	-0.41018516	0.0549220569419137	0.0661064621518267	not	-0.440645029	0.0352651826293935	0.0482983229845765	not	GWHAOSJ00000010	64684254	64688059
GWHGAOSJ026123	2	0	0	0	0	0	0	0	0	2	4	4	0	0	0	0.038417	0	0	0	0	0	0	0	0	0.042455	0.068995	0.083715	0	0	0	--	--	--	--	--	--	--	--	--	--	--	--	--	--	--	--	GWHAOSJ00000084	52831306	52833039
GWHGAOSJ026122	0	0	0	0	0	0	1	0	0	1	1	1	2	1	2	0	0	0	0	0	0	0.007871	0	0	0.011026	0.019584	0.014787	0.090472	0.036875	0.058262	--	--	--	--	--	--	--	--	--	--	--	--	--	--	--	--	GWHAOSJ00000084	52820352	52821278
GWHGAOSJ026121	0	0	0	0	2	0	0	4	4	0	2	4	0	0	0	0	0	0	0	0.059069	0	0	0.149867	0.145166	0	0.064848	0.127116	0	0	0	--	--	--	--	--	--	--	--	--	--	--	--	--	--	--	--	GWHAOSJ00000084	52809245	52811374
GWHGAOSJ023336	362	328	293	608	678	634	421	415	401	791	756	763	564	812	761	5.939415	5.167703	5.074886	9.890964	10.661554	9.306286	7.604336	7.605183	8.539537	13.645642	12.413029	13.84912	10.86428	13.752182	12.542443	0.378929313329815	0.000941597452317212	0.00168813232216683	not	0.93578935679076	2.07191414755716e-13	4.84849605964476e-13	not	1.00624295711068	1.74717359654853e-20	5.25995384441687e-20	up	0.663889724	3.5777576035232e-10	9.52849574624429e-10	not	GWHAOSJ00000023	56506281	56507514
GWHGAOSJ026127	0	3	0	2	0	0	0	0	0	17	12	15	0	0	1	0	0.043324	0	0.027006	0	0	0	0	0	0.313318	0.217451	0.295657	0	0	0.018216	--	--	--	--	--	--	--	--	--	--	--	--	--	--	--	--	GWHAOSJ00000084	52909291	52911155
GWHGAOSJ023330	214	222	204	268	241	296	206	199	177	244	211	145	263	276	208	1.422816	1.41559	1.432707	1.764542	1.535331	1.757949	1.509209	1.478863	1.528454	1.703501	1.401497	1.068197	2.056989	1.895014	1.388021	-0.094528859	0.501098188684258	0.559350758552943	not	0.0508558303611811	0.760188120772044	0.781340391069018	not	-0.326538353	0.056640747176984	0.0681096902763509	not	0.02593222168323	0.847424260981629	0.869611226109276	not	GWHAOSJ00000023	56410511	56418127
GWHGAOSJ016719	48	55	60	50	80	72	34	26	36	152	186	162	52	63	57	1.368016	1.503486	1.798862	1.415028	2.184834	1.835949	1.042403	0.799397	1.327502	4.570656	5.315472	5.107334	1.724817	1.841498	1.61819	-0.713766907	0.025606552057469	0.0375225560670358	not	-0.105209732	0.716462805483989	0.740485167504795	not	1.3849543221056	1.43041108185136e-10	2.89797402877461e-10	up	-0.000355852	0.99896993794931	0.999015050392317	not	GWHAOSJ00000057	70634081	70634788
GWHGAOSJ026124	80	78	75	187	225	220	119	112	92	353	349	347	268	297	352	0.78889	0.73968	0.782088	1.843676	2.13991	1.949508	1.299008	1.241501	1.18665	3.691413	3.469685	3.810352	3.130935	3.045023	3.512925	0.509511840747065	0.0142559247809673	0.02171753822063	not	1.79233729400658	2.55411976096088e-24	8.66284237637785e-24	up	1.94297407766722	1.53623456145401e-32	6.57016424186261e-32	up	1.1343759139612	4.476772833413e-10	1.18529572448507e-09	up	GWHAOSJ00000084	52843954	52861542
GWHGAOSJ016717	2	4	4	0	0	4	0	2	0	0	0	5	0	0	3	0.030158	0.043491	0.063519	0	0	0.053801	0	0.033705	0	0	0	0.078369	0	0	0.031917	--	--	--	--	--	--	--	--	--	--	--	--	--	--	--	--	GWHAOSJ00000057	70617060	70618724
GWHGAOSJ016716	44	37	28	20	34	25	33	30	25	75	78	108	30	27	32	2.716016	2.179314	1.807362	1.224593	1.994805	1.347738	2.262241	2.094705	1.957726	4.927643	4.849896	7.416935	2.159619	1.725561	1.947211	--	--	--	--	--	--	--	--	1.04179458336767	0.000428177207358563	0.000609484042778562	up	--	--	--	--	GWHAOSJ00000057	70607682	70608233
GWHGAOSJ026129	72	68	67	174	167	154	214	189	170	126	168	144	115	91	106	1.756753	1.596225	1.714584	4.220254	3.903866	3.366174	5.776173	5.171036	5.393725	3.241302	4.10406	3.90731	3.291216	2.284299	2.610474	1.5089444840947	3.66072758013193e-16	1.54988735359623e-15	up	0.416253211846987	0.0846280082455984	0.100082908835933	not	0.850195260295024	5.86249453990925e-05	8.84474731717134e-05	not	0.95735807916816	2.11423385144924e-06	4.40988119434335e-06	not	GWHAOSJ00000084	52998402	52999391
GWHGAOSJ026128	517	481	501	1001	968	1171	727	699	601	1205	1213	1198	872	1242	1222	19.967417	17.835995	20.446993	38.383968	35.842068	40.487263	30.913549	30.171692	30.156717	48.975693	46.933311	51.263603	39.611755	49.511578	47.427414	0.474687090967894	8.94644577325513e-08	2.3112172571229e-07	not	0.965703241289668	9.93325638417183e-18	2.74636166860661e-17	not	1.04121128070078	5.91907805029644e-30	2.37299975969825e-29	up	0.758826627466258	8.24429872459996e-19	3.32853227449893e-18	not	GWHAOSJ00000084	52978906	52981378
GWHGAOSJ016713	252	267	276	284	257	277	235	208	161	155	205	186	161	209	191	3.111485	3.171978	3.603287	3.485208	3.047687	3.062565	3.199279	2.877259	2.590827	2.018763	2.53881	2.542348	2.339514	2.668747	2.367069	-0.36302433	0.00888886529931602	0.013992188006822	not	-0.686596335	8.52809727117538e-06	1.37122035985486e-05	not	-0.77331061	4.01407240343107e-07	6.86877441859318e-07	not	-0.263044898	0.0442029599635684	0.0596801943905147	not	GWHAOSJ00000057	70587682	70590665
GWHGAOSJ016712	0	0	0	0	0	0	96	143	75	0	0	0	0	0	0	0	0	0	0	0	0	1.592705	2.407755	1.456756	0	0	0	0	0	0	9.18244189401833	3.23631534379113e-14	1.25191333520459e-13	up	--	--	--	--	--	--	--	--	--	--	--	--	GWHAOSJ00000057	70518132	70530786
GWHGAOSJ016711	103	78	98	293	327	336	258	282	201	199	214	155	123	179	193	1.926201	1.393332	1.933156	5.471546	5.891472	5.651391	5.328868	5.917641	4.896253	3.928553	4.019841	3.229288	2.70238	3.476039	3.647794	1.44203980056015	7.96186793400731e-17	3.47163736277209e-16	up	0.634123289774787	0.00372715608813142	0.00500267172718084	not	0.788197663228679	5.85937258446079e-05	8.84062888504783e-05	not	1.46847754558055	2.96395347686158e-19	1.21549536564999e-18	up	GWHAOSJ00000057	70491337	70492553
GWHGAOSJ016710	177	189	194	228	189	279	306	245	203	1090	996	1009	207	185	259	2.271607	2.337262	2.640555	2.905864	2.334616	3.21617	4.334752	3.521854	3.391832	14.777575	12.855136	14.399249	3.129793	2.45246	3.350431	0.462130148669883	0.00153863887881062	0.00268898116694755	not	0.033074968756746	0.843893119251224	0.858217220888571	not	2.23837369072545	1.27952179493023e-86	1.30872322246426e-85	up	0.00381204415638492	0.980515407397488	0.983758322617677	not	GWHAOSJ00000057	70487315	70491145
GWHGAOSJ007253	174	164	139	177	202	227	235	250	189	143	185	137	331	266	319	5.333407	4.845868	4.517742	5.387235	5.95376	6.257876	7.96292	8.589698	7.554397	4.616939	5.693095	4.657529	11.960908	8.450828	9.850544	0.53860093184497	0.000329079754150677	0.000621800666736192	not	0.767341467970653	2.93633434145995e-06	4.85938980027747e-06	not	-0.26813046	0.125986086180438	0.145400314379031	not	0.0395917671842188	0.801036534422178	0.828806898788914	not	GWHAOSJ00000013	7899595	7902298
GWHGAOSJ021795	53	46	36	23	27	44	27	25	21	46	51	42	16	21	33	4.611933	3.802895	3.251348	1.950301	2.244826	3.409296	2.53648	2.35212	2.331813	4.190819	4.472324	4.069547	1.649224	1.868287	2.853294	--	--	--	--	--	--	--	--	-0.18616707	0.5424378815879	0.573581179447255	not	--	--	--	--	GWHAOSJ00000023	13928112	13929025
GWHGAOSJ021794	5707	6089	5177	3541	3540	3961	3467	3281	3006	1188	1312	1123	2604	2849	2768	60.883907	62.453407	58.362072	37.502251	36.209354	37.814312	40.732002	39.114403	41.685028	13.335099	14.022821	13.267982	32.658764	31.370287	29.664694	-0.753986389	1.22653567745972e-67	1.63300047189279e-66	not	-1.222833755	1.89049818297252e-95	1.94605496974067e-94	down	-2.456472594	0	0	down	-0.923469868	1.12855654592517e-110	2.03020996827886e-109	not	GWHAOSJ00000023	13908886	13911310
GWHGAOSJ021797	4240	4116	4336	3501	3697	3805	3580	3367	2866	469	596	361	988	859	1015	46.061775	42.984383	49.763947	37.761166	38.509548	36.986984	42.825722	40.877106	40.47472	5.358748	6.478659	4.334099	12.614635	9.622116	11.078698	-0.333804534	3.86118009728677e-11	1.25486938810136e-10	not	-2.329168495	1.50347239171302e-171	2.77453352683754e-170	down	-3.393236966	2.7015505667532e-240	8.95603741563491e-239	down	-0.512471619	3.9177197702752e-23	1.83265535092405e-22	not	GWHAOSJ00000023	13942043	13944022
GWHGAOSJ021796	2795	3075	2649	2343	2591	2523	2103	1995	1746	2240	2358	2003	1917	2010	1947	80.95311	85.628387	81.075768	67.391571	71.958946	65.393944	67.076942	64.56575	65.730423	68.28083	68.407043	64.235161	65.273956	60.105125	56.670357	-0.500995779	3.54886928316582e-25	2.10249651629009e-24	not	-0.712431636	1.58150408754124e-26	5.71161172404194e-26	not	-0.597091324	1.37982066178512e-20	4.16681810832175e-20	not	-0.494042663	1.61561601779583e-21	7.18718696546576e-21	not	GWHAOSJ00000023	13930181	13930879
GWHGAOSJ021791	395	448	337	606	671	683	393	307	313	248	292	179	127	177	158	11.120667	12.121503	10.036784	16.962545	18.124403	17.238731	12.184007	9.66412	11.453676	7.33827	8.222301	5.587566	4.206113	5.146334	4.469186	-0.174182905	0.145789889386545	0.186100138692938	not	-1.5312499	3.39472172788348e-24	1.14773435967837e-23	down	-0.946843357	1.21351740915174e-10	2.46742337462864e-10	not	0.430899699963616	1.38716366093776e-05	2.72136244431845e-05	not	GWHAOSJ00000023	13848604	13851797
GWHGAOSJ021790	502	446	430	731	757	877	574	532	432	961	839	990	776	900	841	6.505648	5.562496	5.88523	9.414547	9.405794	10.176403	8.199504	7.71098	7.270514	13.110781	10.891832	14.208148	11.831817	12.048801	10.950433	0.195712592035128	0.0473873703035306	0.0665421157699805	not	0.689047989012898	2.81008291202237e-11	5.97466776880181e-11	not	0.793451300155823	1.74099763737035e-12	3.84400683048383e-12	not	0.472365198784711	2.66651018128305e-07	5.94242406808022e-07	not	GWHAOSJ00000023	13830190	13837491
GWHGAOSJ021793	5559	6422	5686	4228	4379	4760	4089	3955	3376	3842	3970	3961	3687	3894	3921	54.724743	60.78376	59.145802	41.320072	41.332558	41.939583	44.323044	43.509693	43.203175	39.806519	39.144543	43.173084	42.674267	39.562798	38.784264	-0.587651671	1.40791104562824e-43	1.29903805753245e-42	not	-0.796842553	5.16837135121565e-41	2.54187418479242e-40	not	-0.811735281	1.65353409217841e-36	7.76251958350226e-36	not	-0.706322208	3.45190846775822e-61	3.59053607414306e-60	not	GWHAOSJ00000023	13900563	13906685
GWHGAOSJ021792	25	25	20	0	0	0	0	0	2	0	0	0	0	0	0	0.502967	0.474214	0.432306	0	0	0	0	0	0.047123	0	0	0	0	0	0	--	--	--	--	--	--	--	--	--	--	--	--	--	--	--	--	GWHAOSJ00000023	13879586	13897318
GWHGAOSJ021799	838	796	726	282	236	228	161	152	123	128	133	152	147	126	125	9.502039	8.666847	8.695445	3.163978	2.564104	2.309235	2.006359	1.917669	1.808195	1.520617	1.507794	1.900661	1.95827	1.466477	1.420197	-2.396941361	3.50329293609287e-102	6.88887771413793e-101	down	-2.743254078	7.34681564178592e-98	7.74830750177592e-97	down	-2.740650938	2.53036622958957e-107	3.24840808164223e-106	down	-1.960861937	1.92969892016754e-70	2.25623984092451e-69	down	GWHAOSJ00000023	13984635	13988168
GWHGAOSJ021798	6863	7913	7054	7352	7185	8154	5300	5150	3991	16259	14934	16812	5782	10182	10418	94.867615	105.152	103.018494	100.892525	95.217834	100.867142	80.670059	79.559563	71.712852	236.541138	206.786041	257.334381	93.974373	145.272278	144.683075	-0.558913803	1.24341343402455e-35	9.73875472461105e-35	not	0.0801847357575839	0.721539222276594	0.745387072502072	not	0.91358386259807	2.82621409961647e-34	1.2653693038263e-33	not	-0.248272935	3.48919385025144e-09	8.80148055744595e-09	not	GWHAOSJ00000023	13976729	13978981
DS_newGene_10364	18	21	18	50	31	43	62	69	35	62	87	58	15	13	23	0.204307	0.225139	0.20916	0.571931	0.336006	0.436928	0.787789	0.881727	0.516127	0.752367	1.006722	0.74085	0.201264	0.152722	0.261988	1.56744980712039	1.31128369662231e-05	2.8378947872748e-05	up	--	--	--	--	1.62629946816638	2.11913571482512e-06	3.48749280327804e-06	up	--	--	--	--	GWHAOSJ00000013	5920199	5922304
DS_newGene_10362	496	507	441	18	26	14	0	8	0	152	123	122	10	8	0	7.19046	6.9672529999999995	6.712024	0.26205100000000003	0.32193	0.160144	0	0.109539	0	2.321278	1.858317	2.05581	0.173245	0.125775	0	-7.500156945	5.39022612172382e-07	1.31269878794418e-06	down	-6.465067994	6.94541329649852e-13	1.58902637541102e-12	down	-2.089723168	4.67629763583264e-52	2.93970378149959e-51	down	-4.939533761	1.9282837272586e-109	3.43262404663519e-108	down	GWHAOSJ00000013	5826243	5827836
DS_newGene_10368	6	8	11	13	23	19	10	2	5	3	0	0	0	2	4	0.266366	0.373693	0.579641	0.64899	1.10341	0.848574	0.552652	0.10331	0.315026	0.110485	0	0	0	0.103698	0.199514	--	--	--	--	--	--	--	--	--	--	--	--	--	--	--	--	GWHAOSJ00000013	6133969	6139874
GWHGAOSJ010654	233	260	222	336	403	403	331	342	240	401	507	388	468	444	485	2.576933	2.75644	2.585923	3.686447	4.270115	3.982755	4.020387	4.217304	3.450777	4.663302	5.614944	4.74159	6.079071	5.06764	5.387522	0.388955084447761	0.00235781084721043	0.00402513679688867	not	0.789777801861291	3.69315786521859e-10	7.44226257636654e-10	not	0.626756654433157	1.22451954330569e-06	2.04113753806124e-06	not	0.371524908501105	0.00238011307676647	0.00377183369722294	not	GWHAOSJ00000010	10076978	10080191
GWHGAOSJ010655	1329	1710	1266	1965	2193	2298	1711	1810	1399	3578	3467	4073	2218	3059	3016	25.850672	31.977911	26.008108	37.941593	40.903488	39.996017	36.64138	39.351772	35.362877	73.251289	67.559364	87.731239	50.719109	61.420525	58.945133	0.236018073812849	0.00163504816922601	0.00284893978331517	not	0.764954067228436	7.80807896041899e-15	1.94553404624198e-14	not	1.15039221783586	1.24559356206894e-31	5.20471096751069e-31	up	0.283700057230376	9.16073835329237e-05	0.000168003768806343	not	GWHAOSJ00000010	10082807	10083966
GWHGAOSJ010656	83	102	59	47	51	31	27	33	25	229	233	222	97	74	94	2.146191	2.544632	1.610269	1.210373	1.274377	0.714344	0.752401	0.956585	0.829491	6.294313	6.088034	6.419679	2.954903	1.984781	2.447963	-1.471602256	9.55199487892552e-07	2.28557495587321e-06	down	-0.048621412	0.850609463506022	0.864339575793779	not	1.26510954305033	3.34538777528145e-11	6.9731924750966e-11	up	-1.206162838	3.23611522073432e-05	6.15985658957895e-05	down	GWHAOSJ00000010	10112671	10120533
GWHGAOSJ010657	304	345	359	359	384	395	304	302	300	187	189	200	146	197	207	7.094439	7.746224	8.856912	8.313932	8.594254	8.24742	7.813394	7.878085	9.094073	4.577457	4.399859	5.168061	3.997008	4.741356	4.854676	-0.108054294	0.390551934717811	0.449526877898177	not	-1.061515418	4.86772274708524e-12	1.07292502171675e-11	down	-1.036248662	3.83321302807216e-13	8.68900163819313e-13	down	-0.13104984	0.259314989377779	0.305096718721226	not	GWHAOSJ00000010	10125996	10129773
GWHGAOSJ010650	709	815	703	967	1070	1134	786	754	628	720	845	753	944	972	1085	4.341295	4.792652	4.546328	5.874073	6.281785	6.21049	5.299826	5.159099	4.995799	4.635179	5.180099	5.103213	6.790327	6.142229	6.673735	0.00221334634052561	0.977474216604659	0.981723142336787	not	0.251097520192161	0.00346472802355114	0.00466612883393521	not	-0.170534136	0.0625224773456395	0.0748271504991905	not	0.205696698954211	0.00596020541835428	0.00902610606506568	not	GWHAOSJ00000010	9994547	10000778
GWHGAOSJ010651	0	0	0	0	0	0	0	0	0	2	0	0	0	0	0	0	0	0	0	0	0	0	0	0	0.052627	0	0	0	0	0	--	--	--	--	--	--	--	--	--	--	--	--	--	--	--	--	GWHAOSJ00000010	10040541	10042273
GWHGAOSJ010652	1955	2026	1911	2640	2906	3066	2532	2845	2148	861	995	913	1794	2105	1914	24.23665	24.154636	25.029741	32.497581	34.542519	34.023136	34.56654	39.421944	34.62772	11.226298	12.359282	12.535513	26.146738	26.939722	23.841221	0.392233545552086	1.07852397600491e-11	3.62630594387825e-11	not	-0.198977226	0.00605654944387919	0.00799242792865734	not	-1.318790885	1.85011693621446e-69	1.52104982104604e-68	down	0.242122181642709	1.2727222814351e-06	2.69063817874753e-06	not	GWHAOSJ00000010	10052564	10054196
GWHGAOSJ010653	320	356	366	512	571	546	302	335	331	660	712	598	694	781	705	2.483243	2.662443	3.003937	3.955437	4.256647	3.798931	2.588008	2.913163	3.34277	5.404337	5.54447	5.150418	6.344328	6.270047	5.508579	-0.057204719	0.654403942523866	0.70343270410089	not	0.885319785056031	1.05946136834057e-14	2.62754884692877e-14	not	0.686451778506359	3.36326283588469e-10	6.68176911160207e-10	not	0.339877361056816	0.00157188374290981	0.00254231416058558	not	GWHAOSJ00000010	10071060	10076648
GWHGAOSJ010658	802	773	704	1042	1156	1218	575	591	441	1071	1106	1129	1021	1464	1453	18.156305	16.828726	16.829153	23.432615	25.104645	24.677872	14.319083	14.946135	12.979604	25.518557	25.095093	28.304749	27.168585	34.212643	33.069221	-0.466339676	6.16515004716455e-08	1.60957148300561e-07	not	0.60270008660062	8.48258535782232e-09	1.60135848603323e-08	not	0.310258548374686	0.000397660428875746	0.000567191334903254	not	0.278954968311031	0.000148436752982048	0.00026700770812992	not	GWHAOSJ00000010	10133352	10135105
GWHGAOSJ010659	170	197	150	161	105	164	184	154	101	25	35	41	15	14	17	8.287405	9.217809	7.746608	7.789729	4.878559	7.150654	9.883273	8.407329	6.366791	1.248976	1.684634	2.179688	0.83855	0.676229	0.834199	-0.205085201	0.246986313709206	0.298843739056507	not	-3.666955715	6.47923162190034e-36	2.90408881440491e-35	down	-2.578490465	4.41629802717133e-27	1.63100600305575e-26	down	-0.567216209	0.00218528184242849	0.00347676315831445	not	GWHAOSJ00000010	10141759	10142434
DS_newGene_2077	80	106	68	245	282	238	91	71	66	104	185	123	26	26	39	0.62369	0.801442	0.563294	1.905523	2.124726	1.671066	0.783251	0.615625	0.670368	0.853486	1.450966	1.063368	0.238374	0.206877	0.301322	-0.111113044	0.636677239257597	0.687878121966526	not	-1.659213807	7.12267668353059e-08	1.2854524632443e-07	down	0.467809195799193	0.0463499805029767	0.056139458976929	not	1.29511442745453	1.53672309426793e-12	4.65600395711635e-12	up	GWHAOSJ00000020	33544135	33546803
DS_newGene_2074	0	0	0	0	0	0	17	22	19	0	0	0	0	0	0	0	0	0	0	0	0	0.64356	0.863417	0.865534	0	0	0	0	0	0	--	--	--	--	--	--	--	--	--	--	--	--	--	--	--	--	GWHAOSJ00000020	33456923	33457685
DS_newGene_2073	32	21	36	16	34	33	44	42	31	25	18	25	17	12	19	0.271168	0.168532	0.322348	0.134043	0.279995	0.251272	0.41001	0.402683	0.341611	0.220731	0.153204	0.235295	0.169482	0.101504	0.158227	0.42088946426249	0.238392462602346	0.289471900858523	not	--	--	--	--	--	--	--	--	--	--	--	--	GWHAOSJ00000020	33401697	33406201
DS_newGene_2070	64	62	50	154	149	162	52	26	20	240	236	214	10	7	8	0.934149	0.873698	0.775701	2.242809	2.097888	2.136685	0.836498	0.421008	0.367132	3.712424	3.484256	3.485465	0.168565	0.092056	0.118259	-0.821225136	0.0140523349566704	0.0214355850129912	not	-2.988973458	8.07804838283224e-12	1.76469428406192e-11	down	1.74348173547432	1.67324803359383e-19	4.89489104870306e-19	up	1.09977543535009	1.41874153314271e-07	3.22269271222127e-07	up	GWHAOSJ00000020	33250053	33251527
GWHGAOSJ025470	4	6	1	8	9	7	15	12	13	1	0	0	7	2	4	0.085414	0.139866	0.027754	0.200427	0.225427	0.154855	0.433483	0.349398	0.447737	0.020299	0	0	0.196964	0.052139	0.097629	--	--	--	--	--	--	--	--	--	--	--	--	--	--	--	--	GWHAOSJ00000084	41373726	41374581
GWHGAOSJ025471	3885	4144	3555	3597	3970	4208	3733	3512	3069	2355	2498	2439	2658	2719	2981	34.258671	35.139027	33.126637	31.494806	33.566452	33.215458	36.255154	34.619293	35.190315	21.854462	22.064741	23.817097	27.555948	24.751797	26.408833	-0.12493253	0.00285906793981945	0.00482698934184314	not	-0.649263951	5.3499765846561e-29	2.04868534465207e-28	not	-0.893827704	4.54745120907527e-45	2.5437516775728e-44	not	-0.280332784	2.036964046863e-10	5.5064170920143e-10	not	GWHAOSJ00000084	41378188	41381685
GWHGAOSJ025472	466	472	397	381	419	403	912	884	694	1039	715	877	86	143	125	14.466057	14.07585	13.004498	11.720361	12.457253	11.188684	31.166723	30.674482	27.989985	33.964569	22.229946	30.161469	3.122899	4.57298	3.893414	0.93822260655845	1.70869288729881e-27	1.08473145200844e-26	not	-2.098049348	5.61308436476584e-40	2.71107001045574e-39	down	0.757520818605519	6.53103783243577e-09	1.22151485818136e-08	not	-0.451773007	1.51193695790034e-05	2.95828272951962e-05	not	GWHAOSJ00000084	41412326	41412977
GWHGAOSJ025473	308	344	270	365	432	459	433	426	344	98	93	89	93	124	119	2.479677	2.661415	2.28969	2.919148	3.332193	3.303697	3.840112	3.826702	3.599827	0.822432	0.747054	0.791276	0.873121	1.022915	0.959622	0.42549112054395	0.000125144783766655	0.00024711443503322	not	-1.635867403	1.20094308728274e-23	4.00517476713844e-23	down	-1.944914818	1.03304877794693e-33	4.55734219202694e-33	down	0.142159143333076	0.217279676975726	0.259738647591226	not	GWHAOSJ00000084	41437690	41441050
GWHGAOSJ025474	7578	7745	6822	8438	8415	9055	12548	12134	10573	6106	6396	5491	4013	4387	4658	117.853081	115.807587	112.115158	130.298141	125.491539	126.042946	214.918015	210.922745	213.785645	99.947105	99.651085	94.565208	73.376633	70.417679	72.782242	0.71385977910055	1.00792934768535e-102	1.99615007687579e-101	not	-0.941990112	8.55512275015827e-75	7.03939187115379e-74	not	-0.528894634	1.17051317597265e-21	3.66280934563456e-21	not	-0.076429058	0.0347000058514107	0.0475544049495321	not	GWHAOSJ00000084	41443818	41455059
GWHGAOSJ025475	12	4	4	2	3	2	4	2	2	1	1	1	2	3	2	0.170484	0.055934	0.053334	0.02385	0.041593	0.020954	0.054804	0.033417	0.021478	0.015148	0.008123	0.015377	0.029316	0.045195	0.028413	--	--	--	--	--	--	--	--	--	--	--	--	--	--	--	--	GWHAOSJ00000084	41455360	41461177
GWHGAOSJ012878	622	801	691	1197	1330	1423	828	778	654	626	683	593	665	861	880	11.169482	13.841347	13.112936	21.356695	22.931709	22.890295	16.381281	15.621842	15.290188	11.841476	12.302797	11.799398	14.051966	15.970511	15.895145	0.137123480233775	0.11408607253634	0.148890513940254	not	0.00362585455564152	0.973017342200273	0.975417914300081	not	-0.381213835	0.000156222064734025	0.000228697578108912	not	0.597434235743242	1.19730724893808e-13	3.84656448973361e-13	not	GWHAOSJ00000010	60839749	60841693
GWHGAOSJ012879	1415	1353	1242	586	665	636	1175	1101	999	317	383	351	439	483	546	23.73671	21.810745	22.001455	9.760618	10.68738	9.545795	21.709024	20.635973	21.778709	5.593129	6.420536	6.518364	8.656472	8.349308	9.202504	-0.249367991	0.00014075149459374	0.000276332882066184	not	-1.631810736	4.91860237142979e-76	4.11073020930116e-75	down	-2.160730268	1.1497323178154e-115	1.61284478161248e-114	down	-1.390924446	1.03370759229855e-75	1.27956705597828e-74	down	GWHAOSJ00000010	60863018	60864224
GWHGAOSJ012876	2	6	2	2	3	0	2	2	0	0	2	0	2	2	2	0.07353	0.203798	0.076653	0.072759	0.076158	0	0.059307	0.081627	0	0	0.073163	0	0.07402	0.073103	0.067453	--	--	--	--	--	--	--	--	--	--	--	--	--	--	--	--	GWHAOSJ00000010	60823074	60824471
GWHGAOSJ012877	12	20	30	42	24	53	19	16	20	31	28	41	14	12	14	0.202863	0.334357	0.545969	0.724389	0.398841	0.818657	0.360902	0.294996	0.437418	0.560028	0.47311	0.78598	0.280464	0.208908	0.237207	--	--	--	--	--	--	--	--	--	--	--	--	--	--	--	--	GWHAOSJ00000010	60837413	60838718
GWHGAOSJ012874	90	92	112	100	88	106	124	91	103	40	35	33	39	38	56	1.415126	1.387266	1.84981	1.557197	1.324767	1.49303	2.140626	1.599683	2.090515	0.648983	0.546542	0.575319	0.704994	0.605885	0.883028	0.153564663550926	0.473241390902005	0.531922939677581	not	-1.334478496	1.09557623547831e-06	1.85822235203926e-06	down	-1.678412264	3.73941762407468e-10	7.41143762084715e-10	down	-0.308897842	0.148678024301072	0.183783134141627	not	GWHAOSJ00000010	60790783	60793001
GWHGAOSJ012875	202	257	196	408	431	512	409	434	335	621	610	605	534	710	683	3.58111	4.373388	3.662477	7.170144	7.323026	8.120135	7.986706	8.600821	7.702891	11.57203	10.834901	11.865404	11.117904	12.985579	12.165687	0.888933854597079	8.68316933307398e-13	3.11854564405625e-12	not	1.37630034011864	8.08257161067278e-26	2.86213453264641e-25	up	1.26248274172413	3.56378468873714e-25	1.24594290071652e-24	up	0.740139358262376	2.45677110751575e-09	6.25347082482026e-09	not	GWHAOSJ00000010	60819201	60822257
GWHGAOSJ012872	192	145	160	138	117	153	204	168	125	254	309	252	242	273	320	2.004237	1.448935	1.755912	1.430971	1.170946	1.426102	2.34596	1.96136	1.697077	2.790095	3.22855	2.909493	2.961059	2.939487	3.355489	0.0285380051812765	0.870715683722808	0.89318524629587	not	0.561787300708067	0.000694479267865912	0.000989936387183786	not	0.479856575933709	0.00261518876294351	0.00352259800926359	not	-0.592968484	0.000997741707517187	0.00164900291909606	not	GWHAOSJ00000010	60782106	60784081
GWHGAOSJ012873	236	214	232	261	246	354	471	348	324	91	77	84	83	102	132	1.756807	1.528582	1.825107	1.930534	1.752145	2.358762	3.857309	2.894032	3.13424	0.706753	0.572909	0.687553	0.724015	0.778589	0.987461	0.779314928522182	5.06342061829368e-09	1.42527579612147e-08	not	-1.295287701	3.52818357972796e-12	7.82065529059317e-12	down	-1.665762474	2.61257713644497e-20	7.83390880378809e-20	down	0.0237232218960247	0.869375763550722	0.888719304059029	not	GWHAOSJ00000010	60785686	60790232
GWHGAOSJ012870	4777	5087	4355	3863	4041	4206	3112	2901	2456	2334	2515	2281	1512	1573	1758	34.287617	35.101925	33.026852	27.528606	27.806957	27.017962	24.598942	23.272165	22.915869	17.62781	18.080172	18.127007	12.759912	11.65145	12.678653	-0.706485742	1.18493431772003e-62	1.46097988334341e-61	not	-1.733055912	6.01909371343533e-183	1.19781572847598e-181	down	-1.223444526	4.45790346122019e-95	5.00969679592656e-94	down	-0.534068018	3.10770786536943e-38	2.1744136075389e-37	not	GWHAOSJ00000010	60738103	60747640
GWHGAOSJ012871	1370	1537	1307	1799	1803	1819	1383	1264	1155	1556	1794	1464	1826	1769	1737	8.201551	8.845226	8.268547	10.698092	10.349057	9.748979	9.117569	8.456055	8.989386	9.804706	10.760468	9.704243	12.859408	10.93471	10.452316	-0.104717825	0.0931737685624253	0.123775969364746	not	0.165690737312359	0.0406426810797055	0.0497334850117318	not	-0.037757227	0.617262456366939	0.646635417718291	not	0.0624574317369997	0.308025294749172	0.35618088623155	not	GWHAOSJ00000010	60771916	60780602
GWHGAOSJ027263	4433	4880	4331	9074	9513	10076	6347	6085	5401	2746	3031	2674	6525	6062	6633	31.629753	33.475563	32.652969	64.284111	65.081383	64.343025	49.871651	48.520958	50.098698	20.617693	21.665216	21.122803	54.741344	44.645641	47.54985	0.429665656055461	3.43496403317056e-29	2.28527106238021e-28	not	0.318443684610132	7.80115597710785e-07	1.33318218074793e-06	not	-0.920026769	1.91386905024543e-55	1.27608251995512e-54	not	0.767326587552431	8.29753706137381e-101	1.35010255859018e-99	not	GWHAOSJ00000040	1625510	1629115
GWHGAOSJ027262	47211	47239	43918	17401	18076	18085	34634	34136	29914	5709	6434	5119	9834	9702	10098	281.363342	270.661713	276.555786	102.960785	103.28701	96.457451	227.299942	227.366699	231.76593	35.808804	38.406052	33.781837	68.904602	59.677055	60.465988	-0.444609829	5.4079688463914e-51	5.63959365217714e-50	not	-2.400631331	0	0	down	-3.235111687	0	0	down	-1.671949556	0	0	down	GWHAOSJ00000040	1619881	1624174
GWHGAOSJ027261	375	450	400	540	580	568	439	400	333	498	519	382	540	581	590	19.135838	22.087847	21.602011	27.413717	28.409813	25.975416	24.671547	22.840342	22.078268	26.753656	26.565998	21.616934	32.434433	30.617758	30.280378	-0.024655361	0.815975414208266	0.846387516954431	not	0.303324173289043	0.00515939770034387	0.00684977245929334	not	-0.040678535	0.735245558258558	0.758009723763956	not	0.160204388915214	0.109404263176152	0.138506597761027	not	GWHAOSJ00000040	1614844	1616597
GWHGAOSJ020442	0	0	0	0	0	0	0	0	0	0	0	0	0	0	0	0	0	0	0	0	0	0	0	0	0	0	0	0	0	0	--	--	--	--	--	--	--	--	--	--	--	--	--	--	--	--	GWHAOSJ00000006	63003127	63006301
GWHGAOSJ020443	225	281	337	314	350	456	435	380	315	116	126	122	163	156	190	4.285552	5.142717	6.786645	5.940866	6.398295	7.782209	9.135855	8.088959	7.812387	2.314735	2.4077	2.56097	3.639899	3.0538	3.643176	0.45422377980547	0.00137159931032257	0.00241207042751644	not	-0.914305753	3.66641749382106e-07	6.37990330545145e-07	not	-1.445260232	8.84793440183949e-16	2.24894559951142e-15	down	0.0936254853950994	0.537764827099033	0.58606309528091	not	GWHAOSJ00000006	63013242	63014708
GWHGAOSJ020440	241	242	188	279	283	221	211	207	184	782	865	630	1116	1025	1147	1.496738	1.446214	1.234038	1.722263	1.68792	1.228651	1.447427	1.440058	1.488644	5.126063	5.400213	4.344542	8.179667	6.593581	7.182444	-0.111013712	0.438058477668561	0.496986092433449	not	2.11802523398218	4.9505915389131e-77	4.17493659289169e-76	up	1.53168347595291	4.27177062651454e-35	1.94071997649168e-34	up	-0.071335777	0.644656199195016	0.687333246565895	not	GWHAOSJ00000006	62982239	62987789
GWHGAOSJ020441	83	64	99	189	185	258	147	149	97	173	178	176	176	199	179	1.898123	1.402788	2.389822	4.312293	4.081708	5.315749	3.730244	3.824045	2.89796	4.181546	4.103135	4.476446	4.765028	4.735044	4.13771	0.699013480637747	0.00157481184746732	0.00275003161617639	not	0.985297788220903	6.28904303687172e-06	1.01979055135691e-05	not	0.864300378084531	3.39190935437884e-05	5.19349402810312e-05	not	1.04358655352096	3.00134306149471e-07	6.65979379727459e-07	up	GWHAOSJ00000006	62995914	62998342
GWHGAOSJ020446	81	89	106	28	25	34	58	58	45	41	31	26	9	0	8	1.522686	1.598719	2.092026	0.519843	0.44245	0.562845	1.201856	1.207649	1.095566	0.813264	0.580001	0.53467	0.180021	0	0.137037	-0.743729753	0.00249878707122981	0.00424912573037016	not	-4.202905063	5.00801165084194e-19	1.44954078970361e-18	down	-1.728558846	1.26369785901553e-09	2.44486275624675e-09	down	-1.976905308	2.55657884416932e-12	7.65797896714859e-12	down	GWHAOSJ00000006	63038360	63045989
GWHGAOSJ020447	1369	1503	1299	1857	2024	2177	1437	1463	1183	2896	2709	2732	1780	2069	2060	14.680485	15.493235	14.720592	19.76836	20.815208	20.890285	16.968466	17.528889	16.492887	32.685814	29.100967	32.448421	22.445822	22.898678	22.194483	0.0104881595667521	0.860210096827732	0.884453722603992	not	0.32280764856637	3.48752402343503e-06	5.74560905829163e-06	not	0.773543953808753	1.04280854435298e-26	3.81190741289916e-26	not	0.234171151450338	3.70508385195826e-05	7.01754036106873e-05	not	GWHAOSJ00000006	63047903	63053393
GWHGAOSJ020444	880	926	779	1197	1213	1332	956	991	801	2498	2336	2229	1668	1747	1886	6.147923	6.220127	5.74753	8.307309	8.128176	8.330128	7.354674	7.737208	7.277238	18.371555	16.351616	17.249413	13.707784	12.599147	13.241287	0.130305192768586	0.0735892718929233	0.0997423550172278	not	0.857588487942883	1.87254094274739e-30	7.43427695656754e-30	not	1.22371307867307	1.46635538443528e-56	9.92972346990826e-56	up	0.230516219700209	0.000765989132279781	0.00128214885369129	not	GWHAOSJ00000006	63015478	63023685
GWHGAOSJ020445	5086	5137	4889	4276	4427	4496	3858	3837	3293	8718	8809	7610	5611	5335	5866	27.052061	26.271294	27.47448	22.578869	22.576159	21.403446	22.596342	22.80752	22.76589	48.806141	46.937378	44.824348	35.092133	29.290956	31.350487	-0.418332257	6.11225464236917e-26	3.70021616327485e-25	not	-0.024549376	0.687261027897574	0.713372478005341	not	0.503274135495148	1.19669883575154e-18	3.38951901675423e-18	not	-0.498934322	1.10961905108338e-32	6.82190835264894e-32	not	GWHAOSJ00000006	63028339	63037411
GWHGAOSJ015064	0	0	0	0	0	0	0	0	0	3	3	7	0	0	0	0	0	0	0	0	0	0	0	0	0.10123	0.126402	0.328317	0	0	0	--	--	--	--	--	--	--	--	--	--	--	--	--	--	--	--	GWHAOSJ00000057	49010037	49010577
GWHGAOSJ015065	0	0	0	0	0	0	0	0	0	0	0	0	0	0	0	0	0	0	0	0	0	0	0	0	0	0	0	0	0	0	--	--	--	--	--	--	--	--	--	--	--	--	--	--	--	--	GWHAOSJ00000057	49011882	49014429
GWHGAOSJ020448	20	17	14	108	115	117	38	42	34	2	6	7	70	63	59	0.177099	0.148391	0.13715	0.996955	1.023016	0.967001	0.383359	0.428203	0.403889	0.019442	0.055079	0.068298	0.764245	0.595159	0.54315	--	--	--	--	1.74108815555531	2.75370538407472e-06	4.56459041116317e-06	up	--	--	--	--	2.4343326384338	1.75875151995613e-15	6.18411438701629e-15	up	GWHAOSJ00000006	63055183	63060034
GWHGAOSJ020449	748	811	696	647	702	764	1075	1111	846	2552	2734	2566	772	1028	916	5.85671	6.099222	5.757839	5.024882	5.266707	5.353232	9.262156	9.715769	8.602909	21.03264	21.443398	22.245111	7.099836	8.303995	7.199538	0.466375561552074	2.94195951393598e-10	9.00325661956596e-10	not	0.087896358395707	0.372818055711488	0.405773043833845	not	1.5727295211389	1.7901278376552e-104	2.22831871034021e-103	up	-0.398094695	5.06007481919778e-07	1.10453777103139e-06	not	GWHAOSJ00000006	63062317	63070582
GWHGAOSJ015060	448	482	362	483	505	568	416	419	352	829	885	909	917	1207	1191	11.271579	11.668365	9.608054	12.067231	12.184856	12.782815	11.525984	11.78317	11.522285	21.961311	22.309065	25.337713	27.144369	31.357056	30.121155	-0.077553701	0.468657464339185	0.527545862294213	not	1.17884290283451	1.36723250521307e-27	5.06546950041475e-27	up	0.798505155789497	5.67778613292767e-14	1.33675543388604e-13	not	-0.034140913	0.739626789173408	0.774532333013908	not	GWHAOSJ00000057	48947338	48948533
GWHGAOSJ015061	2494	2517	2421	2596	2896	2896	2238	2150	1904	2312	2684	1965	2525	2336	2511	9.949389	9.650476	10.203898	10.282063	11.074256	10.339504	9.829511	9.585709	9.870193	9.704673	10.725856	8.680761	11.844003	9.617264	10.06393	-0.198609447	5.65874076223968e-05	0.00011545996582397	not	-0.188927761	0.00920030757346064	0.0119692905839852	not	-0.32912168	2.57482570660987e-05	3.97454778855836e-05	not	-0.130225033	0.0104523478371543	0.0153655896743085	not	GWHAOSJ00000057	48948969	48963562
GWHGAOSJ015062	6	8	9	19	8	12	13	3	11	9	8	4	4	3	3	0.239271	0.304473	0.395467	0.789551	0.293461	0.429022	0.574691	0.139952	0.585406	0.396566	0.305203	0.147335	0.19226	0.105596	0.12638	--	--	--	--	--	--	--	--	--	--	--	--	--	--	--	--	GWHAOSJ00000057	48982153	48983234
GWHGAOSJ015063	2666	2641	2544	1932	2149	2286	2180	2048	1845	2065	2130	1883	1791	1811	2254	13.943508	13.277236	14.055297	10.028669	10.772718	10.699748	12.552392	11.96645	12.541944	11.363691	11.157469	10.9022	11.010509	9.771923	11.8444	-0.32876805	5.91904492015027e-11	1.90275848367903e-10	not	-0.606754755	1.70329735016093e-16	4.50903686109885e-16	not	-0.599736953	7.06374814573572e-21	2.1553610510195e-20	not	-0.608519555	6.29662375909893e-32	3.78600958852147e-31	not	GWHAOSJ00000057	48985533	48993252
GWHGAOSJ025788	237	228	242	272	319	332	321	284	229	346	283	305	404	407	451	2.71891	2.515922	2.938674	3.098161	3.514468	3.414637	4.066916	3.649567	3.418109	4.189843	3.257665	3.880069	5.457189	4.835107	5.213751	0.272674635478797	0.0376106249438618	0.0536662124078352	not	0.654004659253172	4.32556476282516e-07	7.49478378970512e-07	not	0.173479401665886	0.224645717845605	0.251037942665616	not	0.0767375230348274	0.554546358072051	0.602306591765441	not	GWHAOSJ00000084	47594015	47597548
GWHGAOSJ025789	30200	31188	26798	28767	28186	31575	27510	27184	23053	19109	17881	15944	4167	4570	4652	564.717163	560.665527	529.460571	534.07019	505.329803	528.399902	566.470886	568.087524	560.37915	376.066986	334.928894	330.125793	91.597466	88.192383	87.387489	-0.138751242	6.91073982430387e-06	1.53756166479509e-05	not	-2.897852306	0	0	down	-0.96423911	5.4541485763144e-55	3.61838938657609e-54	not	-0.297358226	2.02464258376841e-18	8.06252652716262e-18	not	GWHAOSJ00000084	47597700	47599502
GWHGAOSJ022178	112	124	121	324	393	403	235	196	163	532	563	600	978	1130	1202	1.911187	2.034952	2.175078	5.48323	6.422513	6.152627	4.416176	3.724564	3.612367	9.550598	9.614376	11.326693	19.624868	19.899736	20.609034	0.769752692743455	3.43913510882488e-06	7.8456706622282e-06	not	3.03000409588297	2.3254560416785e-140	3.54014248088768e-139	up	2.02091939088283	4.62897884949917e-47	2.68254679188328e-46	up	1.34281065381681	2.34046885161556e-20	1.00018685293374e-19	up	GWHAOSJ00000023	21238286	21241305
GWHGAOSJ022179	6	4	3	35	39	59	45	69	47	0	4	0	4	0	9	0.118993	0.066935	0.061396	0.680204	0.725778	1.031408	0.969884	1.520692	1.198305	0	0.065101	0	0.088862	0	0.161048	3.6746531625869	3.01585517348348e-12	1.05263074119649e-11	up	--	--	--	--	--	--	--	--	--	--	--	--	GWHAOSJ00000023	21254318	21256863
GWHGAOSJ022174	773	768	776	894	929	1140	1055	971	756	185	195	194	267	235	289	7.069583	6.755036	7.501012	8.118585	8.148106	9.334025	10.627686	9.927305	8.982837	1.776419	1.78704	1.961962	2.862159	2.216887	2.656986	0.298195506708858	0.0001444761783089	0.000283369538515316	not	-1.731340498	4.83725505575784e-52	2.89820310954628e-51	down	-2.242773621	2.24990460610463e-87	2.32658713465214e-86	down	0.0454949217773834	0.572693160156949	0.619736612181179	not	GWHAOSJ00000023	21136864	21141236
GWHGAOSJ022175	0	0	0	0	1	0	0	2	2	3	0	1	0	1	0	0	0	0	0	0.026671	0	0	0.05737	0.094325	0.097318	0	0.012924	0	0.022715	0	--	--	--	--	--	--	--	--	--	--	--	--	--	--	--	--	GWHAOSJ00000023	21188159	21188704
GWHGAOSJ022176	288	304	280	517	551	563	425	351	295	962	872	898	754	908	893	4.12992	4.189735	4.240151	7.354724	7.566288	7.220712	6.705943	5.611093	5.484651	14.513907	12.519668	14.251981	12.700818	13.430183	12.861097	0.332803545675761	0.004821802915855	0.00789782975015357	not	1.36946009848389	1.39928159119543e-38	6.58062815657312e-38	up	1.42109330751781	3.69831810358984e-41	1.91437853063664e-40	up	0.59963819011295	8.18673525122714e-09	2.01439169042694e-08	not	GWHAOSJ00000023	21191952	21195354
GWHGAOSJ022177	159	132	126	263	300	374	134	164	127	389	365	335	152	166	183	2.97151	2.370662	2.48632	4.887068	5.381999	6.263381	2.751443	3.412641	3.067662	7.658704	6.832426	6.923129	3.338556	3.192226	3.424973	0.0698097984855237	0.697578414198355	0.743000566882771	not	0.0826801205514286	0.649546505900837	0.678035653877897	not	1.15574462235207	8.70166493077035e-15	2.1222723416029e-14	up	0.857687152229039	3.31456339082807e-08	7.86298942580478e-08	not	GWHAOSJ00000023	21197816	21199858
GWHGAOSJ022170	2196	2239	1890	3812	3991	4041	2300	2129	1784	1096	1336	1069	1209	1190	1151	12.337223	12.095504	11.215497	21.265818	21.496382	20.317286	14.226606	13.369074	13.026624	6.481117	7.518246	6.65012	7.984505	6.897942	6.493689	0.0147702265041343	0.784111352632867	0.818888549967024	not	-1.007236978	1.02083473121178e-35	4.55907565410091e-35	down	-1.08323165	1.167277879611e-42	6.23405478324351e-42	down	0.603450224659553	1.92195483690884e-32	1.17411558243714e-31	not	GWHAOSJ00000023	21012933	21020289
GWHGAOSJ022171	2	6	2	4	3	3	4	3	2	2	1	0	0	0	0	0.073805	0.388527	0.118876	0.234129	0.179497	0.129284	0.243331	0.220293	0.157962	0.126936	0.067621	0	0	0	0	--	--	--	--	--	--	--	--	--	--	--	--	--	--	--	--	GWHAOSJ00000023	21025419	21025718
GWHGAOSJ022172	0	0	0	0	0	0	0	0	0	0	0	0	0	0	0	0	0	0	0	0	0	0	0	0	0	0	0	0	0	0	--	--	--	--	--	--	--	--	--	--	--	--	--	--	--	--	GWHAOSJ00000023	21088646	21089512
GWHGAOSJ022173	3055	3315	2752	767	812	871	698	674	628	748	825	808	628	688	732	55.729115	58.134228	53.038498	13.880064	14.198963	14.213444	14.019417	13.741823	14.893289	14.344205	15.063533	16.319435	13.450675	12.946734	13.417975	-2.143695494	2.48871249441178e-263	1.65275843827987e-261	down	-2.33378603	8.23845684481446e-234	2.19705290653835e-232	down	-2.163402557	1.43454067934689e-182	3.38626707167717e-181	down	-2.199294419	0	0	down	GWHAOSJ00000023	21128055	21131548
GWHGAOSJ011525	4276	3896	3743	4646	4795	5173	4054	3924	3421	3007	3337	2638	3351	3363	3606	30.694099	26.88545	28.386757	33.111645	33.001183	33.23439	32.044659	31.477556	31.921305	22.718063	23.992653	20.967915	28.27807	24.914064	26.005816	-0.022531748	0.646198231214079	0.69636198654798	not	-0.386860049	5.8152559955385e-09	1.10763948681748e-08	not	-0.640583691	6.43716758843282e-19	1.84340788803406e-18	not	-0.010718409	0.825423985499229	0.850275405467795	not	GWHAOSJ00000010	20889489	20895250
GWHGAOSJ011524	0	0	0	0	0	0	0	0	0	4	0	0	0	0	0	0	0	0	0	0	0	0	0	0	0.101495	0	0	0	0	0	--	--	--	--	--	--	--	--	--	--	--	--	--	--	--	--	GWHAOSJ00000010	20887281	20888952
GWHGAOSJ011527	196	200	194	54	28	40	43	55	28	140	161	127	56	62	51	3.290763	3.215391	3.438782	0.895323	0.442173	0.599497	0.781097	1.016665	0.610656	2.471192	2.697084	2.357376	1.095304	1.062822	0.859044	-2.194942094	1.95978495354724e-24	1.1355796774982e-23	down	-1.981754879	1.03323210242987e-21	3.26693138442314e-21	down	-0.695250368	1.89604396703686e-05	2.94918368515227e-05	not	-2.575304536	5.21427683879086e-31	3.06043362297969e-30	down	GWHAOSJ00000010	20910927	20914875
GWHGAOSJ011526	4755	4917	4229	4146	4506	4934	5560	5138	4694	3389	3424	3115	4381	4339	4608	27.836088	27.675737	26.156878	24.09569	25.293688	25.849541	35.844692	33.614777	35.721752	20.877125	20.077047	20.189034	30.155005	26.215307	27.101627	0.191268068770854	6.1323750297365e-06	1.37271380093435e-05	not	-0.237259826	6.26653148508249e-05	9.56065303308461e-05	not	-0.713206962	1.01640481437548e-33	4.48567222601144e-33	not	-0.337594764	6.05710609727781e-15	2.07189704238828e-14	not	GWHAOSJ00000010	20896883	20904775
GWHGAOSJ011521	0	0	0	0	0	0	0	0	0	0	0	0	0	0	0	0	0	0	0	0	0	0	0	0	0	0	0	0	0	0	--	--	--	--	--	--	--	--	--	--	--	--	--	--	--	--	GWHAOSJ00000010	20857982	20861497
GWHGAOSJ011520	30	25	34	72	77	71	43	55	24	203	209	220	45	60	57	1.032271	0.831914	1.221779	2.470425	2.578835	2.2187	1.650058	2.119959	1.055502	7.439387	7.288771	8.519003	1.830009	2.142031	1.980359	0.472256421868105	0.194530045342231	0.241431901059536	not	0.675353117345027	0.0490835721790788	0.0595375418507411	not	2.59871089329415	4.14052237346991e-28	1.57668574096507e-27	up	0.999210730519099	0.000930747867208269	0.00154277032330293	not	GWHAOSJ00000010	20835722	20836300
GWHGAOSJ011523	0	0	0	0	0	0	0	0	0	0	0	0	0	0	0	0	0	0	0	0	0	0	0	0	0	0	0	0	0	0	--	--	--	--	--	--	--	--	--	--	--	--	--	--	--	--	GWHAOSJ00000010	20876523	20878018
GWHGAOSJ011522	106	82	158	35	24	50	219	286	219	93	134	129	123	130	138	1.039432	0.772114	1.637959	0.341996	0.222572	0.434634	2.377527	3.151809	2.797689	0.965478	1.317366	1.401076	1.419323	1.319232	1.359877	1.09473166110084	0.0011472230907983	0.00203784378769897	up	-0.017753718	0.942968833283054	0.948187513440257	not	-0.200559017	0.423334427038871	0.455915726578314	not	-1.993053787	5.01667916989762e-11	1.40679194906145e-10	down	GWHAOSJ00000010	20863698	20867488
GWHGAOSJ011529	26	13	16	19	26	28	14	17	24	8	19	8	6	0	6	0.159028	0.076404	0.106321	0.114087	0.155382	0.15801	0.092852	0.116602	0.192494	0.050557	0.116352	0.050977	0.043276	0	0.033743	--	--	--	--	--	--	--	--	--	--	--	--	--	--	--	--	GWHAOSJ00000010	21012602	21020380
GWHGAOSJ011528	8464	8807	8466	15603	16109	16262	20901	20783	17912	22284	25828	18728	15807	14675	15956	63.151093	63.174084	66.743896	115.58786	115.246155	108.593155	171.744476	173.312439	173.746933	174.997253	193.052872	154.744751	138.677017	113.021759	119.617805	1.25309918631241	0	0	up	0.674076997247079	5.32382081630315e-27	1.94501794348116e-26	not	1.14145253903109	2.6620426761574e-56	1.7940337234265e-55	up	0.594906400110906	1.98288973908694e-55	1.88540546466639e-54	not	GWHAOSJ00000010	20929021	20934582
GWHGAOSJ010806	8418	9694	8480	7288	7688	8157	7110	7130	5918	5819	6057	6313	4431	5228	5507	142.406494	157.667816	151.587402	122.413849	124.699722	123.492287	132.45192	134.807907	130.140244	103.601242	102.64901	118.262733	88.132126	91.290367	93.598099	-0.357733096	1.95596668321721e-20	9.85805430593978e-20	not	-0.991947682	2.68514866122709e-62	1.86998137367102e-61	not	-0.772673027	2.87005957640622e-30	1.15990952009547e-29	not	-0.504430104	3.51338733597777e-38	2.45515817466796e-37	not	GWHAOSJ00000010	11622225	11625438
GWHGAOSJ000672	900	949	800	1207	1311	1385	1102	1114	924	1416	1457	1306	1317	1341	1374	6.278294	6.367991	5.894796	8.365324	8.773115	8.65232	8.466307	8.688053	8.383595	10.396294	10.185063	10.088387	10.807743	9.662013	9.630875	0.287744519641513	3.46743200632746e-05	7.19602445100574e-05	not	0.429595816911633	8.66303003413857e-08	1.55728277994634e-07	not	0.429934345696048	3.06708932797394e-08	5.56022474632219e-08	not	0.255696602516848	0.000174025982576615	0.000310861590651722	not	GWHAOSJ00000485	51325	56669
GWHGAOSJ024781	134	128	142	25	32	15	52	51	37	46	66	46	41	12	30	6.566651	6.048397	7.389499	1.176222	1.483444	0.659694	2.788305	2.792856	2.355544	2.352165	3.21053	2.48775	2.341738	0.599113	1.444156	-1.495509344	3.66619767715895e-11	1.19272412257352e-10	down	-2.455777111	1.64335478845452e-14	4.04378912270223e-14	down	-1.590632297	3.16640276354902e-12	6.91367530987113e-12	down	-2.788725838	5.91306491024101e-24	2.85158585447054e-23	down	GWHAOSJ00000084	24560043	24566585
GWHGAOSJ024780	0	0	0	0	0	0	5	2	4	0	0	0	2	0	0	0	0	0	0	0	0	0.33407	0.135888	0.248996	0	0	0	0.1377	0	0	--	--	--	--	--	--	--	--	--	--	--	--	--	--	--	--	GWHAOSJ00000084	24528013	24529239
GWHGAOSJ024783	3	2	2	3	5	4	0	0	0	2	0	1	0	0	0	0.057451	0.027616	0.030352	0.085369	0.110166	0.101803	0	0	0	0.030233	0	0.029476	0	0	0	--	--	--	--	--	--	--	--	--	--	--	--	--	--	--	--	GWHAOSJ00000084	24606319	24607023
GWHGAOSJ024782	11	7	10	21	15	15	17	21	24	13	4	7	7	7	10	0.275982	0.178623	0.282248	0.542813	0.373258	0.361671	0.491403	0.613845	0.836212	0.344485	0.092333	0.187327	0.220788	0.191586	0.246962	--	--	--	--	--	--	--	--	--	--	--	--	--	--	--	--	GWHAOSJ00000084	24597250	24598149
GWHGAOSJ024785	134	139	168	79	83	71	83	88	67	34	29	18	72	96	83	2.280901	2.269701	3.035566	1.327357	1.354412	1.073047	1.551812	1.677076	1.482965	0.608755	0.48351	0.337894	1.444193	1.67929	1.415247	-0.855644802	2.35634119936991e-05	4.97155941626785e-05	not	-0.999324554	4.50617774677498e-06	7.37542553719989e-06	not	-2.682547217	1.00098408960611e-23	3.34002136352732e-23	down	-1.225866683	3.11052450753586e-09	7.86779728376717e-09	down	GWHAOSJ00000084	24624328	24625511
GWHGAOSJ024784	150	166	156	256	270	306	267	279	220	279	317	305	242	372	422	9.234789	9.851619	10.179209	15.719666	15.995577	16.939507	18.200478	19.267771	17.674297	18.177149	19.605656	20.88516	17.571827	23.772396	26.252117	0.738159269905064	2.18288838217236e-07	5.47660300927102e-07	not	0.942657408212873	6.59131282625261e-08	1.19119083811332e-07	not	0.704481281345668	1.61434766543666e-06	2.67393382967954e-06	not	0.511624906091046	0.000321102780661536	0.00055810541384112	not	GWHAOSJ00000084	24614810	24618209
GWHGAOSJ024787	249	255	224	764	798	860	560	590	441	49	60	65	45	55	31	7.954446	7.818192	7.54071	24.261415	24.459501	24.619225	19.69998	21.084684	18.32653	1.628345	1.914527	2.295426	1.691448	1.814002	0.98339	1.16640909480184	1.20012323135956e-26	7.4047102628057e-26	up	-2.647725831	4.39722834561619e-33	1.85658906230551e-32	down	-2.290999364	1.26770169385945e-33	5.5761559579851e-33	down	1.43017615240765	7.77562387404283e-48	6.52733854020768e-47	up	GWHAOSJ00000084	24652055	24652687
GWHGAOSJ024786	54	41	29	134	113	177	62	56	57	76	73	79	49	68	62	1.619908	1.172827	0.912119	4.018298	3.255241	4.777579	2.049975	1.874587	2.239229	2.388858	2.208871	2.634127	1.722424	2.120028	1.85837	0.546961205282152	0.0686577654206546	0.0935900869466286	not	0.350227920417157	0.279698003146949	0.310500768681537	not	0.656274360594573	0.0234389661455698	0.0291957461498276	not	1.46634666328457	1.18729229475203e-08	2.89821294833373e-08	up	GWHAOSJ00000084	24643015	24643684
GWHGAOSJ024789	0	6	3	0	0	2	10	10	10	4	16	8	0	0	0	0	0.089543	0.038142	0	0	0.022292	0.193993	0.200778	0.220721	0.071426	0.281692	0.157896	0	0	0	--	--	--	--	--	--	--	--	--	--	--	--	--	--	--	--	GWHAOSJ00000084	24692184	24702392
GWHGAOSJ024788	386	299	314	502	513	609	398	340	303	430	419	427	612	581	706	5.522377	4.115579	4.746779	7.132328	7.045568	7.800655	6.279006	5.439257	5.634607	6.484838	6.009041	6.771952	10.311726	8.59098	10.15959	0.0967654983519988	0.441275122557865	0.500251635155678	not	0.744191282248727	4.85358789771891e-09	9.28028596322914e-09	not	0.124303381946389	0.337064211810761	0.368730942245353	not	0.392341465571913	0.00072000304600123	0.00120855510147027	not	GWHAOSJ00000084	24672681	24679693
DS_newGene_6049	201	250	176	10	15	13	117	112	106	232	193	159	68	154	105	2.57873	3.17151	2.384945	0.120592	0.210397	0.115283	1.5441699999999998	1.566443	1.6956149999999999	3.106207	2.587024	2.289094	0.984817	1.938447	1.3362759999999998	-0.85526721	5.09395960856685e-07	1.24355181683492e-06	not	-1.121014631	1.25775316831132e-06	2.12715815085677e-06	down	-0.328329007	0.0533105416266775	0.0642594128911448	not	-4.344054483	1.12589956682717e-49	9.79687461979866e-49	down	GWHAOSJ00000057	37529161	37531574
GWHGAOSJ024439	5506	5397	5314	3144	3074	3240	2223	2163	1865	545	626	482	537	584	596	55.305908	52.116806	56.398876	31.349712	29.603703	29.127645	24.580286	24.282213	24.353271	5.759556	6.299043	5.355134	6.337545	6.046137	6.013703	-1.335130047	3.1390631727465e-193	1.34937132237772e-191	down	-3.420951784	0	0	down	-3.527371343	0	0	down	-1.082175233	2.86163573289683e-120	5.61301357883085e-119	down	GWHAOSJ00000084	9226397	9230067
GWHGAOSJ024438	66	64	53	295	334	312	215	174	146	379	386	355	379	424	436	0.914305	0.858764	0.778393	4.111872	4.496626	3.924521	3.320914	2.732188	2.6583	5.600793	5.431089	5.51545	6.26546	6.140601	6.154249	1.58426897609842	1.70467801289629e-15	6.998234870267e-15	up	2.5797259404865	1.66300068329845e-51	9.88423916764726e-51	up	2.38586541123205	1.40574901770146e-44	7.78810521161071e-44	up	2.0608415265855	1.1807744650926e-31	7.04614673389264e-31	up	GWHAOSJ00000084	9221849	9224596
GWHGAOSJ024433	11471	11588	10691	4982	5162	5250	7203	7155	6143	724	829	633	994	1048	1166	116.903206	113.53772	115.119896	50.41135	50.435535	47.880123	80.838814	81.489471	81.382225	7.761693	8.459477	7.140131	11.900385	11.015571	11.932605	-0.677108083	4.76852735278909e-95	8.71976135302677e-94	not	-3.576098045	0	0	down	-4.180388058	0	0	down	-1.435673208	0	0	down	GWHAOSJ00000084	9156104	9159159
GWHGAOSJ024432	17	23	18	182	165	177	112	110	102	98	90	77	98	153	123	0.15445	0.202117	0.178097	1.71484	1.500948	1.50729	1.171206	1.166188	1.261132	0.975058	0.855138	0.806605	1.095254	1.497847	1.17659	2.52865169800205	3.66761072665266e-18	1.68883690113935e-17	up	2.50747744288383	1.21217988253647e-15	3.11376965688793e-15	up	1.96360792381273	6.40790004001258e-10	1.25633406333278e-09	up	2.87499547582852	1.82097961086705e-26	9.44835836050861e-26	up	GWHAOSJ00000084	9131086	9135066
GWHGAOSJ024431	2599	2878	2421	2453	2678	2682	1103	1121	935	961	963	996	1034	1071	1182	26.534832	28.252729	26.12145	24.866421	26.21657	24.504112	12.402375	12.790217	12.405029	10.327068	9.846958	11.26056	12.414772	11.289428	12.125362	-1.279043833	1.77858786599045e-114	3.9649102970386e-113	down	-1.443193021	6.29556361908214e-99	6.70287068886363e-98	down	-1.660321451	1.36658632827255e-108	1.78694638040882e-107	down	-0.317586882	5.70883568858451e-10	1.50180763035999e-09	not	GWHAOSJ00000084	9109690	9112413
GWHGAOSJ024430	100	99	79	158	167	173	161	217	167	64	82	37	96	95	115	0.952949	0.907411	0.799554	1.503182	1.533174	1.480785	1.694581	2.322323	2.084485	0.645423	0.786177	0.386958	1.077473	0.934905	1.101668	1.01840552974396	6.79224169423299e-08	1.7680195425331e-07	up	-0.040511979	0.854653120582235	0.868014358242673	not	-0.840686364	0.00151915328956718	0.00208247325063624	not	0.539065780761091	0.00345542410259181	0.00537693695263369	not	GWHAOSJ00000084	9098197	9100636
GWHGAOSJ024437	20	32	16	32	12	23	25	18	17	8	13	7	3	0	4	0.259633	0.409799	0.222256	0.427184	0.155124	0.277852	0.362056	0.270552	0.287666	0.110836	0.17439	0.10572	0.038667	0	0.054003	--	--	--	--	--	--	--	--	--	--	--	--	--	--	--	--	GWHAOSJ00000084	9215296	9221186
GWHGAOSJ024436	70	49	58	61	75	50	63	56	42	18	22	24	21	24	21	0.928723	0.627869	0.818549	0.801689	0.95902	0.592226	0.918695	0.829191	0.720044	0.241144	0.286046	0.343102	0.328499	0.319257	0.27273	-0.106052604	0.701927456679846	0.746907119534144	not	-1.60571255	6.30050486896133e-06	1.02157500407421e-05	down	-1.697997944	8.22670733214892e-07	1.38471338302571e-06	down	-0.229477212	0.417437156532209	0.468058016780039	not	GWHAOSJ00000084	9179204	9183510
GWHGAOSJ024435	37883	41320	36295	26903	28933	30482	31356	30548	25144	14598	14535	14006	18947	20361	21586	350.469666	367.511505	354.779114	247.107864	256.635406	252.370712	319.443848	315.8396	302.395294	142.132751	134.69632	143.480545	206.084976	194.422562	200.638184	-0.367537287	1.20007664077008e-41	1.06688977831347e-40	not	-1.102810001	2.35030885874357e-139	3.55376876692836e-138	down	-1.647443977	7.85321429113162e-224	2.36361828791696e-222	down	-0.723781157	2.41815503770462e-131	5.12931449329203e-130	not	GWHAOSJ00000084	9163754	9166365
GWHGAOSJ024434	5522	5695	5107	2462	2459	2510	3207	3005	2409	1046	1103	1042	939	1159	996	49.385868	48.967556	48.266575	21.861496	21.08646	20.089043	31.582775	30.039942	28.009451	9.846621	9.882516	10.320852	9.870284	10.69474	8.950514	-0.882998007	9.44417139300397e-98	1.7828184312189e-96	not	-2.578048779	1.12385804164815e-273	3.59313011655979e-272	down	-2.582773249	0	0	down	-1.437535234	4.4794562052069e-230	1.90764533969821e-228	down	GWHAOSJ00000084	9159569	9163668
GWHGAOSJ026466	1342	1444	1196	790	794	934	638	550	494	739	801	620	760	710	758	7.645182	7.911794	7.200265	4.469552	4.334806	4.763368	3.998842	3.502264	3.656327	4.431638	4.568022	3.907834	5.086898	4.176042	4.337747	-1.201299746	9.00366197067678e-57	1.02678779522664e-55	down	-1.012589818	4.27433505501768e-31	1.72082219076806e-30	down	-1.112360503	2.37334596445642e-37	1.13593074472911e-36	down	-0.965226382	2.55466801528135e-43	1.97462908196878e-42	not	GWHAOSJ00000084	56837343	56843027
GWHGAOSJ026467	9	3	19	18	10	10	7	5	0	6	9	4	7	4	12	0.134342	0.04264	0.302154	0.273471	0.149257	0.12973	0.110729	0.086403	0	0.093909	0.137854	0.06335	0.123243	0.060428	0.181004	--	--	--	--	--	--	--	--	--	--	--	--	--	--	--	--	GWHAOSJ00000084	56841257	56842842
GWHGAOSJ026464	0	0	0	0	0	0	0	0	0	0	0	0	0	0	0	0	0	0	0	0	0	0	0	0	0	0	0	0	0	0	--	--	--	--	--	--	--	--	--	--	--	--	--	--	--	--	GWHAOSJ00000084	56816772	56820519
GWHGAOSJ026465	1058	1139	887	1306	1489	1592	1039	1094	813	1253	1267	1182	1031	1158	1264	10.809824	11.184962	9.575272	13.254308	14.590121	14.559586	11.68986	12.490658	10.804271	13.472541	12.970289	13.374572	12.383515	12.215139	12.980453	-0.025615903	0.740533545107346	0.781063935521923	not	-0.016000479	0.851605812511349	0.865233983360776	not	0.0380544173680693	0.647494370883367	0.67485623943889	not	0.205273754168099	0.00468241878820116	0.00716898258190783	not	GWHAOSJ00000084	56824821	56830652
GWHGAOSJ026462	463	464	380	312	273	304	534	504	457	517	574	454	610	610	718	9.111931	8.786807	7.901928	6.098883	5.15457	5.359571	11.582824	11.090108	11.689788	10.710876	11.317036	9.893214	14.122063	12.393294	14.199477	0.238539655323243	0.0157886913615818	0.023860192735376	not	0.389349665983806	0.000292740657010477	0.00042818039157472	not	0.0116867406675004	0.915671569440073	0.924033492541634	not	-0.856561035	1.20862676286333e-13	3.88124125052325e-13	not	GWHAOSJ00000084	56801064	56804173
GWHGAOSJ026463	34	44	44	14	14	19	20	17	27	9	10	4	0	8	11	0.960235	1.208981	1.323435	0.398507	0.377286	0.484337	0.608657	0.535076	0.994156	0.267005	0.278947	0.120367	0	0.22003	0.296379	--	--	--	--	--	--	--	--	--	--	--	--	--	--	--	--	GWHAOSJ00000084	56806803	56807505
GWHGAOSJ024204	0	0	0	0	0	0	3	3	0	0	0	0	0	0	0	0	0	0	0	0	0	0.033202	0.0332	0	0	0	0	0	0	0	--	--	--	--	--	--	--	--	--	--	--	--	--	--	--	--	GWHAOSJ00000084	4281254	4293736
GWHGAOSJ026461	507	437	377	505	614	612	662	612	496	1041	1077	1053	740	753	958	8.181249	6.77821	6.431452	8.093734	9.510301	8.844154	11.767783	11.04194	10.400709	17.694822	17.422249	18.844765	14.050389	12.55695	15.550902	0.460696681439453	8.51921258533951e-06	1.87744316299469e-05	not	0.709310562815105	1.64057114186081e-09	3.2054103757917e-09	not	1.03694463823614	1.06324887098604e-23	3.54411049809822e-23	up	0.0856161105272472	0.433976949730944	0.484735726184297	not	GWHAOSJ00000084	56794798	56799322
DS_newGene_742	226	219	212	24	17	28	55	65	32	16	20	17	45	28	45	4.30548	4.00906	4.259583	0.450471	0.304803	0.47136	1.149079	1.376844	0.778798	0.314424	0.370576	0.348133	1.00158	0.531502	0.860877	-2.081688763	1.18122817712238e-24	6.89676814865796e-24	down	-2.655773457	7.53818406672299e-32	3.08993649162005e-31	down	-3.862250775	4.35334015759161e-50	2.64449871119881e-49	down	-3.557905231	1.36360580141201e-50	1.20020073419193e-49	down	GWHAOSJ00000013	53953646	53954796
GWHGAOSJ026468	3036	3160	2850	3329	3494	3756	3355	3444	2811	2713	2771	2551	2875	2993	3127	54.637756	54.67643	54.197128	59.488419	60.289295	60.508743	66.496162	69.269066	65.761444	51.38118	49.961193	50.843002	60.840477	55.605312	56.539661	0.128388017126215	0.00311551770108453	0.00523326755984521	not	-0.18684576	0.00106674670210097	0.00149803036939503	not	-0.399337853	1.45220200797518e-11	3.07801191122679e-11	not	-0.078455106	0.0643695330238204	0.0847964972254396	not	GWHAOSJ00000084	56849339	56851888
GWHGAOSJ026469	17	15	10	58	70	81	75	59	44	39	46	55	11	25	20	0.375455	0.318545	0.231809	1.320142	1.55571	1.667369	1.910776	1.518894	1.314535	0.945602	1.055721	1.398836	0.281068	0.588892	0.466521	2.11595923866242	1.66442852082e-08	4.51825835519624e-08	up	--	--	--	--	1.51690252780856	0.00022050310829625	0.000319706815688344	up	2.00902677622663	4.26745749680929e-08	1.00502867453836e-07	up	GWHAOSJ00000084	56862103	56865272
GWHGAOSJ024205	0	0	0	4	6	4	0	3	0	0	0	2	0	0	0	0	0	0	0.061813	0.085737	0.056135	0	0.050556	0	0	0	0.034083	0	0	0	--	--	--	--	--	--	--	--	--	--	--	--	--	--	--	--	GWHAOSJ00000084	4302774	4308538
GWHGAOSJ014100	38280	42122	36281	22343	24171	25248	23933	23465	19536	5854	6002	5519	5644	5738	6191	258.663422	273.639557	259.033722	149.895782	156.595078	152.682892	178.082687	177.198425	171.610428	41.627445	40.6208	41.288822	44.834225	40.019661	42.029797	-0.760063457	2.39187030565738e-154	7.56834169041175e-153	not	-2.908841527	0	0	down	-2.974823357	0	0	down	-1.004378539	3.05566800870257e-217	1.20191417500388e-215	down	GWHAOSJ00000057	20697368	20702637
GWHGAOSJ006527	59	59	67	80	83	118	145	114	118	118	163	128	81	90	101	0.669587	0.639579	0.80115	0.909804	0.910517	1.205353	1.821391	1.460672	1.746283	1.41763	1.870679	1.624396	1.083491	1.060214	1.159415	1.06758988456657	1.00318516244043e-06	2.39496825832431e-06	up	0.370425326202743	0.138652049744222	0.160208676267198	not	0.909649581654585	5.01408416606405e-05	7.59627011798266e-05	not	0.288844918631805	0.235483016179196	0.279312875912603	not	GWHAOSJ00000013	698977	700742
GWHGAOSJ006526	0	0	0	8	10	6	0	0	0	12	5	11	2	4	0	0	0	0	0.146048	0.175358	0.088599	0	0	0	0.218554	0.092934	0.215882	0.040853	0.074219	0	--	--	--	--	--	--	--	--	--	--	--	--	--	--	--	--	GWHAOSJ00000013	696586	698446
GWHGAOSJ006521	2001	2225	1991	3378	3383	3659	2723	2645	2221	1114	1183	1024	917	904	920	29.143757	31.15604	30.638407	48.854065	47.252758	47.699455	43.675804	43.06152	42.05653	17.073181	17.25433	16.505941	15.693181	13.585503	13.464525	0.328655668787773	9.53072053396355e-12	3.21669069025937e-11	not	-1.358263576	7.9958481217815e-72	6.31640911366465e-71	down	-1.134013726	2.76816313504017e-58	1.91419329917823e-57	down	0.441610106156441	1.57687205562128e-20	6.77528747996377e-20	not	GWHAOSJ00000013	635541	638975
GWHGAOSJ006522	637	632	613	567	647	699	458	478	393	2074	2279	2098	3152	3367	3543	5.332445	5.085385	5.420352	4.710994	5.187737	5.235754	4.215993	4.466507	4.273399	18.271307	19.10899	19.443108	31.018614	29.087374	29.800716	-0.461384721	3.69591760178814e-07	9.1047477038275e-07	not	2.23792581425091	1.76115169068021e-226	4.50322860221068e-225	up	1.54774983166815	4.230667467162e-90	4.51785583667613e-89	up	-0.283357352	0.0010831605378243	0.00178259438987211	not	GWHAOSJ00000013	639844	644217
DS_newGene_8104	0	0	0	0	0	0	0	0	0	59	56	48	0	0	0	0	0	0	0	0	0	0	0	0	0.857392	0.774225	0.732697	0	0	0	--	--	--	--	--	--	--	--	7.97549132023223	1.01854532689934e-10	2.07792464292233e-10	up	--	--	--	--	GWHAOSJ00000302	20438	21975
GWHGAOSJ006529	16	17	22	0	0	0	48	51	33	13	16	14	7	6	6	0.319924	0.319312	0.449314	0	0	0	1.065502	1.132406	0.851114	0.255682	0.314918	0.308923	0.156559	0.10973	0.1127	1.29103978735306	0.000611639730173509	0.00112122155826269	up	--	--	--	--	--	--	--	--	--	--	--	--	GWHAOSJ00000013	710970	713617
GWHGAOSJ006782	4	2	3	11	9	15	3	2	2	2	0	6	0	0	0	0.163322	0.061031	0.118089	0.484391	0.35433	0.58973	0.137188	0.050628	0.096086	0.077477	0	0.25841	0	0	0	--	--	--	--	--	--	--	--	--	--	--	--	--	--	--	--	GWHAOSJ00000013	2989719	2990769
GWHGAOSJ006528	16	16	12	117	111	133	35	32	29	19	28	22	15	8	15	0.320827	0.321984	0.254895	2.451018	2.238701	2.508725	0.803185	0.748605	0.786598	0.415588	0.582873	0.497401	0.355128	0.154933	0.317928	--	--	--	--	--	--	--	--	--	--	--	--	2.7325175682839	3.41948095479547e-18	1.34933010947872e-17	up	GWHAOSJ00000013	702058	703014
GWHGAOSJ016544	230	300	249	543	614	675	378	392	331	918	834	946	150	167	181	4.110614	5.148832	4.700969	9.636433	10.52752	10.811411	7.440854	7.830966	7.692768	17.285461	14.958258	18.74264	3.14075	3.075861	3.25284	0.543245003717587	7.90684936965236e-06	1.74822394206797e-05	not	-0.8250254	1.6988228399845e-07	3.0054854993646e-07	not	1.56950199377753	2.81795128796365e-39	1.40201006145585e-38	up	0.928817123307111	1.05953512701442e-16	3.92956044008279e-16	not	GWHAOSJ00000057	69029706	69037261
GWHGAOSJ024201	590	719	587	1750	1832	2113	1097	1056	873	1210	1297	1231	1095	1211	1145	7.375423	8.641708	7.754782	21.726223	21.968477	23.649708	15.100259	14.756801	14.195235	15.923478	16.248564	17.042986	16.092672	15.631421	14.381017	0.715947330843741	6.7336148615183e-20	3.32276554490184e-19	not	0.687959772953319	1.17449757286583e-13	2.78342224373335e-13	not	0.753224607199567	1.78400953833445e-17	4.84482917993899e-17	not	1.28214408600032	3.03949476986473e-70	3.54634413480793e-69	up	GWHAOSJ00000084	4205207	4208503
GWHGAOSJ009007	429	468	420	762	721	804	480	600	456	467	451	438	308	332	391	6.327188	6.641453	6.551419	11.179547	10.210154	10.62934	7.801342	9.907897	8.746851	7.262788	6.677532	7.158646	5.337148	5.059804	5.793608	0.265174838296003	0.0123588827705482	0.0190132042400839	not	-0.535363152	4.69174564311288e-06	7.67128560376695e-06	not	-0.185322794	0.0833693236154914	0.0983512827601666	not	0.492910225297277	2.86296397026446e-08	6.82090770537993e-08	not	GWHAOSJ00000013	55124897	55128596
GWHGAOSJ009006	14	5	8	37	36	49	20	18	15	11	9	13	3	4	3	0.503266	0.169595	0.283406	1.334981	1.24092	1.592418	0.765969	0.7224	0.698072	0.41573	0.29372	0.500955	0.127768	0.117553	0.078923	--	--	--	--	--	--	--	--	--	--	--	--	--	--	--	--	GWHAOSJ00000013	55120367	55121132
GWHGAOSJ009005	472	604	437	585	541	598	407	429	357	838	699	608	624	662	747	5.437443	6.68305	5.317756	6.693233	5.975235	6.16363	5.160506	5.514938	5.339553	10.160631	8.060293	7.751797	8.446267	7.873025	8.64723	-0.296249098	0.00660546960886314	0.0106086395912094	not	0.249243920306036	0.0245901826723422	0.030795259308574	not	0.278361534160626	0.0236821361005899	0.0294856066561139	not	-0.110397473	0.288523970665339	0.336158432702895	not	GWHAOSJ00000013	55113236	55116822
GWHGAOSJ009004	2	0	0	7	12	5	3	2	2	0	1	2	17	22	20	0.102647	0	0	0.470909	0.807211	0.297315	0.199347	0.092679	0.120095	0	0.039761	0.142415	1.436289	1.708475	1.508844	--	--	--	--	--	--	--	--	--	--	--	--	--	--	--	--	GWHAOSJ00000013	55109888	55111574
GWHGAOSJ009003	5483	5863	5314	5410	5130	5616	4932	4785	4337	8230	8215	8796	9433	11959	11958	78.07299	80.269897	79.959099	76.491295	70.042564	71.57386	77.346741	76.148155	80.294228	123.351875	117.185349	138.708755	157.9496	175.78241	171.097946	-0.201128045	3.88600620498432e-07	9.5560425313478e-07	not	0.817858445155841	1.44693767924728e-38	6.80331648554982e-38	not	0.374532110467026	1.94442082682671e-08	3.56221687924864e-08	not	-0.347198682	5.66475266748519e-17	2.12548200307454e-16	not	GWHAOSJ00000013	55097683	55105403
GWHGAOSJ009002	1919	2035	1823	1944	2028	2038	1815	1839	1554	1408	1906	1404	1594	1294	1581	9.802874	9.993778	9.83782	9.862364	9.934929	9.317247	10.211328	10.499626	10.320163	7.57183	9.754442	7.943915	9.57656	6.823274	8.115457	-0.107295545	0.0397774802692041	0.056536222597156	not	-0.545558399	1.85822302492223e-09	3.62211671704858e-09	not	-0.525437493	2.68827027907911e-09	5.11968209016476e-09	not	-0.245474399	4.4962036544466e-06	9.133042554368e-06	not	GWHAOSJ00000013	55077682	55084357
GWHGAOSJ009001	91	63	43	56	55	63	46	25	34	66	67	53	87	85	87	2.104758	1.39628	1.045552	1.28879	1.22368	1.302187	1.173888	0.63318	1.00165	1.602307	1.554521	1.344247	2.36126	2.042681	2.025857	-0.860041243	0.00976743583332099	0.0152848998235831	not	0.221969931640618	0.433125278478426	0.466818602528857	not	-0.309955149	0.28333547533126	0.312976853214063	not	-0.479976745	0.0954328897058122	0.122131376706843	not	GWHAOSJ00000013	55060195	55061062
GWHGAOSJ009000	530	550	513	380	386	415	466	417	350	359	386	269	171	244	16	44.094711	43.996613	45.16708	31.372002	30.806284	30.913784	42.693699	38.808571	37.811329	31.432968	32.221691	24.788952	16.744253	20.932203	1.298791	-0.331234079	0.00053684167691058	0.000991150760408987	not	-2.034558328	0.0331077184520027	0.0409073529034863	down	-0.885419387	1.07559806818728e-13	2.49996981659408e-13	not	-0.736101429	1.77319012883374e-14	5.92803372630181e-14	not	GWHAOSJ00000013	55054698	55057286
GWHGAOSJ028437	0	0	0	0	0	0	0	0	0	0	0	0	0	0	0	0	0	0	0	0	0	0	0	0	0	0	0	0	0	0	--	--	--	--	--	--	--	--	--	--	--	--	--	--	--	--	GWHAOSJ00000040	22462175	22464555
GWHGAOSJ028436	9077	8973	8447	7454	7462	7804	5749	5499	4887	1244	1320	1095	465	574	504	62.779495	59.66238	61.7267	51.184498	49.483326	48.301811	43.779816	42.50378	43.932568	9.050514	9.138659	8.382704	3.78027	4.091335	3.5014	-0.673471467	2.70321274078895e-75	3.94214081547927e-74	not	-4.282311898	0	0	down	-3.087436673	0	0	down	-0.525368406	9.99889040142703e-44	7.79118324910632e-43	not	GWHAOSJ00000040	22449093	22452020
GWHGAOSJ028435	3496	3887	3610	4670	4885	5413	3599	3490	2892	6528	6222	6101	5340	6118	6372	46.820679	50.048412	51.074905	62.090801	62.721363	64.875175	53.078377	52.234516	50.340714	92.01519	83.470726	90.4851	84.089104	84.57856	85.746048	-0.099689631	0.0232570425588613	0.034290378954939	not	0.515731395486442	3.53254061635264e-19	1.02753114270791e-18	not	0.550520741663791	2.37158211251368e-18	6.66034328670686e-18	not	0.139700961777171	0.00126429217878484	0.0020671699866502	not	GWHAOSJ00000040	22433615	22439001
GWHGAOSJ028434	2295	2560	2364	3332	3358	3701	2706	2802	2083	3708	3810	3662	1881	2783	2873	65.631668	70.38089	71.446739	94.619713	92.072754	94.734474	85.222084	89.55883	77.425438	111.610657	109.143211	115.972298	63.242794	82.136314	82.542908	0.109193631781109	0.0465009374978392	0.0653726497220301	not	-0.126707649	0.196021344366979	0.222166802105347	not	0.403149520048632	1.92441224060716e-10	3.87512506833472e-10	not	0.220866008648444	3.35318397633744e-06	6.88833572875628e-06	not	GWHAOSJ00000040	22430357	22433575
GWHGAOSJ028433	1092	1051	995	1340	1343	1413	1041	978	872	1176	1280	1214	1276	1286	1315	17.581306	16.274185	16.929026	21.424217	20.743279	20.361383	18.453163	17.601727	18.262476	19.930368	20.655739	21.647564	24.1625	21.381775	21.284454	-0.076705811	0.265400528931631	0.318914845453843	not	0.126859062170092	0.112256295723865	0.131105497613636	not	-0.002707902	0.972688643770993	0.975805264408771	not	0.080571274405653	0.220245759140147	0.262943680853877	not	GWHAOSJ00000040	22425621	22429864
GWHGAOSJ028432	0	0	0	2	0	0	0	0	0	0	0	0	0	0	0	0	0	0	0.069387	0	0	0	0	0	0	0	0	0	0	0	--	--	--	--	--	--	--	--	--	--	--	--	--	--	--	--	GWHAOSJ00000040	22421049	22421594
GWHGAOSJ009009	146	206	177	143	194	191	195	191	162	213	274	196	202	193	240	1.33998	1.819922	1.724708	1.301724	1.713496	1.575941	1.97582	1.966929	1.934808	2.059896	2.527255	1.994227	2.187287	1.828928	2.216632	0.0932111270315691	0.559232855320086	0.615661304539151	not	0.0837345268954187	0.627237651670133	0.656342512502886	not	0.136062444072066	0.418200096264115	0.451032665299108	not	-0.30815639	0.0714557170968261	0.0934498821891699	not	GWHAOSJ00000013	55144006	55149819
GWHGAOSJ028430	26	39	36	113	109	182	47	32	37	188	143	154	220	280	257	0.837766	1.217197	1.241702	3.716015	3.448879	5.393744	1.685712	1.175869	1.562611	6.551674	4.755202	5.664118	8.582009	9.601355	8.564944	0.243317282386278	0.479337405827656	0.53776657724259	not	2.72473370390614	1.06408920528575e-32	4.45490175341437e-32	up	2.03779512828898	6.29187721104579e-16	1.61069484406774e-15	up	1.68524335829738	5.49591373689112e-10	1.44785878781173e-09	up	GWHAOSJ00000040	22360133	22361861
GWHGAOSJ017039	4828	5048	4680	6895	6926	7443	6828	6488	5142	2572	2703	2654	2539	2849	2885	62.150963	62.475822	63.658764	88.124405	85.488091	85.7509	96.799622	93.337929	86.059357	34.845425	34.855198	37.831196	38.42197	37.858147	37.313267	0.379480001961676	8.41062827860127e-22	4.45986483020929e-21	not	-0.995698368	6.93692905498181e-74	5.63937761079423e-73	not	-1.103980837	2.94726471129918e-74	2.5912709979258e-73	down	0.242837393464374	2.80865146339293e-11	7.9618006473165e-11	not	GWHAOSJ00000057	73351551	73355930
GWHGAOSJ017038	46	63	35	73	109	109	54	34	25	141	115	124	134	152	166	0.586033	0.770759	0.463603	0.921302	1.333442	1.23548	0.755963	0.477123	0.402185	1.887123	1.469401	1.751195	2.011915	1.996314	2.127397	-0.316541075	0.347613459848863	0.405128948765638	not	1.47477489002743	1.39565221371121e-09	2.73692836714796e-09	up	1.18087466300883	2.17897472567322e-06	3.58331690548482e-06	up	0.713684353800398	0.00789667124064732	0.0117869900663342	not	GWHAOSJ00000057	73346126	73350190
GWHGAOSJ017035	1109	1291	1149	1553	1516	1813	1447	1336	1116	1530	1444	1564	1296	1746	1783	15.931464	17.825998	17.448259	22.153774	20.879349	23.314632	22.897596	21.45727	20.83794	23.13887	20.775782	24.876984	21.888924	25.898481	25.739704	0.175153572303889	0.00716662625933726	0.0114567882564584	not	0.258162777471909	0.00489565925873057	0.0065123924472685	not	0.129938577799438	0.12798957948718	0.147636959032877	not	0.154677356254738	0.0189869172241673	0.0269823064832949	not	GWHAOSJ00000057	73314785	73317728
GWHGAOSJ017034	2969	2980	2651	2124	2117	2207	1994	1858	1677	1378	1603	1222	1498	1576	1450	15.982584	15.424562	15.078526	11.352341	10.924868	10.631674	11.821633	11.176182	11.735698	7.803668	8.641948	7.282006	9.479068	8.75649	7.839672	-0.594374914	2.25662877278569e-32	1.63043266479347e-31	not	-1.102401837	3.73225697088444e-50	2.16645399442404e-49	down	-1.264810624	3.07881282288973e-64	2.32983140202763e-63	down	-0.717929595	6.38437680151268e-46	5.15992789304739e-45	not	GWHAOSJ00000057	73300458	73305701
GWHGAOSJ017037	2413	2786	2320	1348	1328	1388	1511	1405	1243	748	754	701	612	878	816	43.352058	48.124657	44.034828	24.042524	22.873793	22.317312	29.889284	28.198175	29.032028	14.143113	13.562996	13.936537	12.917487	16.282227	14.714317	-0.810970283	5.06856528519134e-47	4.968000291243e-46	not	-1.887382524	2.56854500733589e-92	2.55346280355616e-91	down	-1.997713909	4.96470510735076e-155	9.62333166251145e-154	down	-1.188688403	1.02349597356368e-91	1.52218390426916e-90	down	GWHAOSJ00000057	73340617	73341743
GWHGAOSJ017036	897	893	797	745	707	871	784	698	596	1212	1399	1038	552	519	573	13.978665	13.38382	13.125995	11.521811	10.559604	12.145999	13.447891	12.145607	12.059581	19.880508	21.834784	17.908171	10.102132	8.349761	8.971581	-0.276609381	0.00036297590258285	0.000682881127666684	not	-0.831472659	2.45838279469367e-18	6.93948954096426e-18	not	0.263586934536979	0.00341295339600953	0.00455552184298909	not	-0.460814543	5.67183853585656e-09	1.41190270207446e-08	not	GWHAOSJ00000057	73317948	73321011
GWHGAOSJ017031	376	399	358	261	240	280	222	196	161	425	506	377	236	281	244	10.139812	10.355062	10.20616	6.973827	6.200826	6.745906	6.586684	5.887967	5.640981	12.056965	13.665663	11.255967	7.464807	7.828723	6.603408	-0.930273302	5.09068820915309e-14	1.95222259970997e-13	not	-0.752352172	9.15177855780382e-09	1.72463063672991e-08	not	-0.025090303	0.829533382156279	0.845737034704424	not	-0.840620612	4.60593077415396e-13	1.43336617472793e-12	not	GWHAOSJ00000057	73288857	73290248
GWHGAOSJ017030	89	130	101	186	212	219	188	162	148	138	139	116	158	170	138	1.219915	1.722103	1.478563	2.558216	2.809417	2.715661	2.869411	2.501751	2.65792	2.005182	1.916888	1.76731	2.561753	2.41803	1.916426	0.68150505522354	0.000191054412678263	0.000370629519644617	not	0.370900942540887	0.0773379412746172	0.091850364649261	not	0.0687706875373363	0.73207436417288	0.75518932830958	not	0.644777761755042	0.000260573406171856	0.000457859087493118	not	GWHAOSJ00000057	73287220	73288823
GWHGAOSJ017033	76	65	74	46	51	44	54	51	48	71	59	54	42	47	65	0.68229	0.557927	0.695546	0.403854	0.436323	0.347905	0.528108	0.504046	0.548799	0.667112	0.530649	0.532106	0.441791	0.433118	0.585301	-0.450223088	0.0823616613614126	0.110591949363735	not	-0.671654245	0.0176448056416015	0.0224061660593506	not	-0.456691374	0.0760634144071079	0.0901713057940384	not	-0.913364122	0.000637871895886089	0.00107698026337279	not	GWHAOSJ00000057	73298076	73300330
GWHGAOSJ017032	521	521	504	819	818	890	870	949	828	979	1007	891	1660	1767	1856	3.95957	3.8051	4.045494	6.174977	5.96029	6.051713	7.277638	8.057212	8.174785	7.830113	7.667323	7.499992	14.83055	13.86237	14.171034	0.820462410267156	1.14073791140048e-21	6.0230201411031e-21	not	1.59230044964349	3.8108280626977e-88	3.63329289868465e-87	up	0.665756549683405	1.04717149051472e-13	2.4359082561834e-13	not	0.40410105006456	1.03884506207148e-06	2.21395668362747e-06	not	GWHAOSJ00000057	73293701	73297568
GWHGAOSJ019033	466	550	469	491	562	471	441	494	411	543	560	477	241	241	231	18.061474	20.477404	19.218084	18.910378	20.881243	16.353014	18.821871	21.389368	20.690336	22.16432	21.728222	20.488865	10.983321	9.61825	8.974559	-0.096796647	0.336852908800534	0.393959049617422	not	-1.233840205	1.09255153743071e-22	3.55715934710103e-22	down	-0.139418108	0.179730858080884	0.203448291926556	not	-0.261690705	0.0146207186649151	0.0210983849103705	not	GWHAOSJ00000006	46836451	46836972
GWHGAOSJ019032	1997	2124	1777	1259	1281	1293	1103	1091	959	2287	2403	2304	1817	2037	1841	31.098301	31.801363	29.234167	19.467318	19.120358	18.012913	18.910332	18.987309	19.413065	37.487175	37.491539	39.737038	33.27713	32.744484	28.800667	-0.85912005	3.17669274932843e-46	3.06490743248603e-45	not	-0.226146389	0.00283283250283374	0.00384267925786515	not	0.0198324376084752	0.769513894983577	0.789835256322668	not	-0.922775015	9.5930634949733e-53	8.73872443834569e-52	not	GWHAOSJ00000006	46800329	46802029
GWHGAOSJ019031	357	356	302	710	714	801	567	591	475	1553	1598	1596	1341	1797	1883	24.581295	23.531364	21.935371	48.502251	47.117382	49.358044	42.956863	45.446144	42.518272	112.539047	110.248871	121.719131	108.572914	127.752701	130.263077	0.727771461665127	4.69126435945905e-13	1.70949457462069e-12	not	2.12155731144212	1.34955025300994e-89	1.30561684217602e-88	up	1.9996884772369	5.26969780892132e-104	6.51644529382959e-103	up	0.828546758420323	2.60480689150522e-18	1.03301304821603e-17	not	GWHAOSJ00000006	46783708	46787890
GWHGAOSJ019030	750	852	797	1232	1327	1348	1259	1075	1030	313	292	287	308	280	278	4.648123	5.074971	5.217115	7.576668	7.885223	7.477228	8.594187	7.442039	8.29584	2.041232	1.810252	1.966034	2.238947	1.786628	1.727543	0.530057443729847	4.57478744654446e-12	1.57787840696319e-11	not	-1.645690686	7.03112434675474e-47	3.84654998534333e-46	down	-1.655535599	8.19714678699952e-56	5.49474516857955e-55	down	0.399623905349349	2.21141129120008e-08	5.30398603310145e-08	not	GWHAOSJ00000006	46775346	46779163
GWHGAOSJ019037	773	682	631	1389	1387	1476	943	937	782	1335	1543	1232	1312	1422	1577	7.37511	6.2515	6.353178	13.159996	12.685019	12.603882	9.906413	9.988186	9.699695	13.399993	14.746187	13.00987	14.711753	14.007212	15.118944	0.392557273680913	1.65171510065774e-06	3.86789407175774e-06	not	0.865501517069967	1.81005774960993e-22	5.86163897816007e-22	not	0.746596141935182	4.64638790365102e-16	1.19720565221174e-15	not	0.723855013264511	3.94858899140068e-21	1.73391836634083e-20	not	GWHAOSJ00000006	46926476	46928597
GWHGAOSJ019036	14055	14341	12976	16577	17593	18251	12514	12431	10415	14595	16257	13629	12177	11421	12671	81.365662	79.820663	79.374481	95.281776	97.653366	94.56115	79.777306	80.429085	78.379677	88.927559	94.278526	87.37146	82.883827	68.247803	73.700562	-0.185173129	3.28558271547853e-10	1.00230381257089e-09	not	-0.366869763	3.12183221683852e-10	6.30916136569971e-10	not	-0.126037989	0.0170341988548267	0.0214754177498103	not	0.0378804203271969	0.225088569844062	0.268103828485195	not	GWHAOSJ00000006	46915829	46925856
GWHGAOSJ019035	3159	3508	2923	2968	3136	3159	2706	2719	2413	2745	3113	2338	3246	3108	3510	12.688778	13.548056	12.40589	11.837811	12.077902	11.355907	11.969239	12.203555	12.598413	11.602081	12.525028	10.398242	15.331143	12.884054	14.167274	-0.245210978	8.17930567013604e-07	1.96453902619694e-06	not	-0.135868814	0.0388702185705424	0.0476376004724147	not	-0.457753839	9.78194480758704e-10	1.90262624501669e-09	not	-0.351342475	7.52660476960664e-13	2.31624044778959e-12	not	GWHAOSJ00000006	46852134	46861544
GWHGAOSJ019034	1168	1273	1112	1497	1592	1868	1302	1304	1065	1744	1914	1735	1101	1362	1453	19.088943	19.99707	19.192104	24.29043	24.942934	27.312374	23.429419	23.817316	22.61235	30.000134	31.323336	31.390745	21.149378	22.976463	23.848141	0.0881768364979396	0.155310462977224	0.197079026275618	not	-0.042830384	0.60164359931183	0.631898259113674	not	0.373884831035701	1.45837692139116e-07	2.55666777657057e-07	not	0.174279072520804	0.00640622215915504	0.00966190762885571	not	GWHAOSJ00000006	46837892	46842221
GWHGAOSJ019039	1039	1079	1019	1438	1477	1569	1231	1190	1025	2410	2483	2369	1921	2420	2378	43.269165	43.194618	44.863819	59.459103	58.974121	58.507263	56.445591	55.373699	55.492558	105.649895	103.60582	109.298203	94.093658	104.082748	99.549446	0.176526487635256	0.00590575546068294	0.00955335194526024	not	0.915547859033129	4.9901878035066e-32	2.05378852730691e-31	not	0.982570606365447	1.98303157745589e-45	1.11619178153778e-44	not	0.211008018615459	0.000676751204839661	0.00113932305239275	not	GWHAOSJ00000006	46942133	46943753
GWHGAOSJ019038	769	856	816	1038	1032	1130	708	643	540	1308	1290	1168	1153	1189	1185	3.947542	4.225235	4.426657	5.29352	5.082638	5.196062	4.005839	3.693257	3.60345	7.074389	6.641506	6.644316	6.966456	6.304492	6.116943	-0.330109272	4.79217638319345e-05	9.83486901883918e-05	not	0.352587376751483	3.64714067744027e-05	5.64018406057956e-05	not	0.395839330360808	1.65428537746198e-06	2.73887744301743e-06	not	0.0858886732784939	0.239690762729439	0.283878058650306	not	GWHAOSJ00000006	46935347	46939612
GWHGAOSJ008664	0	0	0	0	0	0	0	0	0	0	0	0	0	0	0	0	0	0	0	0	0	0	0	0	0	0	0	0	0	0	--	--	--	--	--	--	--	--	--	--	--	--	--	--	--	--	GWHAOSJ00000013	40780164	40781323
GWHGAOSJ008665	778	832	738	658	659	883	634	526	511	491	622	417	558	565	484	4.450295	4.577735	4.458961	3.737255	3.615941	4.521786	3.993097	3.360283	3.801962	2.955757	3.565717	2.638379	3.753432	3.334855	2.779936	-0.447991894	1.72857013040161e-07	4.37238157856519e-07	not	-0.720380781	3.65014785480979e-11	7.71088990067958e-11	not	-0.852063977	6.14368657841569e-15	1.50901205640908e-14	not	-0.40244354	6.20653397031489e-06	1.24937455479159e-05	not	GWHAOSJ00000013	40900430	40906318
GWHGAOSJ008666	0	0	0	0	0	0	6	2	2	0	0	0	0	0	0	0	0	0	0	0	0	0.224606	0.080591	0.073216	0	0	0	0	0	0	--	--	--	--	--	--	--	--	--	--	--	--	--	--	--	--	GWHAOSJ00000013	40942492	40947584
GWHGAOSJ008667	33	47	34	86	75	50	420	392	358	226	187	211	47	47	42	0.243155	0.3319	0.263024	0.626827	0.5263	0.330616	3.424738	3.236926	3.444519	1.761453	1.387334	1.725938	0.402013	0.35409	0.312475	3.40431167252964	2.03130946574944e-76	2.99976533021227e-75	up	0.0836342333741728	0.803832392704283	0.821401294565858	not	2.23034531340603	1.17656238979693e-22	3.79282796413446e-22	up	0.601185176377162	0.0551220972177461	0.073384564319285	not	GWHAOSJ00000013	40944251	40953803
GWHGAOSJ008660	0	0	0	5	5	3	11	28	13	5	3	0	0	0	0	0	0	0	0.032209	0.030852	0.017568	0.075782	0.200823	0.109468	0.0306	0.019226	0	0	0	0	--	--	--	--	--	--	--	--	--	--	--	--	--	--	--	--	GWHAOSJ00000013	40485675	40498489
GWHGAOSJ008661	1664	1899	1614	2255	2184	2464	1154	1180	1026	879	904	909	688	926	1004	23.817741	26.144993	24.42371	32.053841	29.984818	31.574945	18.19025	18.886444	19.087637	13.236549	12.956845	14.414947	11.581912	13.680874	14.434701	-0.579034179	1.24856309174839e-20	6.34028798948512e-20	not	-1.168560065	1.26152227272456e-35	5.61827416318223e-35	down	-1.169037854	7.43673274134988e-50	4.50298861639136e-49	down	0.11213939332128	0.0431706794607895	0.0583433843927244	not	GWHAOSJ00000013	40683137	40684689
GWHGAOSJ008662	13	10	22	7	17	10	22	21	25	6	6	6	7	11	13	0.519432	0.367499	0.93053	0.257858	0.660089	0.337732	0.984447	0.932129	1.273173	0.252086	0.237079	0.252321	0.328951	0.421275	0.506363	--	--	--	--	--	--	--	--	--	--	--	--	--	--	--	--	GWHAOSJ00000013	40717316	40719496
GWHGAOSJ008663	0	0	0	0	0	0	0	0	0	0	0	0	0	0	0	0	0	0	0	0	0	0	0	0	0	0	0	0	0	0	--	--	--	--	--	--	--	--	--	--	--	--	--	--	--	--	GWHAOSJ00000013	40776688	40780160
GWHGAOSJ008668	294	298	330	585	511	582	371	376	308	331	349	400	379	466	446	4.632065	4.515269	5.505388	9.165133	7.732596	8.220539	6.449141	6.623794	6.314388	5.487204	5.51962	6.983597	7.034675	7.587324	7.073347	0.232009366644236	0.049326800179012	0.0690382227896684	not	0.30099892451849	0.0194851843276055	0.0246339819739395	not	0.000459254004457606	0.997342037017003	0.997961806581486	not	0.558289739367087	8.66230546078035e-07	1.85537048485328e-06	not	GWHAOSJ00000013	40987199	40991437
GWHGAOSJ008669	791	810	643	1089	1123	1190	949	918	795	1387	1368	1282	1561	1459	1585	5.813286	5.72316	4.995168	7.947654	7.913492	7.83347	7.681339	7.543655	7.596618	10.734817	10.076519	10.436757	13.499521	11.070389	11.710937	0.290492276912162	0.000240068093869125	0.000460675697734325	not	0.862914829917522	2.33385829069908e-21	7.29367432254831e-21	not	0.621376549351821	5.65642046823446e-13	1.27448962134342e-12	not	0.298658935684023	9.9950034356231e-05	0.0001825930960913	not	GWHAOSJ00000013	41007890	41011588
GWHGAOSJ004174	3	1	1	5	8	4	0	0	0	0	0	0	0	0	0	0.097638	0.016826	0.005283	0.149433	0.275429	0.128658	0	0	0	0	0	0	0	0	0	--	--	--	--	--	--	--	--	--	--	--	--	--	--	--	--	GWHAOSJ00000020	62549891	62550430
GWHGAOSJ004175	36	37	34	15	20	14	17	22	17	15	13	9	12	11	13	1.262987	1.260849	1.275523	0.531155	0.679384	0.43975	0.644639	0.859084	0.767511	0.527462	0.444435	0.321811	0.468515	0.381683	0.439399	--	--	--	--	--	--	--	--	--	--	--	--	--	--	--	--	GWHAOSJ00000020	62575589	62579073
GWHGAOSJ004176	3574	3513	3125	465	430	461	665	682	532	1009	917	787	180	215	173	44.204391	41.77216	40.836014	5.708763	5.088531	5.097457	9.050475	9.421479	8.553011	13.137276	11.363585	10.769958	2.604177	2.735468	2.146826	-2.402139149	0	0	down	-4.3460369	0	0	down	-2.141558017	9.05148395652251e-160	1.82185359671328e-158	down	-3.215426027	0	0	down	GWHAOSJ00000020	62579306	62581736
GWHGAOSJ004177	83	85	67	39	33	42	37	42	49	73	129	93	45	57	48	1.538713	1.529403	1.322007	0.707578	0.575852	0.696343	0.755211	0.867764	1.176174	1.434722	2.405411	1.925737	0.99143	1.09069	0.886858	-0.818081254	0.00276705971387388	0.00468162864328273	not	-0.824500041	0.00238199365221846	0.00325046065456299	not	0.0965852634245273	0.690767006909751	0.716018053925258	not	-1.345844233	6.87060082241239e-07	1.48308270993589e-06	down	GWHAOSJ00000020	62608499	62613381
GWHGAOSJ004170	3097	3250	2836	369	359	340	618	594	520	1108	1081	809	64	63	79	43.639236	44.024479	42.227329	5.161024	4.847005	4.282337	9.578474	9.345453	9.524071	16.432642	15.258991	12.615715	1.05472	0.916214	1.104531	-2.36409879	0	0	down	-5.657847208	0	0	down	-1.846458097	2.60020912153776e-104	3.22600518584622e-103	down	-3.405360675	0	0	down	GWHAOSJ00000020	62510543	62512782
GWHGAOSJ004171	19	20	23	2	3	2	7	5	4	10	10	11	2	1	1	1.154817	1.14827	1.474711	0.10928	0.13769	0.097474	0.460288	0.3175	0.267734	0.643292	0.59248	0.709209	0.118155	0.025807	0.021561	--	--	--	--	--	--	--	--	--	--	--	--	--	--	--	--	GWHAOSJ00000020	62541572	62544362
GWHGAOSJ004172	241	251	256	167	155	197	183	189	148	80	84	60	44	39	40	8.779984	8.794122	9.835526	6.026184	5.409415	6.416796	7.32543	7.704797	7.014187	3.044205	3.063597	2.417654	1.881688	1.452946	1.44116	-0.486767574	0.00058540336445249	0.00107579387132731	not	-2.783655662	3.53137738086396e-40	1.70968851186195e-39	down	-1.973343496	3.46699961346411e-28	1.32222250526681e-27	down	-0.835221027	7.76047545555152e-09	1.91354781163777e-08	not	GWHAOSJ00000020	62545678	62546232
GWHGAOSJ004173	14	22	15	44	32	32	0	0	0	0	0	0	0	0	0	0.260595	0.403686	0.297086	0.861858	0.609039	0.564214	0	0	0	0	0	0	0	0	0	--	--	--	--	--	--	--	--	--	--	--	--	--	--	--	--	GWHAOSJ00000020	62548141	62549722
GWHGAOSJ004178	174	117	151	145	131	156	70	96	75	89	85	82	58	121	103	4.965562	3.21517	4.561599	4.102561	3.581544	3.986464	2.198321	3.06965	2.771661	2.660922	2.416908	2.58176	1.947124	3.555459	2.957537	-0.83499079	0.000136849379625704	0.000269029166841951	not	-0.844602167	0.000823186216139272	0.00116640664204162	not	-1.021239799	1.69266010721571e-06	2.80076605967144e-06	down	-0.342710419	0.0706061672682249	0.0924425667585929	not	GWHAOSJ00000020	62618218	62618923
GWHGAOSJ004179	14	13	9	12	9	24	13	20	23	0	4	0	0	0	0	0.16188	0.148172	0.114862	0.136233	0.101645	0.256217	0.164864	0.26243	0.363413	0	0.047208	0	0	0	0	--	--	--	--	--	--	--	--	--	--	--	--	--	--	--	--	GWHAOSJ00000020	62619629	62623940
DS_newGene_5630	5	10	3	5	4	3	22	22	39	9	9	5	5	0	4	0.086969	0.16	0.055635	0.071192	0.067956	0.047547	0.424524	0.417397	0.882794	0.157035	0.14342	0.088836	0.09161	0	0.070499	--	--	--	--	--	--	--	--	--	--	--	--	--	--	--	--	GWHAOSJ00000057	14026696	14027917
DS_newGene_9229	0	0	0	2	0	0	401	370	328	0	0	0	0	0	0	0	0	0	0.028986	0	0	7.878278	7.382227	7.601262	0	0	0	0	0	0	11.0002389334365	1.71564877908211e-20	8.66457321694452e-20	up	--	--	--	--	--	--	--	--	--	--	--	--	GWHAOSJ00000010	11390500	11391798
GWHGAOSJ002433	0	1	0	4	2	0	0	0	0	0	2	0	0	3	0	0	0.034829	0	0.12589	0.06067	0	0	0	0	0	0.070887	0	0	0.074787	0	--	--	--	--	--	--	--	--	--	--	--	--	--	--	--	--	GWHAOSJ00000020	34712197	34712755
GWHGAOSJ002432	524	543	507	345	373	432	657	592	562	663	613	600	671	682	737	5.819173	5.80163	5.947097	3.798127	3.969018	4.290336	8.035571	7.342723	8.112168	7.748003	6.822725	7.374354	8.766128	7.820559	8.225916	0.24561240096971	0.00579658678778896	0.00938976787701357	not	0.229488987951886	0.0164216757639768	0.0209040561616173	not	0.0253575780869366	0.798227559022186	0.816148578693629	not	-0.759614445	1.68301942619003e-14	5.6333834934973e-14	not	GWHAOSJ00000020	34692850	34696464
GWHGAOSJ002431	325	295	258	420	458	502	399	354	320	447	376	419	805	889	997	3.935018	3.431125	3.296612	5.045636	5.319351	5.4347	5.315498	4.792092	5.037511	5.693326	4.552591	5.613016	11.468168	11.109745	12.138701	0.331212127591981	0.00516961882374212	0.00843018049767858	not	1.43416938756575	9.28814609166647e-40	4.47159605464374e-39	up	0.276120301826095	0.0371139064549767	0.0453670314073604	not	0.347380166917904	0.00220333734004915	0.0035042304937797	not	GWHAOSJ00000020	34677921	34680121
GWHGAOSJ002430	887	951	888	1089	1088	1227	856	785	591	607	712	621	890	865	968	7.568021	7.801196	8.002089	9.22904	8.899096	9.367902	8.041156	7.484115	6.554278	5.446616	6.087589	5.866893	8.932952	7.621934	8.29551	-0.253957997	0.00140995039925334	0.00247421754793025	not	-0.180861297	0.0328759415937348	0.040625465454066	not	-0.720843981	4.14948045433294e-16	1.07088423448228e-15	not	0.0153238267395331	0.822662549936557	0.84793400830091	not	GWHAOSJ00000020	34672856	34677917
GWHGAOSJ002437	1557	1581	1600	1606	1813	1664	1725	1584	1431	1066	1306	904	965	915	1004	33.92572	33.123135	36.848904	34.752136	37.877094	32.453819	41.390209	38.586651	40.534103	24.452833	28.509161	21.80324	24.721241	20.569998	21.971674	0.0409776381340869	0.496952042712404	0.555197605490271	not	-0.896058319	9.45135592715944e-28	3.52031503766932e-27	not	-0.769064522	2.45393660939888e-16	6.38419999834725e-16	not	-0.202512418	0.00288757751597288	0.00452903209088599	not	GWHAOSJ00000020	34786377	34787305
GWHGAOSJ002436	7158	7128	6788	8405	8302	9156	12118	12047	10149	8903	10265	8374	7202	7084	7711	53.133484	50.870934	53.243057	61.943317	59.0881	60.829521	99.056496	99.943329	97.937195	69.559128	76.330948	68.832886	62.855328	54.277672	57.511284	0.744029824426212	4.63710214705288e-111	9.92814312005597e-110	not	-0.117288517	0.0350782610612504	0.0432226376025155	not	0.153857643932451	0.00954545545922876	0.0123257648308737	not	-0.009428399	0.796773790020819	0.824974545540071	not	GWHAOSJ00000020	34758365	34764045
GWHGAOSJ002435	6162	7297	6080	7252	7358	8198	5430	5357	4238	11814	11479	12343	17182	20818	20847	74.584366	84.909134	77.751244	87.144653	85.387421	88.802185	72.376747	72.46244	66.682274	150.498001	139.186981	165.446594	244.527863	260.095703	253.535248	-0.338902733	1.25523194734589e-13	4.70865885744618e-13	not	1.41037167681703	5.2177484998212e-114	6.34074189635694e-113	up	0.644111306531391	1.80625790564174e-19	5.27851594074174e-19	not	-0.079734532	0.0689187923798873	0.0903669049234771	not	GWHAOSJ00000020	34730477	34735046
GWHGAOSJ002434	94	99	80	176	193	191	183	171	120	243	224	242	196	256	237	2.018796	2.038525	1.824024	3.772954	3.979488	3.680502	4.354882	4.128667	3.369212	5.524034	4.842556	5.789393	4.956619	5.696195	5.132888	0.830268751291858	9.93719859330571e-06	2.17288054020223e-05	not	1.15541607135739	4.12242526518371e-10	8.28488847359042e-10	up	1.15284957025924	6.74394350764214e-11	1.38864375678459e-10	up	0.734778978162722	4.17252210604141e-05	7.86722026720197e-05	not	GWHAOSJ00000020	34723149	34725898
GWHGAOSJ002439	1023	1082	1100	929	955	1120	938	958	800	622	636	633	772	744	829	14.915307	15.171286	16.952353	13.449142	13.346685	14.62297	15.055688	15.613639	15.164153	9.546024	9.283503	10.223385	13.237169	11.201853	12.144794	-0.209721123	0.00397192492826978	0.00658405700874015	not	-0.6314455	1.92178629711142e-12	4.30514035363333e-12	not	-0.990524862	5.18403828355317e-28	1.97038905793524e-27	not	-0.401582067	5.5935452955298e-08	1.30567155654588e-07	not	GWHAOSJ00000020	34808577	34813365
GWHGAOSJ002438	0	0	0	0	0	0	0	0	0	0	0	0	0	0	0	0	0	0	0	0	0	0	0	0	0	0	0	0	0	0	--	--	--	--	--	--	--	--	--	--	--	--	--	--	--	--	GWHAOSJ00000020	34793647	34795228
DS_newGene_1011	10	16	11	51	31	43	19	9	9	23	22	19	17	8	21	0.733895	1.133469	0.796341	3.683491	2.175427	2.809991	1.48239	0.74227	0.825489	1.770176	1.590198	1.513634	1.433874	0.582932	1.51846	--	--	--	--	--	--	--	--	--	--	--	--	--	--	--	--	GWHAOSJ00000013	62252070	62252418
DS_newGene_1010	240	273	257	467	443	456	466	491	374	685	620	598	635	715	752	2.159031	2.35698	2.442062	4.192948	3.839682	3.689132	4.610898	4.936115	4.37226	6.479624	5.584167	5.954205	6.715104	6.639364	6.793361	0.827923549726235	2.63305733818503e-13	9.7161611742276e-13	not	1.26720350301604	9.2371690431157e-30	3.60077191305686e-29	up	1.0771763765181	2.08489507657364e-20	6.26079521928859e-20	up	0.524827792314406	6.23981877944986e-06	1.25561823599198e-05	not	GWHAOSJ00000013	62248653	62251231
DS_newGene_4226	135	114	119	179	189	194	123	131	135	140	186	116	162	128	175	3.383287	2.750687	3.162202	4.45844	4.54352	4.364271	3.392519	3.660295	4.388911	3.697244	4.686232	3.21298	4.778544	3.302599	4.408711	0.129459593050697	0.49456237164945	0.55290579412185	not	0.157138245126221	0.433048656722081	0.466758530935905	not	0.0264816220961422	0.893348748443335	0.903934684508196	not	0.305413433617144	0.0706889364959312	0.0925345214105572	not	GWHAOSJ00000023	53058432	53059529
DS_newGene_8570	185	218	172	456	561	571	479	465	404	241	255	212	381	506	535	1.152333	1.307019	1.136695	2.832017	3.363239	3.193614	3.297168	3.248358	3.282295	1.585351	1.593534	1.467526	2.798613	3.266276	3.363352	1.27316146827551	9.08309930137624e-27	5.63243571718832e-26	up	1.1230882953916	1.63469010691822e-15	4.17795682861487e-15	up	0.0720452022510795	0.627884382207786	0.656481500306577	not	1.1616568792951	3.4094024773922e-21	1.49982554354093e-20	up	GWHAOSJ00000754	28723	33086
DS_newGene_8575	361	374	347	144	151	179	224	218	87	1044	945	1003	194	261	270	4.264155000000001	4.295852	4.3411029999999995	1.6540380000000001	1.7800239999999998	1.925615	3.2216430000000003	2.684682	1.173914	14.787018	12.099368	14.881089	2.390577	3.281421	3.314427	-1.025298041	0.00171824618932947	0.00298382672242363	down	-0.76248019	2.23437285823244e-08	4.13290553184725e-08	not	1.24146529162486	3.50892729706904e-34	1.56513154051894e-33	up	-1.497169828	1.57569823165445e-30	9.10353178710875e-30	down	GWHAOSJ00000756	16940	19138
DS_newGene_8574	8	3	0	9	10	14	29	26	21	149	178	96	94	66	97	0.052076	0.017127	0	0.061202	0.065953	0.088311	0.224426	0.208879	0.19704	1.138529	1.293268	0.767854	0.800865	0.494433	0.705956	--	--	--	--	4.37401328556642	3.24238308526391e-15	8.19228685013882e-15	up	5.02857812735376	7.71581229265316e-23	2.50450045375493e-22	up	--	--	--	--	GWHAOSJ00000755	59859	62981
DS_newGene_8579	8	12	19	0	0	0	0	0	0	0	0	0	0	0	0	0.229579	0.367933	0.63259	0	0	0	0	0	0	0	0	0	0	0	0	--	--	--	--	--	--	--	--	--	--	--	--	--	--	--	--	GWHAOSJ00000762	2146	8702
DS_newGene_8578	5	3	3	11	6	15	7	3	4	1	3	5	1	0	1	0.298163	0.132757	0.184239	0.701872	0.373154	0.826795	0.464669	0.217973	0.300716	0.05693	0.146915	0.307769	0.049896	0	0.049708	--	--	--	--	--	--	--	--	--	--	--	--	--	--	--	--	GWHAOSJ00000761	25084	26179
DS_newGene_8689	85	45	97	70	90	233	130	142	71	225	177	161	106	166	141	1.212011	0.618717	1.466679	0.988907	1.232935	2.982959	2.037184	2.272217	1.32065	3.380476	2.532216	2.547403	1.782567	2.446611	2.023568	0.603542562197588	0.0284203126156711	0.0413452452369778	not	0.6646052346402	0.0175284227970104	0.0222647034595651	not	1.06904494533838	1.55686091841033e-05	2.43194463363044e-05	up	0.437959009786935	0.464545962948558	0.514960722305442	not	GWHAOSJ00000832	8271	10600
DS_newGene_8683	0	3	0	0	0	0	3	0	1	0	4	0	682	556	735	0	0.044049	0	0	0	0	0.067442	0	0.029782	0	0.089498	0	18.348677	13.131517	16.9112	--	--	--	--	9.18439651710775	1.63953884234936e-27	6.06127610402374e-27	up	--	--	--	--	--	--	--	--	GWHAOSJ00000827	49763	56810
DS_newGene_8687	37	45	28	10	12	7	1	0	0	40	29	24	0	4	3	2.97267	3.532758	2.357813	0.755764	0.90427	0.468817	0.052278	0	0	3.420339	2.330069	2.097275	0	0.278705	0.215878	--	--	--	--	--	--	--	--	--	--	--	--	--	--	--	--	GWHAOSJ00000831	16605	49156
DS_newGene_8684	0	1	0	0	0	0	72	85	60	5	8	9	0	0	0	0	0.026204	0	0	0	0	2.133572	2.574434	2.106508	0.115893	0.204773	0.242864	0	0	0	7.69473582798999	2.44498649378906e-10	7.52076624861117e-10	up	--	--	--	--	--	--	--	--	--	--	--	--	GWHAOSJ00000830	42529	44044
GWHGAOSJ001780	0	0	2	14	17	19	10	2	3	0	0	0	0	0	0	0	0	0.093418	0.794375	0.949674	0.987285	0.646011	0.129967	0.227847	0	0	0	0	0	0	--	--	--	--	--	--	--	--	--	--	--	--	--	--	--	--	GWHAOSJ00000020	4988728	4989191
GWHGAOSJ001781	0	0	0	4	13	7	0	0	0	8	11	8	0	0	0	0	0	0	0.221298	0.753263	0.393256	0	0	0	0.480792	0.684924	0.548642	0	0	0	--	--	--	--	--	--	--	--	--	--	--	--	--	--	--	--	GWHAOSJ00000020	4989545	4990717
GWHGAOSJ012238	5020	5237	4740	5827	5860	6322	5101	5041	4318	6714	7067	6924	3739	4459	4259	60.008747	60.187908	59.863659	69.156136	67.165375	67.630295	67.144951	67.348648	67.100121	84.465523	84.627426	91.653862	52.54274	55.011246	51.151134	-0.010458965	0.773613961922867	0.810036712572718	not	-0.448014085	2.61642209296928e-14	6.38199093360374e-14	not	0.238347593676816	3.23238817340436e-05	4.95732543663205e-05	not	-0.039614423	0.278507983938463	0.325482046773828	not	GWHAOSJ00000010	32355530	32358060
GWHGAOSJ001782	0	11	0	0	0	7	19	6	0	10	0	0	1	0	0	0	0.485752	0	0	0	0.277305	1.024756	0.284573	0	0.483408	0	0	0.052913	0	0	--	--	--	--	--	--	--	--	--	--	--	--	--	--	--	--	GWHAOSJ00000020	5024474	5025462
GWHGAOSJ012239	257	236	221	251	261	284	250	225	178	423	433	414	314	304	279	2.405283	2.121258	2.184846	2.333671	2.345095	2.386021	2.577579	2.356253	2.160752	4.176919	4.069804	4.303556	3.461692	2.944295	2.627611	-0.092628949	0.501019529948273	0.559291101851165	not	0.154496807281424	0.29472930925247	0.326069831840307	not	0.602590493298846	1.24263601509396e-06	2.07026411117161e-06	not	-0.148149724	0.257542048164222	0.303236317343508	not	GWHAOSJ00000010	32380316	32387364
GWHGAOSJ001783	4	1	7	5	4	8	28	45	23	17	14	24	67	46	42	0.086921	0.020237	0.172658	0.128098	0.082817	0.176287	0.817114	1.341849	0.781669	0.484816	0.364097	0.719978	2.125258	1.286855	1.133677	--	--	--	--	3.51576837458998	3.12679857245611e-09	6.02861655571126e-09	up	--	--	--	--	--	--	--	--	GWHAOSJ00000020	5027166	5028408
GWHGAOSJ022226	53	54	46	144	154	169	150	152	129	86	152	81	61	77	105	0.7276	0.714957	0.663909	1.986681	2.04485	2.09693	2.291471	2.361145	2.320414	1.246489	2.107957	1.240945	0.983432	1.104851	1.459936	1.53716480002588	4.94128197746788e-13	1.79794251217544e-12	up	0.478779592235577	0.0875965766908186	0.103473137897691	not	0.82102747728819	0.00241896384363715	0.00326668076002589	not	1.30539446969417	1.06798147522732e-09	2.77164534969048e-09	up	GWHAOSJ00000023	22131802	22133255
GWHGAOSJ001784	26	15	22	21	26	17	25	16	18	1	5	2	11	5	5	0.368153	0.204356	0.3355	0.296561	0.362146	0.217252	0.397791	0.260016	0.326677	0.013193	0.066399	0.016203	0.173189	0.065095	0.068069	--	--	--	--	--	--	--	--	--	--	--	--	--	--	--	--	GWHAOSJ00000020	5041778	5043161
GWHGAOSJ022227	1078	1133	961	1446	1525	1666	1335	1313	1086	1510	1705	1490	1912	2058	2105	6.95669	7.031113	6.55011	9.263901	9.436889	9.622907	9.484136	9.468819	9.111559	10.258457	11.022969	10.645917	14.511711	13.709817	13.648805	0.276842537375213	1.51468540240213e-05	3.25617725437891e-05	not	0.759466644291521	7.1477568634101e-27	2.60371752866323e-26	not	0.340396316268296	6.71554636232541e-06	1.07162569297021e-05	not	0.243987621133425	0.000102576348800174	0.000187143948276475	not	GWHAOSJ00000023	22137554	22143384
GWHGAOSJ001785	1671	1799	1724	1697	1617	1981	1798	1754	1436	1720	1618	1697	1526	1809	1787	22.755295	23.551373	24.802883	22.936686	21.109083	24.14024	26.958204	26.695374	25.411175	24.650911	22.068552	25.585867	24.432232	25.426794	24.439892	-0.019531445	0.725162463655936	0.767644371821308	not	-0.202214872	0.00475761537622136	0.00633517180645861	not	-0.271744331	0.000422049724642859	0.00060117951109718	not	-0.279114315	5.55070579882493e-06	1.1208204606089e-05	not	GWHAOSJ00000020	5185394	5189216
DS_newGene_7754	46	50	12	74	61	112	136	114	81	14	8	12	5	13	18	1.652962	1.698348	0.445945	2.626107	2.092727	3.588419	5.363908	4.57964	3.762619	0.521428	0.278409	0.464437	0.197647	0.47499	0.619931	1.66250715824475	0.00181691011130738	0.00314629426020057	up	-1.765347545	0.00181696356890709	0.00250620305134771	down	-1.870889216	0.000321106528068797	0.000460360243084132	down	0.895559467660561	0.0138343835985931	0.0200367838319716	not	GWHAOSJ00000084	53772010	53772894
GWHGAOSJ022228	17	37	26	46	39	40	31	33	42	46	22	32	13	7	3	0.351988	0.764597	0.583884	0.986393	0.804406	0.768635	0.730984	0.804888	1.174644	1.045244	0.466318	0.768218	0.309401	0.15006	0.058575	--	--	--	--	--	--	--	--	--	--	--	--	--	--	--	--	GWHAOSJ00000023	22164358	22166640
GWHGAOSJ001786	0	0	0	0	0	0	0	0	0	0	0	0	0	0	0	0	0	0	0	0	0	0	0	0	0	0	0	0	0	0	--	--	--	--	--	--	--	--	--	--	--	--	--	--	--	--	GWHAOSJ00000020	5824235	5825879
GWHGAOSJ022229	3747	4059	3619	2818	2762	3031	2286	2132	1956	3125	3095	3188	2525	2845	2922	35.353691	36.818069	36.084305	26.400764	24.985123	25.590393	23.749218	22.482349	23.988863	31.029793	29.249136	33.307831	28.011068	27.706184	27.699099	-0.798315616	1.04901272116639e-66	1.38418507841711e-65	not	-0.642596708	4.32351190905496e-30	1.70168799125679e-29	not	-0.505888601	7.49369354922069e-15	1.83201750005511e-14	not	-0.711307277	3.19434209903776e-59	3.23450872351126e-58	not	GWHAOSJ00000023	22178048	22181831
GWHGAOSJ001787	0	0	0	0	0	0	0	0	0	0	0	0	0	0	0	0	0	0	0	0	0	0	0	0	0	0	0	0	0	0	--	--	--	--	--	--	--	--	--	--	--	--	--	--	--	--	GWHAOSJ00000020	5945034	5946474
DS_newGene_7759	178	159	196	560	548	607	939	1159	1089	142	171	157	189	239	190	2.961393	2.5559320000000003	3.459246	9.32765	8.805318999999999	9.108582	17.371591	21.758930000000003	23.756655000000002	2.496082	2.857991	2.902603	3.719094	4.1274630000000005	3.188631	2.62951674212123	2.18935064786053e-40	1.89325484289257e-39	up	0.0301762042609741	0.866414796889813	0.878841588638959	not	-0.415258336	0.0170375026570195	0.0214771806965939	not	1.37809592863067	9.35532110309774e-29	5.16771229304314e-28	up	GWHAOSJ00000084	53844606	53850943
GWHGAOSJ012237	24	25	28	0	0	5	13	15	12	11	0	0	22	24	20	1.010032	1.026456	1.235755	0	0	0.189338	0.577142	0.682678	0.657239	0.49274	0	0	1.084932	1.03521	0.844044	--	--	--	--	--	--	--	--	--	--	--	--	--	--	--	--	GWHAOSJ00000010	32309818	32310477
GWHGAOSJ012230	379	425	317	18	16	22	251	230	178	590	611	570	519	620	588	5.566626	6.004307	4.919	0.248437	0.216524	0.286853	4.059638	3.769627	3.395307	9.111425	8.987154	9.274047	8.959473	9.402189	8.682028	-0.72651208	1.13388175729459e-08	3.11039219126284e-08	not	0.446666235186832	0.000120566457378599	0.000180797100550019	not	0.434635475928439	7.82343306804018e-05	0.000116990813700053	not	-4.624577819	1.75166493474203e-86	2.45199873450456e-85	down	GWHAOSJ00000010	32172171	32175283
GWHGAOSJ012231	1089	1129	1143	1718	1768	1871	1672	1563	1300	1006	1144	1034	983	1014	1165	7.970147	7.942596	8.836984	12.477824	12.401791	12.253412	13.472841	12.780253	12.36474	7.742935	8.386561	8.373245	8.455415	7.658311	8.566452	0.469619614424985	2.08987083495246e-13	7.75044724796531e-13	not	-0.271125618	0.00107969498258145	0.00151554698013505	not	-0.309040868	0.000174425850334645	0.000254487214037532	not	0.367039399696959	5.0976945155358e-09	1.27313008961927e-08	not	GWHAOSJ00000010	32193786	32199583
GWHGAOSJ012232	0	0	0	0	0	0	0	0	0	0	0	0	0	0	0	0	0	0	0	0	0	0	0	0	0	0	0	0	0	0	--	--	--	--	--	--	--	--	--	--	--	--	--	--	--	--	GWHAOSJ00000010	32198819	32199538
GWHGAOSJ012233	1838	2553	2205	1658	1731	1765	1385	1363	1217	1167	1020	1156	1027	1425	1321	15.509751	20.714472	19.661055	13.895294	14.008395	13.326702	12.872374	12.852843	13.350781	10.366026	8.620837	10.799163	10.185492	12.415913	11.200923	-0.688676746	1.96227700845744e-08	5.29762248351929e-08	not	-0.988473658	1.71900066192233e-20	5.22883173984487e-20	not	-1.203508311	1.09740959047101e-30	4.47925120369147e-30	down	-0.657693446	6.90803940911668e-17	2.58148047105786e-16	not	GWHAOSJ00000010	32220589	32227004
GWHGAOSJ004996	651	744	645	2188	2400	2498	1661	1679	1342	1039	929	1043	15073	18555	18318	9.661023	10.614674	10.111213	32.264164	34.183956	33.210011	27.167377	27.877346	25.910606	16.23237	13.81925	17.154392	263.305725	284.551453	273.443207	1.23889687102015	3.48564949402062e-75	5.07317529047712e-74	up	4.48882305282349	0	0	up	0.338054559251491	0.000571920055513194	0.000806404416527016	not	1.49261760532694	3.58346271450278e-120	7.02263555864283e-119	up	GWHAOSJ00000020	71552133	71554911
GWHGAOSJ004997	243	250	249	341	372	397	325	329	245	155	152	133	421	396	466	1.355637	1.338556	1.46394	1.888248	1.987743	1.97973	1.997229	2.048919	1.77538	0.907385	0.844931	0.820259	2.762594	2.280104	2.612276	0.312649463233626	0.0124718911301115	0.0191764187686817	not	0.609447347097254	2.18107987038139e-06	3.64078076959092e-06	not	-0.984822658	1.14299641134512e-10	2.32697264525901e-10	not	0.274825542364994	0.0213190728470428	0.0300765030386547	not	GWHAOSJ00000020	71556401	71564961
GWHGAOSJ004994	2787	2904	2692	3648	4118	4253	3498	3351	2842	6200	6417	6626	4620	5291	5630	37.820553	37.883179	38.601631	49.155983	53.579033	51.660145	52.283558	50.829407	50.13298	88.562843	87.243752	99.57711	73.722771	74.124626	76.768456	0.249586487705226	3.83283850125198e-09	1.0886949775422e-08	not	0.708092006975053	1.17721056461209e-35	5.24592257187458e-35	not	0.972599586135385	1.23605604598276e-49	7.45237000390195e-49	not	0.214637259051273	3.76909428395444e-06	7.70342343499503e-06	not	GWHAOSJ00000020	71520696	71522187
GWHGAOSJ004995	14	15	17	7	16	16	45	43	49	0	3	2	24	10	12	0.181225	0.189711	0.236375	0.085267	0.198877	0.188893	0.669837	0.643705	0.863135	0	0.040919	0.030223	0.372242	0.139071	0.16243	1.62561909076523	2.56032437156784e-05	5.38554337465587e-05	up	--	--	--	--	--	--	--	--	--	--	--	--	GWHAOSJ00000020	71533893	71541138
GWHGAOSJ004992	3020	3643	2833	2481	2721	2872	1235	1151	977	2787	2567	2899	1973	2471	2422	43.002937	49.87088	42.616505	35.068916	37.142448	36.593147	19.358967	18.316605	18.086704	41.773472	36.613964	45.708241	33.032265	36.311188	34.651958	-1.454288603	1.69594037050777e-118	3.93902129405579e-117	down	-0.64678277	1.27903410347876e-16	3.40243472735903e-16	not	-0.422922381	7.6676270083314e-07	1.29379727282047e-06	not	-0.535639334	2.61379862698335e-20	1.11505626265741e-19	not	GWHAOSJ00000020	71486355	71488595
GWHGAOSJ004993	1199	1278	1136	1954	2207	2157	1416	1601	1318	2913	3023	2976	3130	3639	3476	8.972366	9.194125	8.977253	14.513458	15.830793	14.440957	11.667829	13.386153	12.822748	22.938871	22.661633	24.657415	27.540312	28.107311	26.134138	0.307264781767969	5.22905683427435e-06	1.17656430960681e-05	not	1.32439619059032	4.03445119483035e-86	3.76931084038749e-85	up	1.07590249740091	2.38643354391453e-55	1.5883487269107e-54	up	0.503215536043587	9.82090825693281e-17	3.64844847089041e-16	not	GWHAOSJ00000020	71515311	71519501
GWHGAOSJ004990	428	409	446	479	434	604	574	513	419	114	119	119	116	130	132	2.003163	1.84349	2.208856	2.227574	1.949761	2.530727	2.95993	2.685761	2.552352	0.560361	0.558562	0.613721	0.635209	0.625424	0.62026	0.265580736440347	0.00969397708573153	0.015176602607186	not	-1.946700548	2.53912670167157e-40	1.23464759636545e-39	down	-2.096805615	9.30291370686901e-48	5.45707998162758e-47	down	-0.069662468	0.538433577892281	0.586532125654216	not	GWHAOSJ00000020	71465642	71472944
GWHGAOSJ004991	744	887	742	566	556	709	637	625	550	1562	1442	1448	971	1150	1088	9.518056	10.922602	10.03484	7.185518	6.816841	8.117502	8.978737	8.933614	9.144317	21.052446	18.502541	20.530308	14.620851	15.194918	13.991092	-0.344902015	3.2887177072281e-05	6.84563133108357e-05	not	0.257055075145919	0.00408767277741335	0.0054675192260973	not	0.682512934708733	3.285048016482e-15	8.1684135710957e-15	not	-0.679766962	2.57194680903012e-14	8.53525581986692e-14	not	GWHAOSJ00000020	71473532	71478050
GWHGAOSJ004998	114	93	95	186	239	241	248	241	157	374	352	402	99	98	97	2.247947	1.771906	1.976446	3.657243	4.539561	4.275792	5.399613	5.330362	4.035934	7.800777	6.974918	8.81356	2.304264	1.988057	1.914077	1.12569716632444	2.43721131336376e-10	7.4998479485864e-10	up	-0.217341807	0.326710956830015	0.358858569902545	not	1.67560967756182	7.45100420972805e-25	2.57501131227808e-24	up	0.833089096345205	2.35116357637943e-06	4.88612212827727e-06	not	GWHAOSJ00000020	71567304	71568806
GWHGAOSJ004999	179	210	163	555	538	668	243	258	232	363	353	338	168	226	264	11.701443	13.206149	11.255175	36.060467	33.770786	39.174969	17.511854	18.880993	19.721617	25.007666	23.141109	24.528406	12.873435	15.250741	17.376738	0.45732830902391	0.001398958261119	0.00245551105403819	not	0.0685690251936033	0.689598515308864	0.715632580456117	not	0.707606663695513	2.79442762949099e-07	4.83088819414229e-07	not	1.36912601873327	1.89476276265213e-30	1.09311040438406e-29	up	GWHAOSJ00000020	71579525	71580387
GWHGAOSJ001313	1749	1891	1673	0	0	0	0	0	0	0	0	0	0	0	0	24.596308	25.560801	24.854586	0	0	0	0	0	0	0	0	0	0	0	0	-13.18613518	5.29183037072745e-29	3.49755928048587e-28	down	-13.41051823	6.69957586093792e-30	2.6248618748289e-29	down	-13.46016054	4.10437979055902e-30	1.65252783744547e-29	down	-13.53523259	1.79632949196144e-30	1.03728074574931e-29	down	GWHAOSJ00000157	2453	5288
GWHGAOSJ001312	0	0	0	0	0	0	3	0	0	0	0	0	0	0	0	0	0	0	0	0	0	0.14675	0	0	0	0	0	0	0	0	--	--	--	--	--	--	--	--	--	--	--	--	--	--	--	--	GWHAOSJ00000529	18678	19374
GWHGAOSJ001311	32	26	31	94	116	126	353	326	290	263	170	163	152	272	250	0.952926	0.754622	0.975608	2.813799	3.358924	3.405364	11.799272	11.047372	11.437382	8.39816	5.150854	5.455046	5.422411	8.506558	7.611742	3.48488274559976	2.50629094292331e-65	3.23209531424313e-64	up	2.72830560271158	5.38461869157779e-25	1.86335488571354e-24	up	2.51297359609623	1.49770898430062e-21	4.6737062061308e-21	up	1.60616522725901	3.05541262256665e-09	7.73281286019867e-09	up	GWHAOSJ00000635	14903	16223
GWHGAOSJ001310	96	100	89	121	138	142	100	92	81	106	109	107	82	124	124	4.127974	4.101321	4.011093	5.147117	5.69913	5.47087	4.725798	4.389814	4.482672	4.775532	4.695598	5.069373	4.131912	5.509014	5.346807	-0.020588714	0.920460325811942	0.935388761022343	not	0.025406510521076	0.909508595945585	0.917887378169794	not	-0.051112482	0.802707350205256	0.820505658641384	not	0.188166968766665	0.324952309747472	0.37386060366572	not	GWHAOSJ00000691	3513	5375
GWHGAOSJ001317	191	230	237	959	951	1080	32	41	38	27	31	29	101	116	110	2.290903	2.652517	3.013218	11.451873	10.968842	11.625323	0.417314	0.549169	0.583166	0.337376	0.36908	0.382059	1.416662	1.437076	1.323429	-2.523005298	8.96080014685345e-31	6.22680163086956e-30	down	-1.190664249	5.57041146181791e-11	1.16594132573482e-10	down	-3.150177691	4.07570443747602e-42	2.15475152753335e-41	down	1.87764436796442	9.47926213237341e-75	1.16298204942609e-73	up	GWHAOSJ00000730	19011	21453
GWHGAOSJ019127	2064	2187	1995	4222	4098	4446	2768	2509	2068	1045	1187	1026	1003	1018	1089	22.809311	23.234653	23.290346	46.336586	43.427628	43.978779	33.685036	30.99077	29.704966	12.153367	13.141051	12.550168	13.026338	11.604583	12.085283	0.271677421305872	9.54946233540376e-08	2.46183895933973e-07	not	-1.185009433	8.83327185563638e-66	6.48721522937108e-65	down	-1.168788373	4.55810541252482e-62	3.35356952723717e-61	down	0.72806224472454	3.56041254277421e-55	3.3737841574555e-54	not	GWHAOSJ00000006	48051781	48054355
GWHGAOSJ001315	213	240	199	231	222	237	186	189	137	296	275	301	412	411	463	3.471429	3.751061	3.428408	3.728228	3.459307	3.452701	3.336082	3.433989	2.903522	5.073015	4.486314	5.427494	7.881167	6.910564	7.581458	-0.310624378	0.0354576840184394	0.0507869617211033	not	0.801781152163247	5.34543784683165e-10	1.06841825419009e-09	not	0.195471988865309	0.165698252294032	0.188491482134751	not	-0.219727872	0.111082987248269	0.140503355758105	not	GWHAOSJ00000157	27794	29257
GWHGAOSJ001314	6435	6376	5844	2923	3095	3122	4050	4018	3354	1886	1634	1697	1494	1757	1781	62.682346	59.709816	60.14138	28.260864	28.90107	27.212141	43.436546	43.734604	42.464043	19.327095	15.940106	18.299274	17.099796	17.656513	17.421206	-0.666878159	2.0839638458951e-67	2.77124712624696e-66	not	-2.071856062	2.21293223940673e-262	6.67403639490709e-261	down	-2.064484526	7.79699757782401e-179	1.79171984094686e-177	down	-1.332568011	2.79190600750912e-212	1.06231543876786e-210	down	GWHAOSJ00000157	21147	25385
GWHGAOSJ001319	0	0	0	0	0	0	0	0	0	0	0	0	0	0	0	0	0	0	0	0	0	0	0	0	0	0	0	0	0	0	--	--	--	--	--	--	--	--	--	--	--	--	--	--	--	--	GWHAOSJ00000730	43510	45644
GWHGAOSJ001318	63	45	52	660	695	699	60	68	56	48	27	42	179	161	159	0.943247	0.65083	0.8219	9.916426	10.082856	9.467725	0.986386	1.148559	1.096496	0.752307	0.40633	0.69097	3.183595	2.50803	2.411037	0.24200992319266	0.373631152260652	0.432168376719359	not	1.46433962797635	3.93754737086606e-10	7.92616723510311e-10	up	-0.676037219	0.0385873720106037	0.0470584326337592	not	3.3780360141989	2.7563100310954e-105	4.68805573261195e-104	up	GWHAOSJ00000730	21460	23544
DS_newGene_9767	0	0	0	16	14	14	0	0	0	1	0	0	0	0	0	0	0	0	0.69502	0.592913	0.548721	0	0	0	0.022468	0	0	0	0	0	--	--	--	--	--	--	--	--	--	--	--	--	--	--	--	--	GWHAOSJ00000010	40530910	40536623
DS_newGene_9764	34	42	34	6	4	6	51	45	49	12	11	14	4	3	2	1.115214	1.336664	1.200928	0.187703	0.110269	0.164764	1.859901	1.658304	2.127266	0.391531	0.353116	0.498561	0.12777	0.091916	0.038294	0.44891623619328	0.146445111295529	0.186823432084093	not	--	--	--	--	--	--	--	--	--	--	--	--	GWHAOSJ00000010	40485375	40486636
DS_newGene_9761	40	16	40	111	81	123	24	31	35	0	0	0	1	0	0	0.542843	0.200108	0.566077	1.508827	1.054381	1.507625	0.356265	0.471906	0.61007	0	0	0	0.008071	0	0	--	--	--	--	--	--	--	--	--	--	--	--	1.39580333193306	1.00556622776255e-05	1.99322091960273e-05	up	GWHAOSJ00000010	40258104	40259661
DS_newGene_9768	0	0	0	8	12	5	0	0	0	22	21	21	0	0	0	0	0	0	0.205522	0.315785	0.1121	0	0	0	0.650713	0.601017	0.648678	0	0	0	--	--	--	--	--	--	--	--	--	--	--	--	--	--	--	--	GWHAOSJ00000010	40531098	40537061
DS_newGene_6483	0	0	2	0	0	0	2	6	2	4	7	13	5	0	6	0	0	0.117875	0	0	0	0.124565	0.493437	0.177556	0.285283	0.530695	1.04651	0.386119	0	0.405511	--	--	--	--	--	--	--	--	--	--	--	--	--	--	--	--	GWHAOSJ00000006	54522341	54522675
DS_newGene_6486	0	0	0	12	27	26	13	9	7	21	28	17	0	0	0	0	0	0	0.556197	1.268237	1.144123	0.668363	0.477991	0.390317	1.103765	1.381296	0.927525	0	0	0	--	--	--	--	--	--	--	--	--	--	--	--	--	--	--	--	GWHAOSJ00000057	59940598	59941041
DS_newGene_6484	1324	1338	1224	0	0	2	0	2	0	121	123	141	220	225	199	71.851433	69.794632	70.196304	0	0	0.055392	0	0.095062	0	6.905792	6.68537	8.462667	13.997231	12.599994	10.825248	-10.88345692	1.95471458343763e-26	1.19871507258031e-25	down	-2.769823809	6.57557382256482e-156	1.09993206427155e-154	down	-3.562110724	1.61930062679917e-219	4.78425871951948e-218	down	-11.22869374	4.89153558596958e-28	2.64913317562476e-27	down	GWHAOSJ00000057	59882874	59884041
GWHGAOSJ006846	686	743	623	251	294	316	426	396	355	293	318	260	403	467	475	10.189738	10.612127	9.777613	3.702627	4.189936	4.204621	6.974719	6.567521	6.844741	4.584531	4.732843	4.276269	7.037261	7.158844	7.084641	-0.758552788	9.67456137790487e-17	4.20520176216555e-16	not	-0.788852007	3.09807375996294e-15	7.83564422676006e-15	not	-1.465238544	6.90017340183317e-43	3.70270433224292e-42	down	-1.557317837	6.65157527299026e-55	6.29214585307002e-54	down	GWHAOSJ00000013	3503316	3504742
GWHGAOSJ006847	244	289	238	88	99	116	210	160	131	141	140	114	155	216	225	13.039808	14.873476	13.470776	4.667403	5.079843	5.533407	12.373036	9.56648	9.08952	7.919989	7.507313	6.754066	9.700646	11.917945	12.09559	-0.586305632	0.00010181994702082	0.000203026631146063	not	-0.555049793	0.000438448138415695	0.000633547070820765	not	-1.193529628	3.29791234697194e-14	7.8431098256977e-14	down	-1.652342968	5.46997965018078e-25	2.72024925563111e-24	down	GWHAOSJ00000013	3505282	3505979
GWHGAOSJ006844	17139	18599	15819	6850	6861	7543	6836	7192	5552	2273	1656	1544	1357	1526	1721	264.938324	276.41629	258.389862	105.129539	101.682541	104.349113	116.367889	124.249863	111.575638	36.980392	25.637999	26.423418	24.651442	24.345921	26.721666	-1.356284954	8.05499975919823e-269	5.53151546931195e-267	down	-3.6662687	0	0	down	-3.462357819	6.96951940064277e-83	6.77799291840768e-82	down	-1.58113605	0	0	down	GWHAOSJ00000013	3495976	3498028
GWHGAOSJ006845	232	240	252	204	222	246	310	265	219	305	240	302	502	583	674	8.227501	8.186116	9.450676	7.194657	7.545937	7.808679	12.105769	10.484049	10.086136	11.394773	8.540238	11.850878	20.955919	21.359343	24.054811	0.167617035040857	0.207759751166374	0.255861364756056	not	1.09412068900521	2.42563280518431e-18	6.8487734592873e-18	up	0.00102068328226826	0.994668568274638	0.995596018764548	not	-0.415496728	0.00242925328171027	0.00384283262543567	not	GWHAOSJ00000013	3500398	3502114
GWHGAOSJ006842	2943	2695	2619	1558	1774	1734	1700	1490	1428	1263	1431	1082	1816	1679	1859	22.572695	19.873432	21.222069	11.863189	13.046271	11.902054	14.359607	12.769341	14.238742	10.193203	10.991849	9.188877	16.375252	13.289017	14.325294	-0.796045697	2.70019137245692e-38	2.23982590996511e-37	not	-0.803269555	2.8284591298461e-25	9.84279112952361e-25	not	-1.362554649	3.06350703775652e-64	2.31902750678795e-63	down	-1.009658246	4.9551577633185e-62	5.21539775041294e-61	down	GWHAOSJ00000013	3478005	3481532
GWHGAOSJ006843	30	36	43	6	10	8	6	7	5	4	9	5	4	4	11	0.349029	0.40623	0.524966	0.067918	0.108285	0.083714	0.06504	0.079173	0.066672	0.04877	0.104479	0.06201	0.051805	0.04864	0.128151	--	--	--	--	--	--	--	--	--	--	--	--	--	--	--	--	GWHAOSJ00000013	3481676	3484301
GWHGAOSJ006840	3033	3287	2968	4044	4073	4404	2745	2704	2182	6782	6052	7143	3708	5354	5288	132.070816	137.596405	136.550827	174.840942	170.050354	171.623032	131.621185	131.585434	123.486282	310.82663	264.021606	344.462189	189.829514	240.670227	231.381149	-0.243937484	5.06433460589036e-08	1.33079026055271e-07	not	0.440908886931837	4.27023762324706e-07	7.40121532529279e-07	not	0.882358833478908	4.07935765681302e-27	1.50829850184576e-26	not	0.127198731196908	0.00246689627981906	0.00389959441192041	not	GWHAOSJ00000013	3469744	3471475
GWHGAOSJ006841	599	557	502	270	260	309	337	351	304	187	211	173	310	265	316	11.304034	10.099459	10.008223	5.041428	4.703917	5.211475	6.987016	7.393124	7.452178	3.710241	3.988037	3.599043	6.878098	5.14896	5.979612	-0.697449445	1.48352511276349e-11	4.9438206920383e-11	not	-1.072948831	4.65515611752595e-18	1.30009283822132e-17	down	-1.767983623	7.48313001020625e-47	4.32433221789488e-46	down	-1.287686818	3.62948913095929e-33	2.25645807987348e-32	down	GWHAOSJ00000013	3476247	3477866
GWHGAOSJ006848	54	38	41	112	89	139	70	75	66	87	123	84	4	7	23	1.554335	1.047439	1.246882	3.200427	2.453731	3.582971	2.215507	2.393324	2.445178	2.618194	3.547575	2.669943	0.125272	0.187789	0.645775	0.708782369491841	0.00957844382054713	0.01500737885029	not	--	--	--	--	0.907842968841681	0.000712246318458818	0.000998083468453853	not	1.04333280906566	5.63975172094204e-05	0.000105194254191341	up	GWHAOSJ00000013	3506165	3507896
GWHGAOSJ006849	5709	5734	5142	4692	4950	4938	4583	4595	3998	3747	4837	3533	4728	4237	4843	35.63842	34.412514	33.912918	29.076195	29.626078	27.583803	31.504776	32.055725	32.444088	24.617886	30.247065	24.420521	34.699436	27.299408	30.373047	-0.288444897	6.09901116553829e-13	2.2083278919818e-12	not	-0.440613962	1.60301219316867e-10	3.28480804079712e-10	not	-0.686505348	1.2852624910125e-18	3.63853727676691e-18	not	-0.488257516	1.96259102043732e-30	1.1312227524098e-29	not	GWHAOSJ00000013	3508304	3514434
GWHGAOSJ003827	358	373	341	722	771	788	506	488	418	1206	1112	1136	928	1143	1045	6.455422	6.477318	6.497659	12.949003	13.36284	12.741535	10.06687	9.860456	9.811558	22.941936	20.127317	22.737909	19.717367	21.316858	18.968801	0.438659986625338	1.11443742739836e-05	2.42560460966764e-05	not	1.35913943956976	5.41966420292134e-41	2.66370476373183e-40	up	1.46148549607956	3.69886694693333e-51	2.28887064465325e-50	up	0.785724010733812	1.07544578598889e-17	4.15995579575966e-17	not	GWHAOSJ00000020	58262235	58265517
GWHGAOSJ018029	0	0	0	0	3	0	3	2	4	5	0	6	0	0	2	0	0	0	0	0.074203	0	0.078735	0.050791	0.142882	0.120279	0	0.172032	0	0	0.0363	--	--	--	--	--	--	--	--	--	--	--	--	--	--	--	--	GWHAOSJ00000006	20157087	20157880
GWHGAOSJ018028	428	437	447	837	924	983	655	705	537	1317	1510	1363	1095	1236	1257	6.740578	6.617142	7.440092	13.085026	13.956744	13.861106	11.355043	12.410564	10.994477	21.834211	23.833588	23.782602	20.275578	20.091141	19.89056	0.569484049123151	1.69916505638453e-09	4.9441401174951e-09	not	1.26915014957188	1.44043928990204e-43	7.43783208196184e-43	up	1.44441123623706	2.87367332232631e-57	1.96843566409e-56	up	0.75771677520618	3.14196358185136e-18	1.24314424727708e-17	not	GWHAOSJ00000006	20144802	20147118
GWHGAOSJ003826	576	558	559	628	669	763	561	477	448	268	304	272	217	287	315	4.91023	4.575298	5.036646	5.314924	5.468788	5.819624	5.26624	4.546849	4.962192	2.397264	2.589634	2.560355	2.175324	2.520259	2.694893	-0.148102819	0.116708982498438	0.152063083928445	not	-1.234770336	3.4863593182048e-23	1.14916162305665e-22	down	-1.235066591	2.51264444985983e-28	9.62163136286566e-28	down	-0.024505458	0.779434219040983	0.809823157580115	not	GWHAOSJ00000020	58257329	58261508
GWHGAOSJ018023	356	427	348	844	876	977	1049	1029	792	1637	1494	1626	1333	1573	1402	4.306628	4.977846	4.449282	10.154624	10.184032	10.600249	13.997364	13.933673	12.477593	20.888597	18.144175	21.821398	18.99902	19.688362	17.073952	1.38216473564731	3.481774796551e-55	3.88868311995456e-54	up	1.75283511164538	1.63497614783806e-69	1.25734504307932e-68	up	1.84924361384307	1.97121609559358e-77	1.79398968280041e-76	up	0.950197709244199	4.53441056588012e-26	2.32387229764905e-25	not	GWHAOSJ00000006	19520472	19523901
GWHGAOSJ018022	744	776	695	883	930	1105	876	842	682	969	987	984	817	841	838	10.815372	10.849738	10.673208	12.745478	12.970634	14.383174	14.030851	13.685734	12.885312	14.828194	14.381998	15.838888	13.965111	12.614092	12.242766	0.155024476116251	0.0394222370523579	0.0560564549046958	not	-0.0050058	0.95486350908101	0.958896814098248	not	0.181772569983467	0.0331397734922169	0.0407166946716289	not	0.0910646935130039	0.236851079722834	0.280740093157531	not	GWHAOSJ00000006	19492250	19497053
GWHGAOSJ018021	1025	1060	822	913	873	995	768	926	680	1736	1822	1643	994	1015	1131	11.535467	11.472631	9.775848	10.204364	9.423931	10.028535	9.518403	11.65102	9.94771	20.568268	20.555107	20.484116	13.154493	11.792171	12.794089	-0.248597208	0.00574035482572634	0.00930177350672141	not	-0.065717539	0.461878291843422	0.4948253147707	not	0.613120585603316	6.43623910227439e-14	1.51074696045993e-13	not	-0.365350943	4.48832041353097e-06	9.11786584328441e-06	not	GWHAOSJ00000006	19406897	19409075
GWHGAOSJ018020	18	14	5	29	18	27	0	0	0	30	29	21	23	15	17	1.187835	0.906374	0.312475	1.940436	1.170725	1.61924	0	0	0	2.128494	1.944206	1.586546	1.808478	1.022391	1.146544	--	--	--	--	--	--	--	--	--	--	--	--	--	--	--	--	GWHAOSJ00000006	19238656	19239773
GWHGAOSJ018027	90	102	81	150	136	191	227	181	136	26	31	17	36	40	26	2.436184	2.662951	2.330621	4.051006	3.551329	4.662597	6.81372	5.517527	4.817827	0.729282	0.849095	0.509921	1.13755	1.113124	0.712332	1.02729194544242	4.10043231435529e-08	1.08462149804443e-07	up	-1.590844061	4.94844726290294e-08	9.00406280991328e-08	down	-2.115270842	7.88340815845455e-13	1.76849109479591e-12	down	0.498840664656487	0.00982940246419324	0.0145085727900793	not	GWHAOSJ00000006	19985609	19986423
GWHGAOSJ018026	269	197	227	440	407	407	586	486	421	20	51	17	38	43	34	2.221533	1.565092	1.980879	3.608008	3.217886	3.008876	5.327165	4.488976	4.522643	0.167786	0.417757	0.15536	0.363477	0.36334	0.277939	1.14118291108884	8.80569640915367e-19	4.15197804398085e-18	up	-2.772528252	5.86217945068773e-33	2.46858839954719e-32	down	-3.223112496	5.87074866176867e-33	2.53970998046922e-32	down	0.551711220287957	6.28954105188059e-05	0.000116896253960466	not	GWHAOSJ00000006	19928770	19935451
GWHGAOSJ018025	0	0	0	0	0	0	0	0	0	0	0	0	0	0	0	0	0	0	0	0	0	0	0	0	0	0	0	0	0	0	--	--	--	--	--	--	--	--	--	--	--	--	--	--	--	--	GWHAOSJ00000006	19922912	19923235
GWHGAOSJ018024	390	377	327	981	1119	1238	498	443	462	946	1087	1015	1642	1702	1833	2.631326	2.446545	2.327806	6.576414	7.243824	7.480649	3.69602	3.338053	4.055346	6.717409	7.350347	7.588086	13.033468	11.862144	12.435216	0.407287375610803	0.000212643759581025	0.000410250607225078	not	2.06365904112858	1.47310187685875e-122	1.96425302768731e-121	up	1.25069782288627	4.3266173999188e-36	2.00895851794788e-35	up	1.30328976537936	6.63948649752578e-48	5.58205878844754e-47	up	GWHAOSJ00000006	19748708	19752963
GWHGAOSJ019994	3087	2879	2734	4234	4137	4492	3037	2802	2367	2510	2903	2397	4010	4024	4248	27.327478	24.505316	25.572657	37.218941	35.114765	35.597519	29.606091	27.728024	27.237982	23.383699	25.74383	23.5037	41.745171	36.776535	37.787159	-0.045698906	0.369387230177039	0.428031457139113	not	0.31864205749068	8.70774925304913e-07	1.48482206857273e-06	not	-0.387423246	2.71481374392128e-08	4.93787689440193e-08	not	0.260027837618797	1.65914925013862e-07	3.75031745884656e-07	not	GWHAOSJ00000006	58794351	58797691
GWHGAOSJ019995	0	3	2	0	1	0	0	0	0	0	0	0	0	0	0	0	0.103418	0.07697	0	0.032361	0	0	0	0	0	0	0	0	0	0	--	--	--	--	--	--	--	--	--	--	--	--	--	--	--	--	GWHAOSJ00000006	58803691	58804510
GWHGAOSJ019996	194	181	144	279	270	297	163	121	117	314	329	278	364	324	369	1.308353	1.170425	1.024246	1.867631	1.742866	1.79009	1.20586	0.907828	1.023406	2.225468	2.221522	2.072832	2.884224	2.251945	2.499288	-0.330885656	0.0588963426333036	0.0813335684192072	not	0.851456222036778	2.59148545863772e-08	4.77724301160075e-08	not	0.599242145336849	4.61359976595504e-05	7.00083330128732e-05	not	0.403187310974891	0.00510243823698374	0.0077862110500279	not	GWHAOSJ00000006	58806292	58814209
GWHGAOSJ019997	32	35	48	138	152	162	139	151	129	97	83	61	66	47	46	0.149249	0.155281	0.236364	0.642308	0.683866	0.678405	0.716911	0.790664	0.786268	0.476878	0.388857	0.312772	0.35973	0.223605	0.212653	1.90489556019869	1.95256164350273e-15	7.98483956757635e-15	up	0.292557193807931	0.400671966591979	0.433954497886864	not	0.828730315377433	0.00526689310253341	0.00692433493966353	not	1.66453482148832	4.91864962469873e-12	1.45057259207556e-11	up	GWHAOSJ00000006	58819985	58832791
GWHGAOSJ019990	462	563	462	1048	1070	1144	378	479	363	1017	1065	926	732	660	822	4.938278	5.780884	5.213755	11.119826	10.968479	10.937643	4.446249	5.714462	5.043583	11.442607	11.399418	10.963132	9.190788	7.274467	8.828614	-0.240440656	0.0323295667022535	0.0466074430665985	not	0.396888552162303	0.000292142690618586	0.000427361710410693	not	0.788383922737999	4.21434830426799e-17	1.1267084182058e-16	not	0.831095907916668	4.8563049932781e-24	2.34861048430102e-23	not	GWHAOSJ00000006	58755917	58758897
GWHGAOSJ019991	7433	7299	6643	4342	4997	4577	4459	4198	3739	3281	3663	2943	2692	2494	2682	83.996819	79.295921	79.314285	48.715691	54.139862	46.290031	55.489216	53.011189	54.919006	39.022232	41.465775	36.828285	35.762833	29.081839	30.446075	-0.743618646	7.7392342082208e-78	1.1661953394874e-76	not	-1.618003053	7.30110642434872e-129	1.01597214427986e-127	down	-1.343773795	5.16833139091796e-102	6.27070476563313e-101	down	-0.921199806	4.36430401840801e-70	5.08671118356028e-69	not	GWHAOSJ00000006	58764310	58766101
GWHGAOSJ019992	129	113	112	181	216	218	157	153	136	165	178	150	356	363	363	1.627304	1.37316	1.49011	2.279765	2.617846	2.472186	2.191675	2.162697	2.240702	2.197366	2.251646	2.103755	5.307922	4.750205	4.619195	0.375089614914554	0.0329375552324059	0.0474222973263661	not	1.43341152854563	2.81194356480009e-20	8.49781133010851e-20	up	0.246527802978587	0.168330429992272	0.191311967900972	not	0.490541008490835	0.00345561375975989	0.00537693695263369	not	GWHAOSJ00000006	58777451	58782464
GWHGAOSJ019993	1333	1378	1197	1552	1587	1599	1664	1527	1390	1798	1878	1594	1856	1625	1763	8.177425	8.125431	7.755399	9.451069	9.331035	8.77599	11.239986	10.466636	11.084397	11.607943	11.538574	10.824125	13.38259	10.287085	10.865993	0.272527193621914	5.69468806274858e-06	1.2771878252763e-05	not	0.250551464530828	0.00397309959451792	0.0053196830470485	not	0.20204210252143	0.00505314217691014	0.00665263003527917	not	-0.023870748	0.698989481134472	0.737452218185941	not	GWHAOSJ00000006	58784229	58791546
GWHGAOSJ003820	158	149	167	305	266	396	188	189	159	805	759	713	485	746	681	7.584296	6.862574	8.469776	14.581039	12.258708	17.059843	9.96899	10.159646	9.944054	40.818562	36.612347	38.06308	27.489992	37.11385	32.955544	0.215781567835317	0.173298361023494	0.217503024153348	not	1.8228428419409	4.0009557111504e-33	1.69087288639919e-32	up	2.03355855789114	2.26860184911787e-61	1.65291181269115e-60	up	0.716088096879392	3.69031222184016e-06	7.54588773339339e-06	not	GWHAOSJ00000020	58223360	58223779
GWHGAOSJ019998	6	0	0	0	6	16	2	4	4	0	0	0	0	0	0	0.075269	0	0	0	0.077509	0.193257	0.022925	0.061049	0.065669	0	0	0	0	0	0	--	--	--	--	--	--	--	--	--	--	--	--	--	--	--	--	GWHAOSJ00000006	58844606	58846778
GWHGAOSJ019999	113	162	129	211	199	215	160	160	141	297	272	237	178	191	219	1.37216	1.88859	1.655641	2.539264	2.311017	2.327379	2.139918	2.16069	2.212862	3.795893	3.309838	3.180485	2.530378	2.384622	2.664939	0.236028035597335	0.179707043270743	0.224656592841591	not	0.361990074712095	0.046048232823365	0.0560168693667499	not	0.768979962661485	3.7896218257553e-06	6.14511903452753e-06	not	0.328998025294891	0.0491805384583552	0.0659023976860871	not	GWHAOSJ00000006	58847405	58854742
DS_newGene_3505	54	98	82	133	149	171	151	183	129	61	52	38	19	45	52	2.262898	3.705369	3.4462019999999995	5.285626000000001	5.7514439999999984	6.0999110000000005	6.628804000000001	8.213156000000001	6.829949	2.5224340000000005	2.0852000000000004	1.502086	0.8767320000000001	1.73393	1.976276	1.02500808818566	2.05598895802955e-06	4.77527655267575e-06	up	-1.207557132	0.000510415622904467	0.000734269497791585	down	-0.862383348	0.00274029293598962	0.0036831876732658	not	0.647319333341198	0.00298324408880085	0.00467345361817309	not	GWHAOSJ00000023	15209165	15223623
DS_newGene_3503	0	0	0	0	0	2	0	3	6	7	13	5	0	0	0	0	0	0	0	0	0.099978	0	0.263921	0.588494	0.537726	1.019877	0.382841	0	0	0	--	--	--	--	--	--	--	--	--	--	--	--	--	--	--	--	GWHAOSJ00000023	15239438	15239770
DS_newGene_3509	2	0	0	41	36	45	15	19	19	0	0	0	0	0	0	0.048682	0	0	1.9113719999999998	1.570731	1.8400919999999998	0.7688980000000001	0.944499	1.083805	0	0	0	0	0	0	--	--	--	--	--	--	--	--	--	--	--	--	--	--	--	--	GWHAOSJ00000006	2362097	2363711
DS_newGene_2674	1057	1141	1076	653	765	745	848	811	726	118	142	126	181	139	176	46.198502	47.940281	49.691444	28.336987	32.071209	29.14443	40.803368	39.631966	41.232979	5.403111	6.190215	6.079777	9.273252	6.249438	7.706482	-0.414951028	3.8512611679675e-09	1.0935077312684e-08	not	-2.900433432	6.9426165519146e-133	9.9713107135082e-132	down	-3.314259689	2.85998535717946e-185	6.85150370955329e-184	down	-0.902706851	1.54386218978617e-32	9.45487505332266e-32	not	GWHAOSJ00000020	62540286	62540958
GWHGAOSJ001860	130	154	133	264	248	256	239	215	200	221	233	156	228	220	220	0.875821	1.001753	0.946314	1.774629	1.608666	1.54788	1.774677	1.620925	1.754629	1.570885	1.574333	1.16957	1.808051	1.534623	1.492666	0.692810414762074	6.28437134292348e-06	1.40560291174131e-05	not	0.504564978819652	0.00277116803751492	0.00376268687662576	not	0.315424556473544	0.0733365027191912	0.0871264706613295	not	0.580202492933528	0.000136008032669083	0.000245388453923485	not	GWHAOSJ00000020	10756386	10761187
GWHGAOSJ001863	264	206	200	360	364	337	180	188	142	298	292	262	266	285	243	3.375825	2.52797	2.699375	4.569597	4.460229	3.85873	2.537626	2.678152	2.351605	4.015541	3.73996	3.705197	4.004491	3.766745	3.116974	-0.356199946	0.0231004922974125	0.0340686183277199	not	0.0687922300401471	0.673616102495945	0.700771467208797	not	0.116801453223311	0.428918789385913	0.461510966976594	not	0.361941262514722	0.00949485636348121	0.014041912259202	not	GWHAOSJ00000020	10857683	10860603
GWHGAOSJ001862	1182	1294	1025	1445	1537	1733	1255	1223	1014	1584	1627	1674	1534	1802	2014	12.79045	13.470956	11.727649	15.530208	15.958041	16.795	14.956472	14.79804	14.269002	18.046104	17.648893	20.064459	19.526112	20.134926	21.905176	0.0388877679971655	0.564748302977539	0.62062436129334	not	0.430498521837943	1.85124797626544e-07	3.26997231849352e-07	not	0.257044021474851	0.00189922248217655	0.00258695905835081	not	0.125978424857167	0.0589358315500895	0.0781423775402187	not	GWHAOSJ00000020	10768400	10780718
DS_newGene_2670	52	52	44	74	79	87	82	75	72	46	58	37	37	36	42	3.450382	3.310266	3.104339	4.950219	5.068618	5.220914	6.076829	5.587302	6.23948	3.203012	3.873305	2.759797	2.928184	2.506949	2.782355	0.675202682543049	0.00780798978698975	0.0124087570011621	not	-0.542623052	0.0895300014907396	0.105673205519967	not	-0.303369073	0.310041700770055	0.340906743754723	not	0.393170131039785	0.122911338746047	0.154257387165271	not	GWHAOSJ00000020	62434647	62435043
GWHGAOSJ001864	17	4	10	15	22	15	7	11	6	14	11	12	12	11	14	1.393406	0.320708	0.824705	1.215047	1.779593	1.127714	0.646735	1.011249	0.568954	1.182332	0.849483	1.114721	1.128361	0.931048	1.145373	--	--	--	--	--	--	--	--	--	--	--	--	--	--	--	--	GWHAOSJ00000020	10860628	10865163
GWHGAOSJ001867	2130	2193	2072	1399	1524	1512	1279	1147	1106	466	495	294	457	416	431	12.571388	12.44311	12.916613	8.195123	8.621079	7.982264	8.307322	7.56386	8.479401	2.891266	2.92619	1.919554	3.164578	2.531291	2.550852	-0.813046028	3.73737077687242e-42	3.37535102613221e-41	not	-2.471019316	1.03784105172509e-180	2.03274950253744e-179	down	-2.586069423	5.28596524962941e-118	7.59474280576136e-117	down	-0.831993435	4.36980053531805e-50	3.82034081542116e-49	not	GWHAOSJ00000020	10905434	10910113
GWHGAOSJ001866	598	689	660	624	628	640	764	845	659	921	960	909	930	1083	1091	9.190253	10.176234	10.714278	9.523614	9.244376	8.803502	12.930858	14.506654	13.167392	14.904231	14.781864	15.468694	16.797585	17.178837	16.848349	0.26028572656556	0.00267786549914538	0.00453660235519313	not	0.490918608455881	7.9265324053574e-08	1.42672475994626e-07	not	0.290046718307303	0.00142882777300331	0.00196331003820636	not	-0.344812624	0.000103159346028797	0.000188161083749914	not	GWHAOSJ00000020	10902870	10905217
GWHGAOSJ001869	286	290	306	326	347	376	275	248	233	222	235	246	240	285	264	4.987764	4.856483	5.637758	5.643043	5.802333	5.872232	5.280837	4.839738	5.28507	4.077356	4.112583	4.756443	4.914299	5.125378	4.619562	-0.181713157	0.151655816089262	0.192794455334476	not	-0.343020169	0.0135587179114608	0.01738440779606	not	-0.556206081	6.03555287042564e-05	9.10096778314417e-05	not	-0.057019421	0.62894391005845	0.672871854395832	not	GWHAOSJ00000020	11262607	11268458
GWHGAOSJ001868	633	710	624	1039	1132	1274	978	1048	921	661	808	648	863	829	914	5.362694	5.785255	5.589055	8.748698	9.20385	9.671488	9.130381	9.928692	10.155845	5.895577	6.859053	6.086157	8.605095	7.257883	7.784015	0.629186797334037	2.24068001553311e-15	9.12941282596251e-15	not	0.228390473844071	0.0128096267170533	0.0164636265167188	not	-0.124696584	0.196450911582926	0.221219486478541	not	0.502851403957917	3.01834713526853e-11	8.54201882562576e-11	not	GWHAOSJ00000020	11187244	11190550
DS_newGene_2678	16	14	16	21	38	26	29	21	16	5	7	0	15	17	13	0.347125	0.277778	0.351473	0.434869	0.7916019999999999	0.5034339999999999	0.6636470000000001	0.48683	0.445985	0.09187	0.132181	0	0.363831	0.35343199999999997	0.269979	--	--	--	--	--	--	--	--	--	--	--	--	--	--	--	--	GWHAOSJ00000020	62664081	62665106
GWHGAOSJ000198	2837	3180	2600	1810	1963	2004	2123	2069	1749	2413	2498	2459	3610	4118	3869	61.506248	66.274078	59.55851	38.95171	40.799358	38.880299	50.678879	50.127575	49.27837	55.047569	54.237331	59.019001	92.009781	92.143646	84.282051	-0.493416587	5.34241381078747e-22	2.84992979165649e-21	not	0.252052325330232	0.000153658928904459	0.000228961844456385	not	-0.45043437	4.06885191978699e-11	8.44994277547289e-11	not	-0.878615413	5.57234611211966e-60	5.6944902931652e-59	not	GWHAOSJ00000079	181948	183885
GWHGAOSJ000199	534	618	502	223	181	190	394	341	297	170	174	135	263	221	277	3.441184	3.829374	3.418963	1.42557	1.118494	1.093824	2.796453	2.45588	2.487469	1.14898	1.119517	0.96067	1.992435	1.469788	1.789195	-0.639266147	4.02725294987484e-10	1.22083500999281e-09	not	-1.295699262	1.73295106459654e-24	5.90816024280755e-24	down	-2.016632213	1.88666498782124e-55	1.25831623729155e-54	down	-1.775690548	4.22630408416749e-48	3.56132054581009e-47	down	GWHAOSJ00000882	39609	43236
GWHGAOSJ003829	11855	12599	11480	13731	14342	15351	13547	12604	10697	9787	10783	9180	12111	12325	13230	100.830231	103.020744	103.162712	115.944336	116.950729	116.846329	126.877174	119.806824	118.274948	87.609627	91.863869	86.460152	121.109108	108.198502	113.050453	0.0759922930962091	0.0121212336250761	0.0186786913323476	not	-0.110908359	0.0206449689460672	0.0260354249763958	not	-0.502820381	2.62324702834369e-22	8.37618381869007e-22	not	-0.031156804	0.292120503432317	0.339848098161737	not	GWHAOSJ00000020	58274630	58279844
GWHGAOSJ000192	10	14	10	50	43	57	31	36	30	27	36	18	13	27	26	0.716339	0.990121	0.722411	3.62187	3.028915	3.763326	2.468927	2.964381	2.844638	2.056444	2.619615	1.46736	1.118724	2.030308	1.934839	--	--	--	--	--	--	--	--	--	--	--	--	1.83807249112459	9.50944469758019e-06	1.88748456420107e-05	up	GWHAOSJ00000079	119522	122192
GWHGAOSJ000193	351	330	335	1428	1513	1342	1149	1196	962	841	965	668	372	318	371	3.260345	2.946961	3.294124	13.200111	13.500596	11.179828	11.778349	12.435489	11.638919	8.239855	8.993436	6.885529	4.069746	3.056062	3.462518	1.74202798098936	1.23291523372497e-92	2.16013371242129e-91	up	-0.115839486	0.381548873688111	0.414488344797875	not	1.04779409088405	2.6232186810344e-19	7.61561091134044e-19	up	1.77451582018312	1.16366086659183e-79	1.50345798662054e-78	up	GWHAOSJ00000079	122333	125526
GWHGAOSJ000190	69	62	50	129	94	140	112	123	60	29	22	28	29	34	24	0.956233	0.820221	0.731109	1.778423	1.242005	1.743307	1.713488	1.907695	1.070507	0.417441	0.305385	0.429779	0.468849	0.475139	0.333199	0.729273849698008	0.00410777407827514	0.00679401512416829	not	-1.229852049	0.000232343941521438	0.000342056811931562	down	-1.418527089	1.19090507566554e-05	1.87358316147173e-05	down	0.699972438604419	0.00294888807562572	0.00462094016662408	not	GWHAOSJ00000079	94928	99681
GWHGAOSJ000191	1092	1420	1105	1657	1696	1847	1528	1469	1215	926	774	910	1065	1243	1318	17.204018	21.511871	18.396914	25.912058	25.615444	26.046064	26.501371	25.866215	24.874289	15.35323	12.213934	15.877089	19.730158	20.212904	20.860601	0.26236109300557	0.00036155996435851	0.00068027496559811	not	-0.175483082	0.054445358639953	0.0657415644524352	not	-0.691019097	1.32151798741684e-10	2.68266366414568e-10	not	0.222388911725544	0.00209961783716435	0.00334792893173996	not	GWHAOSJ00000079	113342	116289
GWHGAOSJ000196	179	183	139	250	236	282	159	185	173	55	108	165	64	118	87	2.521676	2.473029	2.07407	3.492207	3.182339	3.559032	2.471514	2.913311	3.163269	0.813864	1.516794	2.566599	1.0515	1.712484	1.226905	0.0978960377128338	0.557258614574614	0.613883949832605	not	-1.078104402	1.33726091389861e-06	2.2575243166495e-06	down	-0.821686954	0.0760873091787704	0.0901948893525279	not	0.313808605934119	0.0338878721383244	0.0464874514342559	not	GWHAOSJ00000079	145713	148492
GWHGAOSJ000197	0	0	0	0	0	0	0	0	0	0	0	0	0	0	0	0	0	0	0	0	0	0	0	0	0	0	0	0	0	0	--	--	--	--	--	--	--	--	--	--	--	--	--	--	--	--	GWHAOSJ00000079	149486	163454
GWHGAOSJ000194	1084	1128	1005	918	1038	1099	844	996	746	745	737	678	845	992	1002	11.752949	11.756188	11.511199	9.881907	10.787751	10.659915	10.0746	12.065046	10.514129	8.496503	8.005484	8.137341	10.768921	11.105309	10.91871	-0.273643895	0.000418882824892536	0.000783013647306704	not	-0.361128605	6.28668134569745e-06	1.01948156674876e-05	not	-0.802889215	1.5480867439571e-22	4.97342446473207e-22	not	-0.379491234	3.35917043345472e-08	7.96454274613007e-08	not	GWHAOSJ00000079	135338	138382
GWHGAOSJ000195	0	0	0	0	0	0	0	0	1	1	2	1	0	0	0	0	0	0	0	0	0	0	0	0.030157	0.022543	0.035088	0.007107	0	0	0	--	--	--	--	--	--	--	--	--	--	--	--	--	--	--	--	GWHAOSJ00000079	140223	141095
GWHGAOSJ022951	1235	1334	1148	1400	1490	1565	1562	1366	1243	1896	1925	2119	1541	1906	1879	16.527414	17.156504	16.231371	18.598444	19.117413	18.742426	23.020744	20.421944	21.613914	26.695536	25.808571	31.395699	24.244555	26.320145	25.266375	0.208358590288793	0.000994085275470859	0.00177763668939206	not	0.337863720997212	9.76473766182579e-06	1.56398163310029e-05	not	0.452846071090983	7.19858305181762e-08	1.28191529929003e-07	not	-0.041954555	0.488307164757615	0.53844356737327	not	GWHAOSJ00000023	39991874	39994996
GWHGAOSJ017574	710	701	644	1443	1500	1534	1016	984	749	2160	2417	2127	2105	2244	2154	6.51685	6.184234	6.240916	13.149582	13.199679	12.596852	10.270683	10.094542	8.930109	20.866116	22.218645	21.619263	22.712788	21.262226	19.862482	0.456222671760639	4.59844217649167e-09	1.29801534635737e-08	not	1.48446095475327	4.44687877306593e-79	3.85040088417192e-78	up	1.47623404660008	1.25622037105586e-85	1.27104918423305e-84	up	0.820164294061241	3.66040386046123e-32	2.21534964443602e-31	not	GWHAOSJ00000006	3184109	3192550
GWHGAOSJ022378	0	0	0	0	0	0	1	0	0	0	0	0	0	0	0	0	0	0	0	0	0	0.012885	0	0	0	0	0	0	0	0	--	--	--	--	--	--	--	--	--	--	--	--	--	--	--	--	GWHAOSJ00000023	24476483	24476782
GWHGAOSJ022379	38	49	38	26	39	32	35	21	23	48	47	37	43	91	70	1.59817	1.968864	1.670214	1.068437	1.569246	1.187121	1.60135	0.973213	1.254917	2.087878	1.95198	1.724251	2.101623	3.942801	2.937332	--	--	--	--	0.521021180173926	0.109833103358535	0.128436512681521	not	-0.149945682	0.632557879033671	0.660938691404683	not	--	--	--	--	GWHAOSJ00000023	24541934	24546661
GWHGAOSJ017575	4264	4396	4379	3715	4094	4368	5365	5279	4346	3367	3435	3567	3595	4141	4348	72.064415	71.427139	78.197495	62.347427	66.35363	66.079651	99.867424	99.716576	95.504227	59.890392	58.152546	66.766388	71.446533	72.244774	73.845032	0.239522839223285	1.400757963431e-08	3.81744838270832e-08	not	-0.293593394	1.35605825046109e-06	2.2885659100819e-06	not	-0.558315322	7.02425211764726e-16	1.79491856141603e-15	not	-0.405700119	3.32068389738662e-18	1.31104555014489e-17	not	GWHAOSJ00000006	3193403	3195755
GWHGAOSJ022372	36	34	55	25	20	21	25	43	37	34	31	19	47	46	52	0.193699	0.174435	0.310522	0.132135	0.104213	0.099661	0.143841	0.257665	0.261336	0.191035	0.167362	0.114355	0.300246	0.257233	0.282483	-0.207051396	0.564477644372573	0.620419138289878	not	0.0246258106043022	0.942113513549438	0.947412716591047	not	--	--	--	--	--	--	--	--	GWHAOSJ00000023	24311161	24317213
GWHGAOSJ022373	1664	1736	1602	1220	1177	1179	913	970	808	874	991	739	807	892	833	11.318858	11.352018	11.512238	8.236257	7.672362	7.177429	6.839384	7.37298	7.138483	6.25376	6.75247	5.56023	6.447838	6.259388	5.688125	-0.852141783	1.07200861267234e-41	9.54182304883034e-41	not	-1.160588743	1.88621783172449e-50	1.10233253408418e-49	down	-1.174584167	1.2918707723063e-45	7.28794865367891e-45	down	-0.785892428	2.04986388992898e-34	1.31730225892273e-33	not	GWHAOSJ00000023	24337810	24340879
GWHGAOSJ022370	396	480	359	329	260	329	18	10	7	7	0	10	60	60	73	4.457439	5.194423	4.268762	3.6784	2.802784	3.315203	0.218464	0.124871	0.09703	0.07808	0	0.124557	0.792188	0.693429	0.824673	-5.099989797	2.04740390659388e-74	2.95468224151976e-73	down	-2.854823964	8.93017573693516e-62	6.18443034921062e-61	down	-6.374461462	3.96355887731521e-13	8.97904811288482e-13	down	-0.727587633	5.85690812473431e-09	1.45617189202022e-08	not	GWHAOSJ00000023	24243860	24252332
GWHGAOSJ022371	1552	1726	1434	2204	2203	2480	3157	3010	2550	1409	1393	1447	714	1144	1138	49.416084	52.830597	48.241852	69.675751	67.245636	70.661667	110.66935	107.087181	105.52845	47.218639	44.429466	51.000454	26.712137	37.598629	36.387642	0.92946982407072	6.71515211334774e-75	9.73521496903047e-74	not	-0.840463512	2.07377384872164e-13	4.85233985668844e-13	not	-0.373518734	1.80790152014976e-06	2.98531526287254e-06	not	0.244370493456124	1.0137503173027e-05	2.00890387263251e-05	not	GWHAOSJ00000023	24288276	24290654
GWHGAOSJ022376	41	38	27	12	9	4	9	4	4	32	38	41	11	26	23	3.774706	3.331466	2.610071	1.013588	0.720516	0.319446	0.871003	0.41063	0.407927	3.055971	3.508858	4.182629	1.112615	2.417986	2.105942	--	--	--	--	--	--	--	--	--	--	--	--	--	--	--	--	GWHAOSJ00000023	24390318	24392574
GWHGAOSJ017576	2447	2683	2469	2371	2397	2430	2210	2151	1815	3332	3398	3586	2421	3099	3035	50.707657	53.450089	54.067051	48.789021	47.619503	45.074352	50.434113	49.807766	48.892441	72.685257	70.540627	82.293152	58.990612	66.282089	63.187408	-0.258405056	9.64266358637454e-08	2.48471097826875e-07	not	-0.012311795	0.864428005489717	0.876959906784155	not	0.215323675908287	0.00263319990469438	0.00354516396628794	not	-0.380809806	1.79360197073837e-13	5.71254359873453e-13	not	GWHAOSJ00000006	3201645	3203976
GWHGAOSJ022374	0	0	3	0	0	0	10	8	12	12	6	6	12	12	11	0	0	0.220746	0	0	0	0.749885	0.596935	1.106243	0.856706	0.427934	0.473603	1.016733	0.892567	0.801508	--	--	--	--	--	--	--	--	--	--	--	--	--	--	--	--	GWHAOSJ00000023	24341596	24342898
GWHGAOSJ022375	58	80	48	28	20	19	48	33	31	191	196	221	212	233	279	2.294085	3.056793	2.020005	1.075266	0.746165	0.681892	2.091749	1.46165	1.569189	8.032612	7.868354	9.798417	9.988225	9.610346	11.20609	-0.688331761	0.0234237355233395	0.0345246778950889	not	1.78256434480845	6.53488667790515e-18	1.81734255198885e-17	up	1.4897443895485	1.6471976987436e-12	3.63904132916277e-12	up	-1.762955426	2.31481156368819e-07	5.1821170721669e-07	down	GWHAOSJ00000023	24376965	24384944
GWHGAOSJ019378	180	206	208	353	342	374	380	352	285	73	71	87	137	110	131	1.820933	2.006273	2.22124	3.547854	3.316968	3.390037	4.237303	3.976725	3.745327	0.773048	0.720068	0.971886	1.630996	1.145234	1.32891	0.812170769708594	3.45397380457097e-10	1.05164849635125e-09	not	-0.829829294	6.6695461515899e-06	1.07914145232936e-05	not	-1.589125987	1.7705613414419e-16	4.62607375059397e-16	down	0.542703801334076	3.03797981882243e-05	5.8006607249373e-05	not	GWHAOSJ00000006	51794849	51797054
GWHGAOSJ019379	1159	1222	1018	1404	1445	1547	1263	1128	963	1261	1300	1182	1181	1207	1317	13.587732	13.774948	12.610132	16.346838	16.251143	16.244343	16.310024	14.790744	14.673674	15.568162	15.272412	15.350151	16.289772	14.615572	15.524127	0.0213575023487971	0.752573842736027	0.791842910949567	not	-0.053471158	0.489890006489097	0.522630411734693	not	-0.08812766	0.250664337425378	0.278649152255057	not	0.0684858156335764	0.279216976146168	0.326258966692533	not	GWHAOSJ00000006	51809815	51813875
GWHGAOSJ017577	121	82	77	84	112	129	68	72	53	49	46	55	32	29	30	0.986782	0.641565	0.659634	0.684567	0.880916	0.944858	0.614112	0.652589	0.557576	0.420401	0.371776	0.491609	0.305245	0.241974	0.245166	-0.499353277	0.0426476351755127	0.0602987758686924	not	-1.79841636	3.95414391874922e-09	7.59364168567566e-09	down	-1.125266476	2.463990486748e-05	3.80893763579237e-05	down	-0.095471561	0.678061523942328	0.717903635862634	not	GWHAOSJ00000006	3204360	3207370
GWHGAOSJ019370	0	0	0	0	0	0	0	0	0	0	0	0	2	0	0	0	0	0	0	0	0	0	0	0	0	0	0	0.026325	0	0	--	--	--	--	--	--	--	--	--	--	--	--	--	--	--	--	GWHAOSJ00000006	51654669	51656619
GWHGAOSJ017570	8328	8491	7871	11141	11212	12386	10274	9707	8131	12489	14047	12420	13458	14211	14587	90.137711	88.349625	90.010948	119.716896	116.354271	119.972992	122.455597	117.418587	114.400536	142.266678	152.297379	148.85762	171.267685	158.763397	158.632401	0.226570297458887	1.20995413581738e-12	4.31548362864856e-12	not	0.596138818648108	1.21020872422534e-35	5.3918948502767e-35	not	0.428063008725152	4.44364457117589e-16	1.14601395227111e-15	not	0.187887042000439	6.30538561740908e-09	1.56311165898941e-08	not	GWHAOSJ00000006	3124965	3128295
GWHGAOSJ019372	68	52	48	20	31	24	13	33	14	47	47	35	12	22	24	1.042989	0.763391	0.778964	0.296085	0.459642	0.325779	0.21158	0.561522	0.279182	0.753625	0.715526	0.600135	0.201732	0.346835	0.367919	-1.449736375	0.000139203765193436	0.000273487928764889	down	-1.723777549	5.52076312520007e-06	8.98470829609461e-06	down	-0.612954197	0.0403025669104004	0.0490705247562061	not	-1.467202117	1.26473694928505e-05	2.48845843997489e-05	down	GWHAOSJ00000006	51682081	51685189
GWHGAOSJ019373	17	8	25	18	32	32	37	30	23	3	9	2	6	4	2	0.338124	0.136473	0.525173	0.351284	0.596649	0.556686	0.81249	0.656824	0.598063	0.042164	0.164002	0.039145	0.136285	0.071675	0.027908	--	--	--	--	--	--	--	--	--	--	--	--	--	--	--	--	GWHAOSJ00000006	51706692	51707734
GWHGAOSJ019374	24181	27423	22950	13317	13937	14870	22062	21333	17459	7725	7701	7583	11090	14499	14146	583.650574	636.369141	585.310669	319.116028	322.534271	321.208099	586.418335	575.468323	547.838074	196.226517	186.194122	202.655716	314.728424	361.221161	343.040283	-0.251971457	2.39520395905611e-13	8.85909938566342e-13	not	-1.089701241	1.95571477759987e-58	1.29041375405379e-57	down	-1.921170342	9.07262001924625e-240	2.99011802768813e-238	down	-1.125986172	6.04343294999003e-221	2.45562977389962e-219	down	GWHAOSJ00000006	51719219	51720057
GWHGAOSJ019375	603	746	660	1342	1466	1527	1044	1084	906	1399	1415	1262	1502	1628	1698	3.433419	4.083685	3.972842	7.593146	8.009896	7.789331	6.548759	6.905448	6.710548	8.394524	8.077477	7.966879	10.068055	9.574985	9.724264	0.637555624905363	1.96417531077158e-15	8.02937201773393e-15	not	1.08552780690519	1.75160793343143e-37	8.07944976188353e-37	up	0.791941688210819	1.7172029226788e-19	5.02086971283374e-19	not	0.805627764866053	2.29625407772802e-26	1.18671053795302e-25	not	GWHAOSJ00000006	51732491	51736750
GWHGAOSJ019376	1825	1844	1684	3562	3824	4124	2776	2584	2309	3483	3621	3375	4604	4405	4639	23.2402	22.56797	22.66238	45.033367	46.687035	47.008282	38.926197	36.772488	38.227959	46.679096	46.192112	47.598797	68.944992	57.90424	59.36124	0.560832713539323	3.21957850422424e-29	2.14326142863739e-28	not	1.17381768304845	4.72961344342937e-68	3.57690021095633e-67	up	0.740773908827892	2.06711007066755e-33	9.04656616638684e-33	not	0.799441604878509	6.08500665777629e-64	6.58292488697879e-63	not	GWHAOSJ00000006	51739572	51742801
GWHGAOSJ017571	119	90	97	36	42	58	81	88	70	71	84	54	64	79	89	3.202444	2.340698	2.772065	0.959118	1.086505	1.392176	2.412231	2.642631	2.45202	2.001855	2.264519	1.592681	2.031929	2.183747	2.413326	-0.317743067	0.146622957416077	0.187028800876762	not	-0.586511366	0.0138974695130536	0.0178003581314605	not	-0.786840901	0.000926520756064948	0.00128929366691186	not	-1.483171894	5.8106873490082e-09	1.44549170235662e-08	down	GWHAOSJ00000006	3158975	3161642
GWHGAOSJ007081	213	278	213	264	289	307	159	133	113	324	274	356	118	120	127	3.575166	4.484817	3.774326	4.39667	4.638082	4.599882	2.939283	2.478606	2.446774	5.713187	4.605057	6.615193	2.311702	2.069949	2.127955	-0.756919582	1.96757357753483e-06	4.57759067792112e-06	not	-1.123289198	7.39414280283175e-11	1.5405957799523e-10	down	0.219643631348734	0.157875295774892	0.180137814073664	not	-0.013251635	0.921280788968609	0.933035903764285	not	GWHAOSJ00000013	5887539	5889980
GWHGAOSJ007080	24	55	50	134	169	139	53	63	42	82	70	85	37	61	54	0.364911	0.794544	0.795127	2.028593	2.461571	1.892632	0.876463	1.070424	0.829119	1.307877	1.067599	1.436105	0.655362	0.9514	0.825598	0.32900635191641	0.314335867554132	0.370412998895936	not	0.0505886571817951	0.888950964628442	0.899537068486141	not	0.654039043018977	0.0333928745052604	0.0410097826308611	not	1.47564395024672	2.08398908295088e-08	5.00487346729717e-08	up	GWHAOSJ00000013	5858043	5859500
GWHGAOSJ007083	2876	3132	2625	1967	1954	2204	1678	1571	1297	2150	2285	1984	2332	2357	2440	22.080103	23.123552	21.297791	14.991044	14.385184	15.141897	14.182897	13.48228	12.944085	17.375967	17.570829	16.869915	21.054464	18.681486	18.821663	-0.884610455	4.15171019548497e-64	5.26223336263155e-63	not	-0.452250223	2.30546779579201e-12	5.14968458774211e-12	not	-0.655613739	1.8051910235075e-24	6.1611538596411e-24	not	-0.798243392	3.73335881422458e-56	3.59770369630128e-55	not	GWHAOSJ00000013	5896884	5900642
GWHGAOSJ007082	796	750	685	1350	1413	1478	724	742	589	391	444	386	548	523	571	8.108834	7.341685	7.370004	13.656631	13.800668	13.47748	8.123682	8.441481	7.802502	4.186199	4.530543	4.355331	6.563375	5.493513	5.845196	-0.078766278	0.334010351515749	0.390815192644977	not	-0.620135113	4.88986949124845e-10	9.7928849709132e-10	not	-1.099255687	5.70864455691416e-28	2.16686267463405e-27	down	0.622898692415829	1.17756935299077e-18	4.72328804962518e-18	not	GWHAOSJ00000013	5891947	5895708
GWHGAOSJ007085	15	19	22	3	6	5	0	0	0	37	34	41	0	0	0	0.201725	0.247819	0.310598	0.040167	0.077133	0.057964	0	0	0	0.533703	0.460284	0.618556	0	0	0	--	--	--	--	--	--	--	--	--	--	--	--	--	--	--	--	GWHAOSJ00000013	5912252	5914821
GWHGAOSJ017572	13565	14141	12901	7389	7745	8066	7821	7759	6542	3118	3375	3075	2168	2399	2444	129.023911	129.31398	129.654465	69.775116	70.626213	68.658989	81.917152	82.473732	80.893433	31.210188	32.150414	32.388947	24.243052	23.553364	23.351429	-0.834837485	4.22118171427341e-172	1.52740671458888e-170	not	-2.714047426	0	0	down	-2.314266451	0	0	down	-1.111306368	2.5804909003175e-269	1.34775874970592e-267	down	GWHAOSJ00000006	3172598	3174726
GWHGAOSJ007087	7012	7299	6316	3443	3715	3630	3054	2661	2418	1427	1656	1216	3266	3313	3293	63.108406	63.158375	60.061066	30.759243	32.056458	29.23315	30.265799	26.764929	28.287437	13.513796	14.923105	12.119056	34.555466	30.775568	29.770876	-1.300646442	2.55702704111186e-187	1.04838108685586e-185	down	-1.238805973	9.38960223883534e-94	9.49067529776084e-93	down	-2.494459734	3.62935471359728e-255	1.31326714781097e-253	down	-1.236697363	2.28937202251736e-172	6.66204250179329e-171	down	GWHAOSJ00000013	5925576	5927825
GWHGAOSJ007086	225	247	207	147	163	165	108	102	97	307	311	308	101	109	96	4.339375	4.591133	4.227573	2.808892	3.009122	2.845024	2.279536	2.204057	2.435051	6.247678	6.020619	6.589346	2.296771	2.159895	1.854107	-1.09972509	1.3506703371672e-11	4.51396997871112e-11	down	-1.32533242	5.88361691014821e-14	1.41460000761691e-13	down	0.221569345803815	0.0968947430256603	0.113334623152984	not	-0.818183973	2.88826933210416e-08	6.87897659275614e-08	not	GWHAOSJ00000013	5915364	5919491
GWHGAOSJ007089	116	153	127	53	47	60	191	181	168	27	27	26	7	6	6	4.907877	6.244697	5.665098	2.194714	1.878168	2.272907	8.896168	8.564748	9.227117	1.164149	1.13835	1.207922	0.327792	0.250659	0.23461	0.493003940871826	0.00301409514608403	0.00507520264444621	not	-4.557901274	3.70014937573907e-29	1.42300702545202e-28	down	-2.534065648	3.33440831694042e-22	1.06135009635932e-21	down	-1.610942451	3.51649862401919e-13	1.1006764951082e-12	down	GWHAOSJ00000013	5956935	5961489
GWHGAOSJ007088	33	22	33	17	10	22	18	23	25	4	0	2	4	4	6	0.58954	0.377465	0.6197	0.303469	0.158949	0.356384	0.344831	0.456056	0.587019	0.064006	0	0.040002	0.084088	0.0752	0.10143	--	--	--	--	--	--	--	--	--	--	--	--	--	--	--	--	GWHAOSJ00000013	5950548	5951927
GWHGAOSJ017573	391	342	323	524	538	519	350	297	249	578	610	608	419	595	547	6.277922	5.282908	5.472109	8.349463	8.279058	7.454469	6.182034	5.319508	5.197134	9.760769	9.807504	10.820824	7.905018	9.857853	8.828442	-0.200457033	0.0986875683407148	0.130537834895664	not	0.379327300919756	0.00381366642597511	0.00511418045530704	not	0.538675988793857	1.7607497522584e-06	2.91065349161553e-06	not	0.28008559668784	0.00998408338875324	0.0147202081653755	not	GWHAOSJ00000006	3177403	3181061
GWHGAOSJ019877	231	220	219	314	344	353	230	213	224	857	841	868	458	468	475	3.511351	3.206785	3.502357	4.732775	5.00519	4.801992	3.84811	3.615029	4.416018	13.709834	12.796226	14.6067	8.186308	7.329535	7.243566	0.0406421347480562	0.774593796791223	0.810742969357593	not	0.885076620371872	2.76039308014522e-12	6.1449611071905e-12	not	1.70993248095567	2.91035457988705e-53	1.87077625589945e-52	up	0.288140159410589	0.0215156395399661	0.0303286974928421	not	GWHAOSJ00000006	57666247	57672756
GWHGAOSJ000738	11	9	8	10	10	10	10	6	6	21	34	16	23	25	27	0.203661	0.162155	0.155044	0.172839	0.167642	0.156025	0.207077	0.107287	0.14162	0.419839	0.64115	0.317991	0.497424	0.488326	0.513321	--	--	--	--	--	--	--	--	--	--	--	--	--	--	--	--	GWHAOSJ00000905	2898	4501
GWHGAOSJ019876	455	576	478	906	1026	1020	740	676	636	611	630	557	977	911	953	4.335093	5.270935	4.808135	8.568995	9.36935	8.693767	7.760469	7.191041	7.869416	6.120561	6.008269	5.876287	10.942715	8.952823	9.117456	0.488894348799064	1.70593265130652e-07	4.31955389710386e-07	not	0.738807508221729	2.55462274435985e-12	5.69426581796867e-12	not	0.02506443364471	0.810676762167926	0.827863476763377	not	0.66572997440058	5.63897846748275e-14	1.84263211099905e-13	not	GWHAOSJ00000006	57660630	57662754
GWHGAOSJ000736	72	44	75	107	130	142	98	92	83	56	56	54	87	115	116	1.808929	1.051456	1.984537	2.675833	3.147739	3.209792	2.733952	2.583188	2.708257	1.468323	1.403529	1.515034	2.565434	2.983257	2.93119	0.549078401928904	0.030134923445948	0.0436592251439955	not	0.541574617334781	0.0442506988583359	0.0539417781097524	not	-0.439745922	0.129175564145297	0.148936412772475	not	0.672331236871231	0.00548367455920106	0.00834282658181699	not	GWHAOSJ00000383	9403	11692
GWHGAOSJ017578	302	371	336	646	593	657	539	466	397	904	928	828	906	933	975	1.886457	2.227086	2.216456	4.012189	3.554187	3.673619	3.707956	3.251854	3.22126	5.948852	5.813488	5.731306	6.663459	6.018627	6.124753	0.512734059530104	2.72357213061832e-06	6.26286060846413e-06	not	1.30120122531732	3.22276543310955e-36	1.45529120830738e-35	up	1.1693601166206	3.59099265736433e-30	1.44763496915172e-29	up	0.607374555566076	5.86495513841587e-09	1.45800888572316e-08	not	GWHAOSJ00000006	3221230	3224618
GWHGAOSJ000734	85	118	64	5	3	4	7	23	8	144	118	86	8	11	9	1.263009	1.678872	1.002936	0.063496	0.034957	0.053345	0.114561	0.371658	0.143613	2.24581	1.761395	1.409919	0.135163	0.169065	0.129465	-2.767226379	8.14654318148492e-13	2.93008714623832e-12	down	-3.423382171	1.76964628804681e-17	4.85371321125062e-17	down	0.158517945828575	0.514662158907455	0.546827027772576	not	-4.769088107	2.01329911603521e-21	8.93119169162653e-21	down	GWHAOSJ00000877	3981	8216
GWHGAOSJ000735	577	620	605	349	397	443	293	344	286	169	225	193	169	281	313	4.487734	4.6366	4.9693	2.69535	2.959021	3.084794	2.507102	2.990519	2.885756	1.383017	1.747543	1.658322	1.538236	2.257425	2.447893	-0.92191184	2.58121420313593e-18	1.1970293171599e-17	not	-1.432437519	1.37463520267003e-21	4.32741900398222e-21	down	-1.849352427	1.04902539765965e-50	6.4296301086029e-50	down	-0.907455638	1.52263899622385e-20	6.54734768376254e-20	not	GWHAOSJ00000383	1044	8352
GWHGAOSJ000732	204	230	204	441	485	465	469	442	389	223	239	215	298	307	306	6.539154	7.081581	6.926307	14.050717	14.936669	13.35325	16.580057	15.865285	16.239391	7.543105	7.686203	7.621017	11.247206	10.169183	9.851018	1.06905325929581	2.27072544907745e-20	1.14107297657424e-19	up	0.336605168396662	0.016234690787317	0.0206695647305281	not	-0.143026717	0.318119550779187	0.349173412623342	not	0.822257130549617	4.58470524990625e-12	1.3551561366681e-11	not	GWHAOSJ00000008	66997	67626
GWHGAOSJ019691	2027	2062	1895	2863	2907	3238	2329	2200	1885	1708	1723	1762	1308	1623	1627	24.902969	24.353294	24.600388	34.928898	34.248745	35.600716	31.504776	30.2124	30.108976	22.081762	21.206924	23.971539	18.891802	20.575909	20.083416	0.140722360692974	0.00427008274485157	0.00704250913551585	not	-0.575433569	2.29393579019164e-15	5.83151826176804e-15	not	-0.43110171	1.30098763505103e-09	2.51549569062144e-09	not	0.285202239292653	2.22240558370083e-09	5.67649038651151e-09	not	GWHAOSJ00000006	55859213	55863369
GWHGAOSJ000730	242	206	202	425	381	475	246	243	175	580	571	606	426	492	494	5.275331	4.319859	4.645568	9.213887	7.961958	9.267668	5.909617	5.909776	4.956675	13.330371	12.480333	14.64042	10.924485	11.083775	10.842466	0.0648799317886044	0.653055744034882	0.702255755002556	not	0.937439417921627	8.66894761762864e-13	1.97345055881394e-12	not	1.20795487062676	7.37641151719745e-22	2.32049183410804e-21	up	0.672493824857556	1.23786001860855e-07	2.82398373463339e-07	not	GWHAOSJ00000008	44312	45979
GWHGAOSJ000731	60	55	60	123	110	66	62	43	67	647	699	539	1082	1142	1166	0.630042	0.552011	0.658315	1.281335	1.107863	0.620274	0.708721	0.503542	0.913718	7.180948	7.383108	6.294574	13.418226	12.425768	12.356246	0.0296462616229797	0.916863612279888	0.932118057749574	not	4.09617174788409	9.88547673778468e-179	1.9094263970269e-177	up	3.19560115888671	1.81185421834478e-88	1.89622236045248e-87	up	0.481056792215834	0.0803410616815305	0.104135370847966	not	GWHAOSJ00000008	51117	54524
GWHGAOSJ007339	840	987	919	825	906	1092	934	882	663	1416	1217	1199	1033	1243	1137	15.902625	17.964161	18.376461	15.51576	16.442123	18.498075	19.476521	18.666103	16.319933	28.217712	23.09347	25.131382	22.986557	24.29071	21.631599	-0.112643647	0.165355044883174	0.208500952222937	not	0.133648932158517	0.140820414829158	0.162537683638159	not	0.253134555406941	0.00676848681514048	0.00883764832167459	not	-0.268611941	0.00117910062580091	0.00193315935132606	not	GWHAOSJ00000013	8980675	8985719
GWHGAOSJ007338	438	384	415	370	392	378	614	556	479	414	412	341	947	862	948	3.657501	3.080801	3.663104	3.068703	3.137324	2.82072	5.648292	5.192419	5.203445	3.636002	3.443852	3.155258	9.298879	7.4349	7.953325	0.451940194745544	7.28696616534086e-06	1.6179399050393e-05	not	0.977037673734058	6.14772280693186e-19	1.77482636983998e-18	not	-0.317346655	0.00828734009557226	0.0107510794598887	not	-0.422899145	0.00016534384937562	0.000296121273305548	not	GWHAOSJ00000013	8967655	8970413
GWHGAOSJ008509	564	600	522	694	751	822	618	624	562	194	197	171	127	136	86	5.296885	5.409512	5.171528	6.463203	6.758367	6.904821	6.382434	6.544715	6.862107	1.913812	1.845581	1.776981	1.395746	1.317189	0.806765	0.142763354395117	0.102512850950444	0.135218693323727	not	-2.442982456	4.71035411508568e-52	2.82444308462396e-51	down	-1.813594213	1.41461970232405e-52	8.99063206921089e-52	down	0.122520209851972	0.141099444226534	0.17523678943394	not	GWHAOSJ00000013	31172267	31174422
GWHGAOSJ008508	355	335	339	612	602	750	473	468	381	218	271	217	348	344	349	2.23741	2.032533	2.254917	3.830232	3.63984	4.233497	3.283701	3.298527	3.121709	1.448047	1.709755	1.511708	2.58276	2.235987	2.209995	0.399855566828686	0.000138162016039941	0.000271561513316963	not	-0.162225257	0.196564838255224	0.222715017507997	not	-0.776329857	4.86159134037475e-09	9.15273539218874e-09	not	0.624085622782394	9.32000539201063e-10	2.42699340787953e-09	not	GWHAOSJ00000013	31168210	31172142
GWHGAOSJ007333	0	0	0	0	6	2	0	0	0	3	11	6	0	0	0	0	0	0	0	0.181643	0.041973	0	0	0	0.103754	0.352129	0.210008	0	0	0	--	--	--	--	--	--	--	--	--	--	--	--	--	--	--	--	GWHAOSJ00000013	8910171	8910812
GWHGAOSJ019873	606	565	442	588	625	682	500	538	441	522	448	471	399	374	421	7.10326	6.363642	5.474291	6.841487	7.021262	7.148984	6.44884	7.04511	6.720605	6.434662	5.250911	6.105019	5.487991	4.515114	4.958083	-0.080218257	0.445155000403118	0.504186226712702	not	-0.609179551	8.42161150652905e-07	1.43723691445522e-06	not	-0.385982747	0.00140609621930261	0.00193348951273263	not	-0.070156917	0.48256499570396	0.532642268347914	not	GWHAOSJ00000006	57643084	57645612
GWHGAOSJ007331	5	3	3	0	0	0	23	14	6	47	47	49	45	46	38	0.097541	0.05084	0.05569	0	0	0	0.529525	0.331528	0.144285	1.06918	1.016907	1.163576	1.146724	1.017885	0.827987	--	--	--	--	3.37828185451298	1.69983264077839e-08	3.16275579519736e-08	up	3.47392920226768	1.03182699428932e-09	2.00417679926454e-09	up	--	--	--	--	GWHAOSJ00000013	8897087	8898067
GWHGAOSJ007330	413	521	366	686	683	680	516	483	408	824	936	889	692	663	701	5.688187	6.896081	5.321674	9.382239	9.022988	8.384217	7.822019	7.432983	7.301835	11.943665	12.921029	13.569895	11.210167	9.430067	9.698699	0.158475665349311	0.143501030567374	0.183500308948168	not	0.489285075839629	2.95640783346345e-05	4.59775937802653e-05	not	0.803480071429914	2.17290415765715e-13	4.97903826245833e-13	not	0.359207124227592	0.000597690634076171	0.00101230279859402	not	GWHAOSJ00000013	8874705	8896328
GWHGAOSJ007337	1615	1789	1617	1999	2049	2100	1685	1646	1418	2450	2472	2376	1958	2149	2005	23.867931	25.417585	25.242989	29.334715	29.034254	27.779682	27.417593	27.190084	27.247215	38.109772	36.59409	38.883217	34.019714	32.783665	29.774979	-0.038363376	0.487697260182883	0.546123431346756	not	0.106270875505685	0.142544627625442	0.164417411002497	not	0.312006421403127	3.07004243093005e-06	5.00672549522217e-06	not	-0.010647516	0.847404856105514	0.869611226109276	not	GWHAOSJ00000013	8940408	8945678
GWHGAOSJ007336	0	0	0	0	0	2	0	0	0	1	0	1	0	0	0	0	0	0	0	0	0.095597	0	0	0	0.074556	0	0.061335	0	0	0	--	--	--	--	--	--	--	--	--	--	--	--	--	--	--	--	GWHAOSJ00000013	8920700	8922724
GWHGAOSJ007335	734	605	657	573	636	679	765	732	626	389	387	337	1025	1037	1034	5.458935	4.324293	5.165605	4.230181	4.538424	4.521404	6.271276	6.085841	6.056592	3.042206	2.881593	2.776578	8.972576	7.964353	7.73211	0.127106192856172	0.165164415377542	0.208319794011672	not	0.453223730464229	9.96511642302994e-06	1.59538951086663e-05	not	-1.075280556	3.7785558932523e-21	1.16334315080014e-20	down	-0.388547088	5.39832838634725e-05	0.000100806123716721	not	GWHAOSJ00000013	8913045	8916226
GWHGAOSJ007334	0	0	0	0	0	0	0	0	0	0	0	0	0	0	0	0	0	0	0	0	0	0	0	0	0	0	0	0	0	0	--	--	--	--	--	--	--	--	--	--	--	--	--	--	--	--	GWHAOSJ00000013	8911015	8911280
GWHGAOSJ003429	1583	1723	1450	1678	1679	1745	1722	1809	1455	671	735	651	559	726	744	61.033619	63.868233	59.081184	64.233559	62.090984	60.223618	73.145668	77.952789	72.93576	27.20714	28.384918	27.772253	25.339397	28.893187	28.824434	0.110448760071868	0.0572395487997464	0.079237997374223	not	-1.411154107	3.17302302267982e-58	2.08806591610273e-57	down	-1.436997903	1.32186440657517e-74	1.16720678877493e-73	down	-0.2001666	0.000631770640289325	0.00106732993814519	not	GWHAOSJ00000020	52256674	52257629
GWHGAOSJ003428	1	0	0	0	0	0	0	0	0	0	0	0	0	0	0	0.009001	0	0	0	0	0	0	0	0	0	0	0	0	0	0	--	--	--	--	--	--	--	--	--	--	--	--	--	--	--	--	GWHAOSJ00000020	52241303	52241752
GWHGAOSJ019871	1569	1744	1575	3360	3622	3808	2934	2997	2469	5384	5875	5384	13680	15386	15866	22.24593	23.77088	23.599707	47.299114	49.248417	48.327198	45.816677	47.490662	45.517365	80.351196	83.448975	84.540001	228.085754	225.210861	226.065933	0.822527128869863	2.55274662979771e-59	3.02632137870353e-58	not	3.01981747523272	0	0	up	1.53908821380239	2.18922516849693e-138	3.7162426937821e-137	up	0.838109356924014	4.12437853983572e-64	4.47278955752507e-63	not	GWHAOSJ00000006	57628940	57632990
GWHGAOSJ003423	272	269	312	320	339	340	329	248	261	716	756	639	614	617	684	2.545528	2.421883	3.090941	2.977091	3.048065	2.853813	3.399469	2.594495	3.178587	7.06705	7.09972	6.635774	6.769382	5.976395	6.442311	0.0131612842614487	0.924436100016341	0.93869790946999	not	0.983269323278491	4.88923975683098e-16	1.27392713169708e-15	not	1.07325041233983	1.56878923127506e-20	4.73049968440792e-20	up	-0.079161182	0.53212784530846	0.580634202234829	not	GWHAOSJ00000020	52161911	52164142
GWHGAOSJ003422	1113	1272	1104	1885	2013	2086	1484	1284	1127	2548	2720	2568	2785	3134	3001	10.176965	11.179989	10.666792	17.117704	17.650183	17.069065	14.945094	13.122159	13.399221	24.526625	24.914236	26.010559	29.942875	29.581442	27.577419	0.198942474914959	0.00294407483311404	0.00496332932076481	not	1.17629967461697	1.17006869499535e-62	8.2022255946537e-62	up	0.940136775845992	8.02882164170788e-41	4.13039083224603e-40	not	0.475197348734404	1.55397161640315e-15	5.48060223686062e-15	not	GWHAOSJ00000020	52150773	52154343
GWHGAOSJ003421	0	0	0	0	0	0	0	0	0	0	0	0	0	0	0	0	0	0	0	0	0	0	0	0	0	0	0	0	0	0	--	--	--	--	--	--	--	--	--	--	--	--	--	--	--	--	GWHAOSJ00000020	52122402	52123915
GWHGAOSJ019870	1598	1634	1562	1637	1846	1699	1550	1552	1153	1263	1373	1303	1987	2387	2483	65.364014	64.267799	67.48954	66.477898	72.379433	62.174385	69.79454	70.949921	61.294796	54.343796	56.258137	58.986645	95.535019	100.777939	102.050079	-0.136507993	0.0270977799905608	0.0395561604455827	not	0.332671271859738	2.14042896815576e-06	3.57479310816419e-06	not	-0.512312894	1.57333403279574e-12	3.47961042885454e-12	not	-0.190613404	0.0031301366380042	0.00489111458147072	not	GWHAOSJ00000006	57627063	57628500
GWHGAOSJ003427	10441	10779	9698	6344	6762	7305	7308	7443	6313	1031	1067	1257	1650	1844	1685	234.157349	232.406021	229.802765	141.240845	145.379578	146.617157	180.481979	186.532135	184.032074	24.324013	23.969278	31.211376	43.493298	42.675159	37.951088	-0.51087468	6.88214382952662e-52	7.30396326711626e-51	not	-2.755170364	0	0	down	-3.42721766	0	0	down	-0.903760352	1.51105236792627e-161	4.09074018187374e-160	not	GWHAOSJ00000020	52227749	52228651
GWHGAOSJ003426	131	154	155	176	168	185	196	152	140	53	42	45	12	7	17	1.484873	1.679232	1.855751	1.974267	1.819113	1.871356	2.447468	1.921871	2.058859	0.628712	0.46626	0.557888	0.148175	0.081816	0.189147	0.186044019685202	0.275496142064509	0.32958200351291	not	-3.795559255	3.25733124292473e-30	1.28590069982126e-29	down	-1.88084744	1.37191723385123e-16	3.60162224324074e-16	down	-0.039282885	0.811658843352766	0.838230895212751	not	GWHAOSJ00000020	52190845	52195222
GWHGAOSJ003425	17199	18956	15930	7668	7956	8058	6627	6710	5500	5156	4922	4921	5539	6394	6523	207.565216	219.932983	203.132065	91.87661	92.050941	87.032211	88.068069	90.493004	86.283524	65.482063	59.497467	65.755981	78.591614	79.644363	79.085373	-1.424804319	0	0	down	-1.676156748	9.9941707200565e-221	2.48442410736176e-219	down	-2.020901076	4.60520234857355e-247	1.58496300067013e-245	down	-1.437975765	5.20841697924604e-307	3.38241624649277e-305	down	GWHAOSJ00000020	52174537	52177639
GWHGAOSJ003424	1023	1009	943	1194	1218	1416	1090	1000	819	1473	1416	1582	1442	1361	1524	11.884502	11.264709	11.574513	13.771047	13.561428	14.715522	13.939665	12.977681	12.368669	18.010651	16.47723	20.348528	19.688395	16.312113	17.779722	0.00543228581558196	0.937945577137955	0.94928686103746	not	0.362119874329309	7.48528590645562e-06	1.20702193114561e-05	not	0.362855667322857	3.86795114149791e-05	5.90153790746446e-05	not	0.0574682694060129	0.392370453079905	0.442844079478849	not	GWHAOSJ00000020	52165352	52174023
DS_newGene_44	0	0	3	5	5	13	5	13	5	150	174	176	20	21	26	0	0	0.051499	0.113558	0.116671	0.280184	0.121659	0.341899	0.158405	3.843862	4.226488	4.72288	0.57287	0.507102	0.618494	--	--	--	--	--	--	--	--	7.15207843129903	9.39776654920549e-17	2.48421495448803e-16	up	--	--	--	--	GWHAOSJ00000006	20380472	20401927
GWHGAOSJ008770	22	16	18	57	62	73	28	37	41	82	63	62	87	100	88	0.173765	0.117828	0.149972	0.447698	0.469167	0.517421	0.237423	0.327345	0.417421	0.679872	0.500573	0.543861	0.808452	0.818359	0.69888	--	--	--	--	2.11624068880439	1.38173465692138e-10	2.8389267364971e-10	up	1.65668630509794	1.6765701048807e-06	2.77495740633815e-06	up	1.46810735328862	2.17279558521004e-05	4.19170295622235e-05	up	GWHAOSJ00000013	47551657	47555721
GWHGAOSJ008771	424	474	426	773	746	762	284	288	251	186	188	169	187	251	261	7.68353	8.270247	8.158015	13.929083	12.990429	12.375779	5.670971	5.826493	5.925879	3.544677	3.416566	3.379672	3.992506	4.701612	4.75788	-0.642786164	4.42385351670154e-09	1.25064357448326e-08	not	-1.105677477	4.54476303058042e-17	1.22694327382715e-16	down	-1.51466495	5.57259322650213e-33	2.4144333866046e-32	down	0.483167386155604	1.14474583419261e-07	2.61830164203628e-07	not	GWHAOSJ00000013	47618780	47623119
GWHGAOSJ001230	44	50	30	21	39	33	29	21	27	18	9	18	32	28	42	1.082679	1.179573	0.778525	0.497895	0.921582	0.716068	0.764527	0.574654	0.864863	0.44534	0.202065	0.489041	0.914872	0.701691	1.041286	--	--	--	--	--	--	--	--	--	--	--	--	--	--	--	--	GWHAOSJ00000672	7361	8180
GWHGAOSJ006068	942	849	880	513	556	498	1238	1210	990	3412	3553	3417	3498	3913	3911	11.866432	10.275963	11.716172	6.406219	6.717021	5.616216	17.166603	17.039394	16.215219	45.246124	44.847618	47.672092	51.820148	50.893707	49.517735	0.401820410809124	3.46793266029273e-08	9.21665640282208e-08	not	1.9017396498269	4.67271339242752e-149	7.51805607587978e-148	up	1.72898202327813	9.30717783769339e-118	1.33383159564604e-116	up	-1.072826732	6.13740017819256e-31	3.59557478693318e-30	down	GWHAOSJ00000020	82635681	82638274
GWHGAOSJ006069	17	29	22	0	2	0	13	23	13	19	8	5	8	11	8	0.223202	0.371131	0.301321	0	0.017174	0	0.184616	0.342433	0.218985	0.262224	0.103977	0.070011	0.122251	0.14782	0.105006	--	--	--	--	--	--	--	--	--	--	--	--	--	--	--	--	GWHAOSJ00000020	82638312	82640680
GWHGAOSJ023962	842	844	693	1558	1634	1673	1573	1481	1251	1984	2001	2028	461	495	561	13.434149	12.945345	11.687428	24.689552	25.017305	23.906504	27.652081	26.422035	25.973679	33.335697	32.01268	35.853355	8.651087	8.158378	8.993811	0.897234671655049	2.38347462230209e-38	1.97784701074757e-37	not	-0.828760913	8.36845197932192e-17	2.23920216515668e-16	not	1.11305555621371	2.35808069296713e-41	1.22653929537513e-40	up	0.730392579945836	2.27061030530902e-25	1.14226863269124e-24	not	GWHAOSJ00000084	960712	963972
GWHGAOSJ023963	24	25	32	98	99	112	46	36	38	70	79	84	133	164	180	0.193957	0.197868	0.276912	0.812367	0.793183	0.835504	0.418987	0.329336	0.411263	0.611753	0.660519	0.775593	1.307943	1.419154	1.515835	0.606047179813071	0.0859898218814991	0.115003933623969	not	2.3697584439895	7.00464562493879e-19	2.01700580371256e-18	up	1.29411152790934	2.57717227344249e-05	3.97789760768327e-05	up	1.62265249554143	8.01513378025599e-09	1.97370329771788e-08	up	GWHAOSJ00000084	969978	976099
GWHGAOSJ023964	1373	1433	1249	1506	1583	1677	1480	1359	1092	2054	2243	2110	2753	2694	3045	14.845121	14.896088	14.273173	16.169582	16.4146	16.229031	17.624519	16.426365	15.356432	23.378613	24.306124	25.267748	35.006187	30.071379	33.09272	-0.006671313	0.91496294802686	0.930484303800091	not	0.888126613490434	1.03477706297755e-38	4.87873371380218e-38	not	0.43263715014193	5.69255100030018e-10	1.11861207461443e-09	not	-0.070366974	0.227501503336199	0.270756004932345	not	GWHAOSJ00000084	976601	981794
GWHGAOSJ023965	684	710	630	763	797	740	894	812	713	1470	1552	1424	1723	1827	1939	5.361535	5.352306	5.217846	5.944067	5.997724	5.194089	7.724369	7.120027	7.272624	12.139197	12.202705	12.372697	15.896026	14.797521	15.287861	0.298312202260459	0.000111455633932308	0.000221443695472279	not	1.25996997624834	4.4963993040363e-63	3.16789191824096e-62	up	0.907077191982427	5.51466393183034e-31	2.27063139753884e-30	not	-0.116227584	0.17276566833063	0.210886105455948	not	GWHAOSJ00000084	982837	987436
GWHGAOSJ023966	622	706	691	748	749	815	767	717	652	1219	1301	1287	781	888	919	4.892504	5.341753	5.74334	5.840083	5.647346	5.737499	6.650445	6.306728	6.665085	10.100145	10.255122	11.21485	7.225843	7.211621	7.263309	0.122967900190825	0.146004449780134	0.186347010793092	not	0.175819700242784	0.0596417767557421	0.0716753294760875	not	0.686630362869054	1.77600213147337e-14	4.27055104531246e-14	not	-0.109675626	0.190023171234719	0.230124856556538	not	GWHAOSJ00000084	987656	992419
GWHGAOSJ023967	0	0	0	7	4	5	0	0	0	0	0	0	0	0	0	0	0	0	0.163038	0.084613	0.092134	0	0	0	0	0	0	0	0	0	--	--	--	--	--	--	--	--	--	--	--	--	--	--	--	--	GWHAOSJ00000084	995831	997565
GWHGAOSJ006060	8	9	4	0	0	0	0	7	3	0	0	8	0	18	13	0.068543	0.076452	0.029847	0	0	0	0	0.059691	0.034717	0	0	0.070381	0	0.158525	0.110188	--	--	--	--	--	--	--	--	--	--	--	--	--	--	--	--	GWHAOSJ00000020	82580808	82586170
GWHGAOSJ006061	287	314	290	379	420	411	288	343	269	562	567	530	323	427	363	3.975879	4.17632	4.244084	5.210107	5.576756	5.098217	4.386972	5.302603	4.84782	8.190538	7.875525	8.132216	5.265965	6.110219	5.054214	0.0572286743581067	0.642612781744831	0.693345369777317	not	0.140388567505987	0.294362436509607	0.325696194232929	not	0.668295987988751	1.412101314125e-09	2.72309665734131e-09	not	0.138027147419673	0.220264709944506	0.262952129472835	not	GWHAOSJ00000020	82591897	82595014
GWHGAOSJ006062	271	287	276	367	335	359	386	397	283	331	384	311	226	275	275	7.018395	7.158326	7.555237	9.436478	8.319635	8.332073	11.007833	11.499434	9.535295	9.028366	9.975245	8.918914	6.882506	7.369061	7.160794	0.388996723519886	0.00104605700928341	0.00186501008945546	not	-0.286648497	0.036595401513406	0.0450002219116098	not	0.0670776494047757	0.594316658566742	0.624629606698217	not	0.0443900808629231	0.710857547046791	0.74836892699554	not	GWHAOSJ00000020	82595185	82597590
GWHGAOSJ006063	19617	21535	18750	18078	19229	20046	19612	19808	16196	9726	9713	9594	6415	7218	7473	202.064026	213.257416	204.062378	184.881378	189.909912	184.790115	222.465851	228.023849	216.877487	105.432236	100.218307	109.426292	77.686432	76.734634	77.335808	-0.065610194	0.0314312908888182	0.0453921129764227	not	-1.684786009	3.03445004288702e-268	9.45800412251591e-267	down	-1.270804533	3.505582511503e-118	5.04638228332133e-117	down	-0.365679085	4.29757894795409e-31	2.52909608829241e-30	not	GWHAOSJ00000020	82598271	82601309
GWHGAOSJ006064	31	47	47	58	46	43	39	29	20	84	67	29	52	62	67	0.403795	0.595596	0.653185	0.752268	0.578619	0.496696	0.555252	0.427477	0.340271	1.158604	0.885856	0.422387	0.795655	0.838476	0.877994	--	--	--	--	0.349394850567161	0.264029405135333	0.294276053362147	not	0.284535459845027	0.422759950082187	0.455362298948958	not	-0.064497861	0.840204234029426	0.863082046691792	not	GWHAOSJ00000020	82608710	82611014
GWHGAOSJ006065	20	22	8	23	6	10	18	13	23	9	14	4	13	12	11	0.278515	0.290456	0.112825	0.315986	0.069972	0.116348	0.277595	0.199634	0.410675	0.120233	0.188392	0.058755	0.211909	0.169074	0.153007	--	--	--	--	--	--	--	--	--	--	--	--	--	--	--	--	GWHAOSJ00000020	82612581	82615719
GWHGAOSJ006066	438	442	429	162	193	175	167	167	109	423	360	483	211	264	261	6.134727	5.956017	6.355465	2.244645	2.592479	2.192294	2.567136	2.61274	1.983307	6.238401	5.055609	7.502013	3.479802	3.821712	3.674419	-1.530129596	2.51760730533426e-31	1.77504919388491e-30	down	-1.013806165	7.46081422702199e-16	1.9304651655145e-15	down	-0.270519902	0.0421802425712589	0.0512680869296323	not	-1.608632029	1.46729205056386e-38	1.03218495742492e-37	down	GWHAOSJ00000020	82624079	82627000
GWHGAOSJ006067	736	869	652	560	568	571	464	452	440	800	681	802	590	712	677	9.349675	10.611874	8.751961	7.051317	6.912454	6.490977	6.47854	6.413216	7.265723	10.692895	8.665782	11.270341	8.804274	9.328303	8.641185	-0.684752656	2.30751621732414e-12	8.11141318802959e-12	not	-0.366419538	0.000341831082213357	0.000497735276603083	not	-0.203295048	0.0665831419812993	0.0794802102030411	not	-0.708647625	1.1194905940973e-14	3.78201665999767e-14	not	GWHAOSJ00000020	82628778	82631922
GWHGAOSJ002778	16	22	19	35	26	44	170	151	105	82	85	66	0	60	79	0.633699	0.889112	0.813115	1.426165	1.012364	1.63871	7.870303	7.092891	5.730494	3.624258	3.591215	3.055125	0	2.609965	3.319123	2.93234678478748	1.87063747326009e-25	1.11900242163922e-24	up	1.05605174060568	0.496011575941221	0.528379174371248	not	1.80018650889235	4.41332790767608e-08	7.94074954287987e-08	up	--	--	--	--	GWHAOSJ00000020	41179825	41180418
GWHGAOSJ002779	485	525	476	658	613	792	1195	1038	982	731	784	664	166	191	220	5.581912	5.808322	5.788795	7.518091	6.765061	8.160224	15.158469	13.361212	14.696936	8.855429	9.035538	8.467158	2.246484	2.263132	2.536638	1.1561618591851	1.10802272030189e-46	1.07652439592712e-45	up	-1.547616066	3.86758807681075e-34	1.66955492255296e-33	down	0.322137252862975	0.000696038162620198	0.000976159530916208	not	0.166621281067595	0.0752470306841496	0.098026089446467	not	GWHAOSJ00000020	41181070	41184978
GWHGAOSJ002770	296	363	351	684	703	820	476	403	325	551	612	552	637	610	715	3.571407	4.218803	4.485173	8.213778	8.151217	8.879955	6.338899	5.44898	5.11358	7.019416	7.410615	7.390672	9.064756	7.613116	8.695868	0.287614858315412	0.0155096257797939	0.0234697100164831	not	0.777421153357552	4.02092196620443e-11	8.47731736799403e-11	not	0.533764898312125	3.29687527008198e-06	5.36345956653375e-06	not	0.820687914659297	7.53001214644052e-16	2.69041818300944e-15	not	GWHAOSJ00000020	40975313	40978534
GWHGAOSJ001231	4	6	5	0	0	0	2	0	0	0	0	0	4	0	0	0.049955	0.064314	0.063523	0	0	0	0.028702	0	0	0	0	0	0.046477	0	0	--	--	--	--	--	--	--	--	--	--	--	--	--	--	--	--	GWHAOSJ00000672	13702	16917
GWHGAOSJ002772	299	285	296	197	226	242	89	114	90	187	200	211	163	129	164	2.011591	1.841676	2.105834	1.315476	1.453871	1.457357	0.659451	0.856158	0.786332	1.319431	1.347798	1.568796	1.284297	0.893603	1.105019	-1.545012102	5.06925009724086e-22	2.70681358707028e-21	down	-1.127835903	3.03156304589363e-12	6.73586905444729e-12	down	-0.785937668	3.44162015430257e-08	6.22218647352978e-08	not	-0.711971267	5.35879487195743e-08	1.25272366134801e-07	not	GWHAOSJ00000020	41000059	41004824
GWHGAOSJ002773	528	463	533	377	387	386	1077	1059	960	246	259	288	197	237	224	14.561457	12.27403	15.539988	10.319993	10.249873	9.527246	32.741993	32.693848	34.477848	7.136826	7.143055	8.792441	6.373552	6.735411	6.217761	1.06350574932767	5.45238523342004e-33	4.00064031963248e-32	up	-1.3965251	2.60162467374408e-25	9.06471908463248e-25	down	-1.172020699	4.44403564929319e-19	1.27978916251937e-18	down	-0.712814037	9.63415980640917e-11	2.65523918995558e-10	not	GWHAOSJ00000020	41032792	41034096
GWHGAOSJ002774	812	907	828	1116	1069	1215	1356	1177	959	766	838	838	407	406	449	10.074277	10.826701	10.853338	13.754808	12.722314	13.500827	18.529678	16.319166	15.471814	9.999866	10.417542	11.518168	5.936659	5.202521	5.597141	0.491355137272968	4.11375657695544e-11	1.3346092530854e-10	not	-1.192470693	7.56108430997191e-35	3.32170458343331e-34	down	-0.287785921	0.00137138289719258	0.00188748303629112	not	0.112525025621842	0.114763649743822	0.144761963065444	not	GWHAOSJ00000020	41047635	41049757
GWHGAOSJ002775	1	0	1	1	1	1	1	0	1	1	1	0	1	1	0	0.010126	0	0.018129	0.018501	0.01672	0.034486	0.023829	0	0.019197	0.020204	0.018596	0	0.006449	0.013098	0	--	--	--	--	--	--	--	--	--	--	--	--	--	--	--	--	GWHAOSJ00000020	41058240	41058623
GWHGAOSJ002776	2248	2325	2028	4927	5257	5428	4739	4586	4062	1628	1616	1436	1622	1817	1724	23.069767	22.935488	21.993412	50.205769	51.728783	49.859398	53.557152	52.600376	54.193077	17.582638	16.613041	16.315617	19.568897	19.24419	17.769196	1.06384009168655	6.17377798591425e-128	1.56324851033749e-126	up	-0.532195762	8.37293804386982e-15	2.08279629791187e-14	not	-0.724563775	2.7036572929818e-26	9.75957507697176e-26	not	0.938848125028372	4.11581021765788e-99	6.59035555097858e-98	not	GWHAOSJ00000020	41065208	41071172
GWHGAOSJ002777	7	6	9	6	10	17	18	7	9	3	3	5	0	0	0	0.168716	0.147664	0.238715	0.148696	0.259937	0.396722	0.541243	0.197109	0.311948	0.074402	0.05877	0.135782	0	0	0	--	--	--	--	--	--	--	--	--	--	--	--	--	--	--	--	GWHAOSJ00000020	41163822	41168913
GWHGAOSJ010034	685	754	622	1914	1973	1969	1518	1543	1242	1951	2334	1965	1750	1628	1914	5.689791	6.018702	5.45558	15.777551	15.710047	14.63515	13.881749	14.321931	13.408948	17.055552	19.415363	18.066072	17.08613	13.957243	15.967444	1.10351400593438	1.00466122721556e-57	1.16306840714344e-56	up	1.18356789708455	3.24905933615238e-43	1.6619358673457e-42	up	1.37158048032278	5.6134936116157e-63	4.17916071620385e-62	up	1.20573531036179	2.99865235661534e-69	3.45860189777326e-68	up	GWHAOSJ00000010	3985929	3990021
GWHGAOSJ010035	860	804	749	648	708	781	469	487	362	691	638	601	1456	1753	1675	8.361772	7.51963	7.69914	6.259133	6.604275	6.797987	5.023468	5.287602	4.572357	7.073842	6.219196	6.476087	16.657621	17.599964	16.367651	-0.83494525	1.47650819327199e-20	7.47555997145996e-20	not	0.836174040204969	1.73023199563021e-23	5.75148365883444e-23	not	-0.55072496	6.18671392004582e-09	1.15846076833286e-08	not	-0.481297749	3.07488051646398e-09	7.78047959173172e-09	not	GWHAOSJ00000010	3990045	3995781
GWHGAOSJ010036	2109	2248	1983	2177	2252	2421	1773	1576	1309	2061	2232	2078	2305	2252	2403	20.337189	20.841042	20.201216	20.840958	20.821381	20.892027	18.822142	16.976164	16.397993	20.917624	21.560976	22.18874	26.125713	22.412247	23.275229	-0.406328622	3.54885020359878e-13	1.30067822812334e-12	not	-0.04236059	0.522541588640565	0.554894721926318	not	-0.220695519	0.000635589182558708	0.000893383647737933	not	-0.192058131	9.09717993797974e-05	0.000166872766703929	not	GWHAOSJ00000010	3996235	3999962
GWHGAOSJ010037	184	193	155	234	249	350	206	197	172	249	252	211	221	256	303	8.896192	8.981338	7.931025	11.276253	11.573754	15.208732	10.991526	10.68666	10.838336	12.690909	12.24299	11.321669	12.562369	12.783763	14.743482	0.155784939198373	0.296631042260357	0.351980588903706	not	0.369616979435033	0.0184487588799661	0.023369961651144	not	0.192116676899068	0.203334109138912	0.2284000609058	not	0.337496097258624	0.0281609543262807	0.0390864514920393	not	GWHAOSJ00000010	4000284	4001715
GWHGAOSJ010030	1	0	0	0	0	0	0	0	0	0	0	0	0	0	0	0.006091	0	0	0	0	0	0	0	0	0	0	0	0	0	0	--	--	--	--	--	--	--	--	--	--	--	--	--	--	--	--	GWHAOSJ00000010	3950416	3954445
GWHGAOSJ010031	0	0	0	0	2	0	0	0	0	0	0	0	0	0	0	0	0	0	0	0.050172	0	0	0	0	0	0	0	0	0	0	--	--	--	--	--	--	--	--	--	--	--	--	--	--	--	--	GWHAOSJ00000010	3955257	3955970
GWHGAOSJ010032	378	409	339	459	522	533	297	295	277	760	806	717	554	578	656	3.694245	3.840863	3.496723	4.452994	4.884533	4.659811	3.193851	3.21539	3.518642	7.812403	7.89111	7.756219	6.365449	5.82351	6.43305	-0.326838297	0.0044394756929123	0.00730884066982021	not	0.487735472204671	5.7942199369907e-06	9.41876834098547e-06	not	0.791883871378558	1.65454797350851e-15	4.16370562254994e-15	not	0.123989945823235	0.224459371491322	0.267440696313102	not	GWHAOSJ00000010	3963140	3967569
GWHGAOSJ010033	132	174	162	140	135	129	159	178	128	20	29	32	19	24	32	2.100707	2.659418	2.715878	2.205708	2.049844	1.835765	2.783559	3.164925	2.631864	0.334455	0.459309	0.547819	0.346178	0.38289	0.503207	0.0285323197985813	0.867503112692451	0.890466312306505	not	-2.827180556	2.41784775288571e-25	8.43623131639186e-25	down	-2.757844349	1.93737621507082e-26	7.02836691605108e-26	down	-0.513218634	0.00401598728962478	0.00620008634472538	not	GWHAOSJ00000010	3971148	3972454
GWHGAOSJ010038	730	801	855	557	651	652	1166	1197	1009	73	76	73	151	117	155	11.136977	11.74236	13.775836	8.438162	9.523832	8.90083	19.585394	20.405117	20.005085	1.158802	1.157346	1.22091	2.692323	1.841667	2.369886	0.538596114491655	1.78828209775342e-11	5.93356547647997e-11	not	-2.677067413	2.3263608957426e-83	2.1185620740854e-82	down	-3.657674965	3.90518311086964e-140	6.69973690017765e-139	down	-0.666973972	7.17418487334027e-13	2.21055132906804e-12	not	GWHAOSJ00000010	4002728	4004369
GWHGAOSJ010039	2423	2631	2369	2148	2243	2485	2424	2220	1886	1055	1086	984	1220	1343	1385	25.487118	26.607824	26.322208	22.431818	22.616488	23.392393	28.078388	26.100189	25.784332	11.680828	11.438096	11.461716	15.079269	14.580215	14.635689	-0.145159507	0.00288662306948128	0.00487165687469865	not	-1.090756297	3.54995599470729e-64	2.54848752231669e-63	down	-1.476825449	2.68480989026558e-105	3.37555322678511e-104	down	-0.415306405	8.92059015725278e-18	3.46572752688356e-17	not	GWHAOSJ00000010	4007490	4011308
GWHGAOSJ014904	21	12	24	42	24	27	53	40	35	64	72	67	21	36	28	0.744596	0.413223	0.882356	1.500759	0.823046	0.8628	2.099201	1.606759	1.640622	2.420393	2.598027	2.638794	0.86273	1.333411	1.006596	1.19264793563843	0.00222496579669534	0.00380978588362662	up	--	--	--	--	1.59564650011405	5.85742518127214e-06	9.38211850656657e-06	up	--	--	--	--	GWHAOSJ00000057	45795952	45796512
GWHGAOSJ014905	536	479	499	1162	1460	1362	762	691	552	473	464	453	845	870	1095	6.118366	5.256354	6.018276	13.188052	15.999269	13.932677	9.589893	8.82699	8.205595	5.690939	5.30556	5.731875	11.352131	10.259435	12.569907	0.439820561433151	2.49748697641015e-06	5.75790028310503e-06	not	0.706477156456465	2.33950331461173e-11	4.99409877494917e-11	not	-0.353041006	0.00114974633532521	0.00158893646623567	not	1.08955748962037	2.58595382328939e-33	1.61540049130447e-32	up	GWHAOSJ00000057	45809579	45812524
GWHGAOSJ014906	89	115	139	189	226	258	161	151	132	353	349	334	341	387	425	2.083603	2.595872	3.443901	4.410088	5.106053	5.426785	4.157698	3.965715	4.034036	8.749881	8.219059	8.707287	9.430488	9.412288	10.060808	0.408688801401798	0.0366369134243546	0.0523509229314958	not	1.56182988352378	1.99203146496097e-19	5.84148001298357e-19	up	1.36238197180569	8.98810497941463e-16	2.28405873690614e-15	up	0.659166111626721	0.000393595596125228	0.00067851272584409	not	GWHAOSJ00000057	45843169	45857287
GWHGAOSJ014907	0	0	0	0	0	0	0	0	2	2	5	0	0	0	0	0	0	0	0	0	0	0	0	0.022943	0.027861	0.055157	0	0	0	0	--	--	--	--	--	--	--	--	--	--	--	--	--	--	--	--	GWHAOSJ00000057	45862788	45864317
GWHGAOSJ014900	0	0	0	0	0	0	0	0	0	0	0	0	0	0	0	0	0	0	0	0	0	0	0	0	0	0	0	0	0	0	--	--	--	--	--	--	--	--	--	--	--	--	--	--	--	--	GWHAOSJ00000057	45616114	45617448
GWHGAOSJ014901	8	3	10	32	19	28	20	24	7	42	58	61	112	107	114	0.215165	0.055707	0.294079	0.917209	0.500371	0.724786	0.615968	0.748817	0.252598	1.2518	1.659654	1.941594	3.786545	3.182776	3.299008	--	--	--	--	3.80352171682385	6.28050231944736e-20	1.87042465131942e-19	up	2.70360700408003	1.82491266060077e-08	3.34817336273486e-08	up	--	--	--	--	GWHAOSJ00000057	45640543	45641241
GWHGAOSJ014902	159	140	179	376	369	451	199	248	165	79	99	113	48	98	66	2.06794	1.750637	2.457371	4.856851	4.598571	5.255293	2.840882	3.601368	2.787888	1.074606	1.280922	1.618367	0.721015	1.316544	0.862128	0.388358794691871	0.0224725434022242	0.0331910697299731	not	-1.364271483	4.25988864335796e-08	7.76825715232671e-08	down	-0.946823568	5.42821365140191e-06	8.71010181105796e-06	not	1.01180116171971	1.04310475963694e-12	3.18658503271625e-12	up	GWHAOSJ00000057	45656477	45662278
GWHGAOSJ014903	1391	1508	1144	2004	1919	2170	1728	1780	1416	3221	3467	3183	2633	2852	2941	16.634865	17.33856	14.451217	23.796726	22.005117	23.226633	22.756662	23.789339	22.007574	40.549686	41.538895	42.159466	37.017139	35.204582	35.337322	0.32754298975055	1.41614750788859e-06	3.3391695410308e-06	not	0.883285238649426	9.64049845121437e-32	3.93940134188588e-31	not	1.06255989487358	3.30674715032106e-45	1.85571324395538e-44	up	0.290957331636355	1.60274964526638e-05	3.12960857899868e-05	not	GWHAOSJ00000057	45763764	45769440
DS_newGene_4146	23	22	19	0	4	0	20	7	22	0	3	0	5	0	0	1.19212	1.071651	1.023195	0	0.193166	0	1.097817	0.395103	1.479645	0	0.125133	0	0.253653	0	0	--	--	--	--	--	--	--	--	--	--	--	--	--	--	--	--	GWHAOSJ00000023	49393411	49393820
GWHGAOSJ014908	110	95	90	102	93	121	137	102	109	109	118	87	43	62	39	1.786757	1.47694	1.538028	1.637028	1.434383	1.7515	2.442154	1.847685	2.287582	1.847664	1.912479	1.555248	0.814965	1.036978	0.631534	0.280983020322554	0.16586996701575	0.2091145696474	not	-1.212320563	8.71460353479979e-06	1.39989907846252e-05	down	-0.142743276	0.498784378325135	0.531108414367934	not	-0.207726606	0.313267903758834	0.3616576857856	not	GWHAOSJ00000057	45887643	45892319
GWHGAOSJ014909	357	368	288	218	253	230	206	164	142	416	444	375	227	212	284	4.116275	4.081325	3.509493	2.49865	2.796756	2.368627	2.612874	2.11068	2.123174	5.050581	5.132913	4.790273	3.073882	2.516849	3.289741	-0.944670077	9.62350954877826e-12	3.24652570800685e-11	not	-0.665788719	3.86114792434353e-06	6.34430805185127e-06	not	0.0581334419881322	0.626091977502215	0.654789675195195	not	-0.831185102	1.37569544111973e-10	3.7569090570473e-10	not	GWHAOSJ00000057	45892375	45894603
GWHGAOSJ001233	940	928	805	576	594	580	472	473	380	310	298	192	247	253	220	11.443299	10.86645	10.362419	6.963862	6.934221	6.320811	6.330705	6.430441	6.017676	3.966193	3.63373	2.587176	3.531845	3.173536	2.681126	-0.971744891	2.0251470192303e-30	1.39070544995503e-29	not	-2.067081282	1.44298579623629e-72	1.14965584935076e-71	down	-1.973467112	3.31502598721014e-55	2.20314359757306e-54	down	-0.9124835	4.65751959249995e-28	2.52424795339969e-27	not	GWHAOSJ00000438	5014	8994
GWHGAOSJ001234	10	0	2	4	2	0	3	5	6	4	5	0	8	9	7	0.38663	0	0.089419	0.14135	0.058616	0	0.114389	0.189794	0.278171	0.171286	0.200168	0	0.374049	0.377741	0.288642	--	--	--	--	--	--	--	--	--	--	--	--	--	--	--	--	GWHAOSJ00000438	19269	19745
GWHGAOSJ020262	129	126	121	662	612	699	228	203	145	1501	1416	1526	435	561	571	3.177335	2.982666	3.143221	16.248573	14.51947	15.465709	6.214178	5.613269	4.65348	39.086502	35.100029	41.815273	12.635765	14.311556	14.186511	0.646663847388048	0.000113556191331039	0.000225374899777539	not	1.874643711	4.75349307471618e-39	2.25687408612189e-38	up	3.33712436884817	4.76458462665037e-178	1.08822726685491e-176	up	2.08745533000316	2.91540555921378e-64	3.16944801712269e-63	up	GWHAOSJ00000006	61212151	61213105
GWHGAOSJ020263	767	742	721	1900	1917	1990	1388	1248	1154	2401	2497	2232	1912	1965	2003	9.772175	9.095053	9.703959	24.056557	23.430258	22.712038	19.490801	17.779205	19.118074	32.214069	31.891609	31.518877	28.660778	25.864437	25.659832	0.806864171372518	1.16245786738234e-29	7.82296054502659e-29	not	1.21982485169281	1.05926003806251e-55	6.71365380902469e-55	up	1.44671019956995	8.27240193881786e-87	8.48043460239977e-86	up	1.07694674017753	2.61463664868899e-60	2.6868273125391e-59	up	GWHAOSJ00000006	61214735	61217535
GWHGAOSJ020260	98	112	111	271	325	382	222	179	164	268	267	297	485	478	507	1.075888	1.176364	1.282261	2.956102	3.424015	3.755449	2.686584	2.196788	2.336277	3.09622	2.941329	3.620066	6.269463	5.424062	5.608291	0.85359218826284	7.81456577939762e-07	1.8793763802756e-06	not	2.01634772751329	8.36366380276803e-43	4.24991265721373e-42	up	1.14790103578014	7.55526168887804e-12	1.62300613924507e-11	up	1.29708653257908	2.86708431852346e-16	1.04289721146028e-15	up	GWHAOSJ00000006	61198519	61201552
GWHGAOSJ020261	1803	1942	1639	2745	2785	3082	2113	2050	1766	3350	3291	3228	3295	3641	3722	20.283237	20.997622	19.473785	30.659058	30.04035	31.025265	26.170746	25.770779	25.820677	39.656796	37.089085	40.21104	43.58461	42.281364	42.064049	0.182103214903018	0.000549065259511997	0.00101237045064303	not	0.806640716481329	1.11755656412299e-39	5.37100088064959e-39	not	0.648515978371866	2.22842101578068e-22	7.13265582262442e-22	not	0.374355354787076	1.31782780591534e-13	4.22456525217072e-13	not	GWHAOSJ00000006	61202876	61207835
GWHGAOSJ020266	110	124	96	24	33	38	170	188	169	82	103	85	82	94	85	3.99335	4.339938	3.685848	0.840037	1.152937	1.227437	6.824836	7.658833	7.971156	3.142174	3.729974	3.434224	3.47879	3.504664	3.083447	0.724505562485929	3.31138799190191e-05	6.88958794187939e-05	not	-0.51406427	0.0189914627542184	0.0240301896518669	not	-0.517442252	0.0135721890501301	0.0172730682412399	not	-2.101812156	6.8927636062964e-16	2.46751131686766e-15	down	GWHAOSJ00000006	61236761	61238345
GWHGAOSJ020267	2110	2426	1982	1920	1998	2220	1995	2070	1713	7599	7177	7634	3332	3966	4135	45.795715	50.624599	45.449326	41.369102	41.567799	43.105831	47.676605	50.209732	48.327351	173.593475	156.042862	183.465012	85.030312	88.848862	90.173431	-0.129975068	0.0205384293029392	0.0304765119325993	not	0.630280335541655	1.9190815368668e-20	5.82870809811079e-20	not	1.5586853376082	4.99345439624868e-102	6.06505616673675e-101	up	-0.38975991	2.08604753200383e-12	6.28339534769108e-12	not	GWHAOSJ00000006	61239139	61241848
GWHGAOSJ020264	205	195	185	211	237	256	160	176	143	330	380	306	364	451	395	2.562078	2.345695	2.452169	2.624436	2.84365	2.872612	2.199998	2.463846	2.318721	4.346746	4.766076	4.247361	5.359664	5.83949	4.971623	-0.246707942	0.107017423898583	0.140592435102486	not	0.868490610241805	5.15558080189385e-10	1.03148540519896e-09	not	0.564720438225699	3.49628584350141e-05	5.34858657505784e-05	not	-0.039086542	0.781796516903755	0.81182049455283	not	GWHAOSJ00000006	61219679	61223850
GWHGAOSJ020265	59	75	64	52	21	35	110	120	117	114	87	94	88	86	96	0.591717	0.733048	0.678186	0.520126	0.203589	0.318841	1.229009	1.356341	1.538386	1.218654	0.884373	1.04918	1.05084	0.897694	0.977098	0.860467338363759	8.82213526103131e-05	0.00017689729002435	not	0.269582435256031	0.272033381499858	0.302623426241169	not	0.350300946552316	0.142285723575748	0.163325376371918	not	-1.170172743	0.000312694405035692	0.000543960534133182	down	GWHAOSJ00000006	61223906	61228463
GWHGAOSJ020268	410	327	401	426	384	475	546	460	411	94	120	139	166	150	175	2.936986	2.253901	3.036349	3.030303	2.641231	3.049773	4.314464	3.6863	3.826534	0.703841	0.862216	1.100805	1.401068	1.109961	1.258213	0.350621865212891	0.0031044721919938	0.00521740911060013	not	-1.39650834	1.17623343137092e-18	3.35800520238596e-18	down	-1.919008485	7.80874730960202e-29	3.0355680393233e-28	down	-0.134939113	0.273332720212978	0.320075780715795	not	GWHAOSJ00000006	61244651	61250023
GWHGAOSJ020269	167	141	148	49	41	49	41	41	42	114	112	103	26	43	33	2.400951	1.944374	2.250953	0.687103	0.565502	0.619354	0.63819	0.649292	0.786622	1.729286	1.604508	1.629832	0.432829	0.639632	0.466463	-1.834433785	6.73704083411101e-16	2.82217757774158e-15	down	-2.345094038	4.54054973887401e-20	1.36167747670902e-19	down	-0.701750583	0.000160605960447076	0.000234993195713535	not	-2.019773779	4.04151774812082e-20	1.71126979984963e-19	down	GWHAOSJ00000006	61286755	61288159
GWHGAOSJ001235	87	143	84	44	59	56	67	70	67	86	108	80	7	18	17	0.629533	0.999589	0.644315	0.311444	0.405932	0.359355	0.529173	0.566852	0.629268	0.655674	0.781061	0.638737	0.053568	0.129316	0.121761	-0.566473339	0.0191509984602572	0.0285437640671258	not	-3.081645464	3.54252618650325e-17	9.59849360038488e-17	down	-0.421306803	0.0729303170788461	0.086680452254359	not	-1.278709307	5.94473888428203e-07	1.29014349855376e-06	down	GWHAOSJ00000438	30310	33093
GWHGAOSJ012689	0	1	2	3	0	3	2	2	2	2	1	2	2	3	3	0	0.040651	0.102417	0.202538	0	0.192526	0.132064	0.158071	0.152368	0.137929	0.072079	0.093644	0.092161	0.206731	0.201484	--	--	--	--	--	--	--	--	--	--	--	--	--	--	--	--	GWHAOSJ00000010	49711675	49712031
GWHGAOSJ012688	4	6	9	8	2	5	9	6	5	10	6	5	13	14	7	0.37413	0.555675	0.883589	0.721566	0.166797	0.370895	0.950852	0.565259	0.607309	0.972736	0.512705	0.556354	1.427061	1.364059	0.684311	--	--	--	--	--	--	--	--	--	--	--	--	--	--	--	--	GWHAOSJ00000010	49711309	49711509
GWHGAOSJ012685	14	15	12	24	7	12	13	28	23	14	17	0	29	27	31	0.44081	0.444477	0.384348	0.774182	0.210268	0.335564	0.454969	1.01253	0.966605	0.460473	0.52931	0	1.108584	0.907037	0.994748	--	--	--	--	--	--	--	--	--	--	--	--	--	--	--	--	GWHAOSJ00000010	49705101	49705789
GWHGAOSJ012684	9	14	13	12	11	29	29	21	33	17	19	16	22	39	29	0.212766	0.320472	0.321356	0.278673	0.2548	0.625421	0.773903	0.552759	1.035803	0.417128	0.46636	0.416533	0.614892	0.971064	0.706092	--	--	--	--	--	--	--	--	--	--	--	--	--	--	--	--	GWHAOSJ00000010	49703663	49704485
GWHGAOSJ012687	142	154	132	120	111	128	121	131	96	170	186	191	200	201	205	1.785756	1.862317	1.74944	1.491817	1.335805	1.440352	1.672497	1.844024	1.572557	2.257409	2.34661	2.661154	2.956591	2.616245	2.588084	-0.259191569	0.145019224296449	0.185249447945148	not	0.325015098367479	0.0524411025667532	0.0634311409483547	not	0.128178843259776	0.445137840632681	0.477844873399167	not	-0.556627799	0.00166738640761884	0.00268892164263904	not	GWHAOSJ00000010	49707559	49709162
GWHGAOSJ012686	27	9	25	19	27	21	38	28	31	16	24	16	36	40	40	0.560926	0.16228	0.54098	0.392247	0.541436	0.394725	0.864104	0.656189	0.832	0.334944	0.502204	0.365759	0.88913	0.850006	0.828252	--	--	--	--	--	--	--	--	--	--	--	--	--	--	--	--	GWHAOSJ00000010	49705995	49706957
GWHGAOSJ012681	6348	6893	5890	2951	3076	3245	3140	2976	2472	3282	3141	2997	2432	2872	2976	56.701748	59.194885	55.594128	26.169104	26.344503	25.941036	30.887045	29.707634	28.700794	30.856625	28.101934	29.642763	25.543417	26.480177	26.708214	-1.114678769	4.05905751401313e-168	1.41340588254828e-166	down	-1.388943816	5.5126265816701e-124	7.40806848148907e-123	down	-1.248528205	2.37637009372767e-94	2.64545733446434e-93	down	-1.347613212	6.79664967240834e-242	3.10974807841907e-240	down	GWHAOSJ00000010	49454381	49457657
GWHGAOSJ012680	0	0	0	0	0	0	0	0	0	0	0	0	0	0	0	0	0	0	0	0	0	0	0	0	0	0	0	0	0	0	--	--	--	--	--	--	--	--	--	--	--	--	--	--	--	--	GWHAOSJ00000010	49384210	49384968
GWHGAOSJ012683	74	75	62	65	67	69	69	67	55	64	74	58	59	76	60	7.488913	7.30602	6.601605	6.581324	6.485957	6.245145	7.732209	7.569439	7.189819	6.824049	7.509297	6.472358	7.006111	8.002205	6.136334	-0.10234319	0.674409670321207	0.721754361545628	not	-0.290526201	0.273008996926268	0.303572746706549	not	-0.336169879	0.177117676098934	0.200611152705536	not	-0.37191903	0.12608582776891	0.157856776116153	not	GWHAOSJ00000010	49627772	49628333
GWHGAOSJ012682	149	174	115	161	170	196	188	179	137	242	266	270	436	537	608	2.60508	2.915112	2.112774	2.797763	2.843641	3.06348	3.617022	3.490066	3.115238	4.440496	4.652084	5.216013	8.960251	9.697697	10.682031	0.243978607279241	0.153625854817574	0.195097623136872	not	1.67105490055925	6.32643772144185e-29	2.41763389532802e-28	up	0.606947317544893	0.000223396859211476	0.000323694266435552	not	-0.034290934	0.841042807831163	0.863743123842745	not	GWHAOSJ00000010	49458631	49459787
GWHGAOSJ001236	14	15	13	14	19	19	41	41	34	56	75	42	33	48	52	0.085279	0.088893	0.081692	0.085042	0.116088	0.106825	0.284627	0.290982	0.276804	0.372884	0.481345	0.292728	0.242514	0.314543	0.330428	--	--	--	--	1.47581597814827	0.00051640669643278	0.000742498671548592	up	1.80482477201525	3.77186628511244e-06	6.11720731404962e-06	up	--	--	--	--	GWHAOSJ00000815	1770	7583
GWHGAOSJ011345	200	195	277	198	218	307	309	278	202	78	85	78	112	108	121	2.293675	2.14839	3.36044	2.254098	2.396776	3.150613	3.899467	3.559433	3.007968	0.936391	0.976455	0.98416	1.510143	1.27715	1.39179	0.255347952592815	0.117924300829703	0.153504554379405	not	-1.166633799	6.45736260595838e-09	1.22690987517393e-08	down	-1.716955812	2.2216470510713e-17	6.00582677446941e-17	down	-0.215522429	0.220671310031374	0.263380735186202	not	GWHAOSJ00000010	18702691	18705677
GWHGAOSJ011344	807	797	769	851	772	917	1197	1203	994	458	509	457	351	334	380	9.043818	8.593259	9.112238	9.474289	8.299749	9.199387	14.778776	15.080928	14.490189	5.397055	5.71556	5.676466	4.622053	3.867552	4.277764	0.556319019239632	9.31520793900594e-16	3.87583243847478e-15	not	-1.335840314	9.62708577727867e-39	4.54182210155423e-38	down	-0.966850789	7.3156922640349e-25	2.53057619622739e-24	not	-0.207101665	0.00901979209231177	0.0133741744817037	not	GWHAOSJ00000010	18693684	18695488
GWHGAOSJ011347	0	0	0	0	0	2	8	12	3	0	2	0	0	0	0	0	0	0	0	0	0.014482	0.125672	0.197083	0.041469	0	0.016414	0	0	0	0	--	--	--	--	--	--	--	--	--	--	--	--	--	--	--	--	GWHAOSJ00000010	18718425	18719705
GWHGAOSJ011346	0	0	0	0	0	0	0	0	0	0	0	0	0	0	0	0	0	0	0	0	0	0	0	0	0	0	0	0	0	0	--	--	--	--	--	--	--	--	--	--	--	--	--	--	--	--	GWHAOSJ00000010	18716824	18717492
GWHGAOSJ011341	284	313	285	218	233	252	302	372	237	13	17	14	20	36	29	20.547432	21.839542	21.839464	15.65005	16.174229	16.336763	24.11754	30.168617	22.361607	0.98413	1.224614	1.054057	1.690437	2.626787	2.097526	0.0822921110350065	0.528850086738988	0.586433223714318	not	-3.557678911	7.68475460554586e-57	4.94212650143133e-56	down	-4.554612881	7.83665862444828e-67	6.20519126698059e-66	down	-0.632072883	4.91421989318731e-07	1.07354640953569e-06	not	GWHAOSJ00000010	18679650	18679928
GWHGAOSJ011340	485	597	512	48	34	102	130	126	141	194	252	156	184	266	268	7.002456	8.288361	7.814345	0.680714	0.458006	1.315776	2.054215	2.031235	2.645754	2.93667	3.635591	2.484784	3.112708	3.963487	3.885275	-1.954803808	4.56315211007248e-48	4.56541619095704e-47	down	-1.334804622	5.59876192970682e-23	1.83623615504972e-22	down	-1.638854563	4.31602615349574e-32	1.82475951947214e-31	down	-3.439675368	5.09831114303479e-17	1.91684380751283e-16	down	GWHAOSJ00000010	18653986	18662372
GWHGAOSJ011343	1123	1108	1297	946	996	1082	803	898	1036	1498	1468	1545	1065	1317	1306	14.937092	14.162285	18.233727	12.484694	12.695769	12.880398	11.75955	13.346117	17.915152	20.967646	19.563782	22.752321	16.660507	18.083109	17.458141	-0.307690549	0.178788369415617	0.223596347654927	not	-0.123711255	0.212341185345405	0.23950945389891	not	0.12385114220463	0.199429860243998	0.224327495608025	not	-0.532168769	2.53676844057016e-10	6.81591083674185e-10	not	GWHAOSJ00000010	18687458	18693661
GWHGAOSJ011342	502	468	520	499	459	487	478	450	378	322	370	338	508	692	659	9.518781	8.531197	10.406288	9.389901	8.340193	8.25436	9.97209	9.525217	9.309498	6.425736	7.023178	7.076505	11.313999	13.538317	12.551359	-0.153609772	0.132284688501116	0.170543834678481	not	0.131744064823109	0.267162892539277	0.297486612977965	not	-0.764997337	7.21438480814291e-11	1.48239792844741e-10	not	-0.349589998	0.000851303484066448	0.00141755888823607	not	GWHAOSJ00000010	18680448	18683718
GWHGAOSJ011349	0	0	0	0	0	0	0	0	0	0	0	0	0	0	0	0	0	0	0	0	0	0	0	0	0	0	0	0	0	0	--	--	--	--	--	--	--	--	--	--	--	--	--	--	--	--	GWHAOSJ00000010	18737604	18739785
GWHGAOSJ011348	0	0	0	0	0	0	0	0	0	0	0	0	0	0	0	0	0	0	0	0	0	0	0	0	0	0	0	0	0	0	--	--	--	--	--	--	--	--	--	--	--	--	--	--	--	--	GWHAOSJ00000010	18724479	18725452
GWHGAOSJ001237	5	0	0	7	11	10	0	0	0	0	0	0	0	0	4	0.193722	0	0	0.293534	0.446627	0.396354	0	0	0	0	0	0	0	0	0.147625	--	--	--	--	--	--	--	--	--	--	--	--	--	--	--	--	GWHAOSJ00000815	14101	16563
GWHGAOSJ012537	0	0	0	1	2	0	0	2	1	2	0	0	1	1	0	0	0	0	0.045976	0.070507	0	0	0.054669	0.0602	0.07139	0	0	0.027607	0.025245	0	--	--	--	--	--	--	--	--	--	--	--	--	--	--	--	--	GWHAOSJ00000010	40043735	40044434
GWHGAOSJ012536	90	118	90	118	138	141	168	104	129	83	49	70	38	48	44	1.705044	2.152748	1.800091	2.226524	2.503507	2.391146	3.514655	2.194857	3.169489	1.642741	0.918052	1.453007	0.844962	0.932091	0.827322	0.475428545912987	0.023891841325381	0.0351725580698397	not	-1.374081118	1.9624635409737e-07	3.46122130957937e-07	down	-0.779821375	0.00194808410503461	0.0026506313362986	not	0.111580744094188	0.566748206860564	0.613903298812718	not	GWHAOSJ00000010	40041368	40043499
GWHGAOSJ012535	1	1	1	1	0	0	0	0	1	0	0	0	1	1	1	0.045442	0.019786	0.043491	0.011334	0	0	0	0	0.04345	0	0	0	0.028392	0.009064	0.027571	--	--	--	--	--	--	--	--	--	--	--	--	--	--	--	--	GWHAOSJ00000010	39916375	39916620
GWHGAOSJ012534	1	1	1	1	0	0	0	1	1	0	0	0	1	1	1	0.02777	0.019786	0.021746	0.011334	0	0	0	0.007483	0.04345	0	0	0	0.028392	0.004532	0.027571	--	--	--	--	--	--	--	--	--	--	--	--	--	--	--	--	GWHAOSJ00000010	39908697	39908942
GWHGAOSJ012533	21	17	23	34	30	32	27	30	21	21	35	24	29	23	40	0.518909	0.409952	0.616161	0.844166	0.729731	0.726189	0.746305	0.849069	0.70127	0.56801	0.891198	0.659347	0.876693	0.589854	1.022274	--	--	--	--	--	--	--	--	--	--	--	--	--	--	--	--	GWHAOSJ00000010	39852100	39852885
GWHGAOSJ012532	16	18	19	25	21	22	14	14	12	25	35	30	44	36	36	1.186632	1.305931	1.492104	1.86428	1.511179	1.465658	1.134712	1.168353	1.200346	2.017066	2.693941	2.569593	3.982435	2.844711	2.790387	--	--	--	--	--	--	--	--	--	--	--	--	--	--	--	--	GWHAOSJ00000010	39836960	39838894
GWHGAOSJ007858	232	199	233	173	142	169	126	105	87	172	166	166	194	202	187	2.641172	2.184837	2.802398	1.955504	1.546455	1.727028	1.585206	1.33562	1.282472	2.063194	1.899901	2.089857	2.601868	2.373708	2.136599	-1.029633814	2.01491240878349e-09	5.83304256580874e-09	down	-0.368606296	0.0250983617653102	0.031403515409616	not	-0.629132126	8.59952478468145e-05	0.00012821368202452	not	-0.763078028	1.90940649345883e-06	3.99355938776405e-06	not	GWHAOSJ00000013	17534658	17540271
GWHGAOSJ007859	6	0	10	20	10	10	5	4	4	6	9	9	17	16	16	0.121871	0	0.215454	0.396996	0.188271	0.178988	0.112045	0.070289	0.107561	0.11591	0.171501	0.207228	0.40161	0.339725	0.3196	--	--	--	--	--	--	--	--	--	--	--	--	--	--	--	--	GWHAOSJ00000013	17546120	17548313
GWHGAOSJ007856	19	22	18	68	47	61	50	63	46	0	0	3	4	3	1	0.786537	0.888153	0.791947	2.914697	1.959206	2.355078	2.377276	3.03897	2.587399	0	0	0.11301	0.159079	0.096348	0.042736	1.473043452	2.40688440150947e-05	5.07530211140618e-05	up	--	--	--	--	--	--	--	--	1.27700265204049	0.000312337230565869	0.00054338188159959	up	GWHAOSJ00000013	17521819	17523420
GWHGAOSJ007857	77	68	111	140	148	161	144	128	110	311	322	374	293	273	288	1.262313	1.078423	1.937005	2.29892	2.336914	2.374854	2.626383	2.363363	2.354342	5.40767	5.342162	6.84529	5.69485	4.662032	4.784125	0.606930817932753	0.006364529277953	0.0102476498195612	not	1.55279154383482	3.54708023073646e-14	8.60696514619961e-14	up	1.74367015173112	4.18883387426815e-19	1.20753046071134e-18	up	0.496135414037217	0.0226918629953709	0.0318832121078921	not	GWHAOSJ00000013	17523701	17526637
GWHGAOSJ007854	165	169	163	158	166	140	210	190	176	8	7	3	9	13	16	6.39418	6.300892	6.669651	6.070991	6.171493	4.851472	8.942126	8.202682	8.865414	0.292624	0.263357	0.094083	0.406272	0.516164	0.594562	0.254641321594448	0.0911617536785121	0.121350228550866	not	-3.89375781	6.46842644058285e-36	2.89982736397483e-35	down	-5.018947346	2.47099835754072e-37	1.18216714715706e-36	down	-0.399594796	0.0169638962874856	0.0242662284921108	not	GWHAOSJ00000013	17514621	17517987
GWHGAOSJ007855	128	104	105	159	119	150	204	191	177	2	10	9	5	7	9	5.500115	4.262507	4.769898	6.747416	4.86805	5.76363	9.658486	9.151498	9.88629	0.087941	0.406298	0.393433	0.20491	0.298232	0.379726	0.805689003981053	2.2298920933742e-06	5.16242944610511e-06	not	-4.189351068	4.62355715432249e-25	1.6024698400248e-24	down	-4.23519249	4.51112127488885e-26	1.61778884664046e-25	down	0.0411911862423033	0.833015734458705	0.856770862458224	not	GWHAOSJ00000013	17519038	17519508
GWHGAOSJ007852	0	0	0	0	0	0	0	0	0	0	2	2	0	0	0	0	0	0	0	0	0	0	0	0	0	0.106094	0.077758	0	0	0	--	--	--	--	--	--	--	--	--	--	--	--	--	--	--	--	GWHAOSJ00000013	17454882	17455797
GWHGAOSJ007853	18	24	12	4	5	4	4	4	1	0	2	1	3	3	3	1.052348	1.334093	0.720264	0.189097	0.276033	0.194905	0.256419	0.22835	0.056415	0	0.062388	0.050279	0.143384	0.152209	0.17077	--	--	--	--	--	--	--	--	--	--	--	--	--	--	--	--	GWHAOSJ00000013	17460905	17462223
GWHGAOSJ007850	3294	3384	2989	3234	3245	3247	3342	3039	2662	6369	6445	5886	2197	2178	2374	26.90222	26.570589	25.793331	26.227093	25.415993	23.734381	30.061016	27.740139	28.268818	54.758949	52.738411	53.239243	21.095837	18.357546	19.482235	-0.055090511	0.217979342311006	0.267038539257728	not	-0.696366527	2.21058275251773e-29	8.54264280706663e-29	not	0.723819028570995	6.59811215039507e-38	3.19392832738579e-37	not	-0.292489372	2.98571302359315e-09	7.55727682106186e-09	not	GWHAOSJ00000013	17422544	17431619
GWHGAOSJ007851	36	19	31	39	65	76	35	22	30	33	24	49	22	39	29	0.64476	0.327651	0.581274	0.69461	1.127684	1.231124	0.693949	0.432947	0.703	0.61612	0.434112	0.97607	0.469921	0.728901	0.519738	--	--	--	--	--	--	--	--	--	--	--	--	0.74386451472426	0.0349940219509732	0.0479365715764136	not	GWHAOSJ00000013	17435121	17437186
GWHGAOSJ014272	64	61	38	49	29	40	38	20	30	13	27	8	158	135	181	0.473027	0.430293	0.295089	0.355416	0.200031	0.265278	0.304658	0.161347	0.286866	0.100601	0.194874	0.061479	1.378737	1.031059	1.347866	-0.837101998	0.0147549920731226	0.0224241506799542	not	1.36523462313545	1.65216319387262e-08	3.07534091759664e-08	up	-2.001157297	9.95240902302227e-07	1.66721525307268e-06	down	-0.760289834	0.0182340725863706	0.025975782401105	not	GWHAOSJ00000057	29539213	29542454
GWHGAOSJ014273	0	0	0	0	0	0	0	0	0	0	0	0	0	0	0	0	0	0	0	0	0	0	0	0	0	0	0	0	0	0	--	--	--	--	--	--	--	--	--	--	--	--	--	--	--	--	GWHAOSJ00000057	29552636	29553499
GWHGAOSJ014270	38	33	38	16	36	34	47	46	47	83	93	116	318	361	348	0.299809	0.248892	0.313865	0.120454	0.272807	0.235351	0.403823	0.401782	0.477269	0.687191	0.737734	1.018727	2.962441	2.954447	2.767622	0.40645251483779	0.193868518606949	0.240664742065186	not	3.05487367637624	1.39667927390932e-50	8.1752195948993e-50	up	1.19620863951369	1.81502577175519e-05	2.82628486376164e-05	up	--	--	--	--	GWHAOSJ00000057	29496515	29499899
GWHGAOSJ014271	349	298	253	220	223	233	199	186	160	286	303	232	91	107	130	2.592574	2.125607	1.9834	1.621332	1.58464	1.549854	1.623752	1.546146	1.544881	2.235327	2.256395	1.904107	0.795691	0.818913	0.964906	-0.681878197	1.77866234402254e-06	4.15071114705565e-06	not	-1.639434342	8.07508019649901e-21	2.48159917809901e-20	down	-0.363177285	0.0111700238924514	0.0143315793174464	not	-0.715114883	2.03024811713661e-07	4.56445122375535e-07	not	GWHAOSJ00000057	29525683	29529174
GWHGAOSJ014276	536	542	524	673	744	786	448	460	393	834	994	836	1194	1251	1172	4.42262	4.296087	4.567209	5.512982	5.885666	5.802578	4.070499	4.235625	4.21425	7.237813	8.211846	7.637248	11.575616	10.650622	9.713856	-0.258587162	0.0061292356476665	0.00989177647707295	not	0.997512751393182	7.17643663002342e-27	2.6137386865672e-26	not	0.50230173410115	8.79864593949745e-08	1.55872593645651e-07	not	0.153760702105799	0.0716534966533318	0.0936974717087708	not	GWHAOSJ00000057	29764001	29767145
GWHGAOSJ014277	2295	2560	2220	744	764	744	1344	1445	1238	528	550	485	497	455	524	16.386679	17.572191	16.743973	5.272661	5.230272	4.753241	10.566307	11.523983	11.487021	3.967379	3.928907	3.829948	4.169052	3.350059	3.757688	-0.767987242	2.17863261670135e-39	1.84867062245802e-38	not	-2.43834518	9.8712690165658e-197	2.12118384598281e-195	down	-2.406743431	2.46025576357583e-217	7.20279814003766e-216	down	-1.952902907	6.93841737174691e-209	2.5823739949132e-207	down	GWHAOSJ00000057	29828879	29832176
GWHGAOSJ014274	313	378	334	809	840	913	437	425	372	1509	1593	1410	1811	1541	1820	1.738237	2.021811	1.962275	4.468618	4.479355	4.544245	2.677288	2.642948	2.691244	8.838012	8.880008	8.688855	11.84645	8.846712	10.171638	0.310569397889722	0.00402109241339838	0.00666008444008285	not	2.15969214018358	8.11734379766668e-93	8.10573722923392e-92	up	1.90916359601579	1.59004679935203e-97	1.83347442443953e-96	up	1.01755673033681	4.18661583554476e-28	2.27292492469083e-27	up	GWHAOSJ00000057	29593889	29598184
GWHGAOSJ014275	205	246	221	240	239	242	300	316	245	337	400	356	434	416	455	1.351985	1.556976	1.541569	1.57104	1.511461	1.427527	2.178193	2.327481	2.099769	2.338994	2.647437	2.600131	3.367702	2.833832	3.016286	0.397358346099543	0.00222518418722749	0.00380986572419089	not	0.779889616524808	2.82627021797305e-09	5.46332383282256e-09	not	0.472649528031711	0.000368637131128936	0.000526761336653119	not	-0.200582218	0.144433198539601	0.17903572245505	not	GWHAOSJ00000057	29672584	29676230
GWHGAOSJ014278	62	76	85	94	95	71	110	147	79	142	159	132	200	228	199	0.524421	0.622934	0.760588	0.791642	0.77175	0.537752	1.030932	1.400964	0.874082	1.271639	1.358862	1.248202	2.004359	2.010815	1.704325	0.618595324272517	0.00867297519048525	0.0136795322975292	not	1.31105416116815	1.7020010732327e-10	3.48349848746262e-10	up	0.723581032437267	0.000624389497148202	0.000877915077291331	not	-0.078274609	0.75187219825375	0.785387256147608	not	GWHAOSJ00000057	29836321	29839452
GWHGAOSJ014279	590	747	575	479	535	532	475	455	414	481	581	513	1038	956	1041	4.404933	5.360344	4.533246	3.552667	3.830699	3.556535	3.902216	3.796143	4.016199	3.781717	4.342637	4.239333	9.112109	7.366572	7.813242	-0.461970281	2.72511037637524e-06	6.26574823866271e-06	not	0.49349995089333	1.58219718159118e-06	2.66176924226134e-06	not	-0.506040393	3.16227928485882e-06	5.1511859179545e-06	not	-0.607191535	4.49306858975775e-10	1.18946806838237e-09	not	GWHAOSJ00000057	29842660	29846034
DS_newGene_3269	2	0	3	0	4	0	4	3	3	18	12	5	6	9	4	0.077689	0	0.222737	0	0.251168	0	0.274918	0.194828	0.23648	1.317725	0.810679	0.38375	0.453935	0.625374	0.274151	--	--	--	--	--	--	--	--	--	--	--	--	--	--	--	--	GWHAOSJ00000023	2530588	2530982
DS_newGene_3266	6	15	7	0	0	0	0	3	0	0	0	0	2	0	0	0.439315	1.106915	0.520226	0	0	0	0	0.194414	0	0	0	0	0.10145	0	0	--	--	--	--	--	--	--	--	--	--	--	--	--	--	--	--	GWHAOSJ00000023	2377139	2393708
DS_newGene_3262	18	11	13	1	0	2	0	0	0	2	0	5	0	0	0	0.774652	0.433843	0.601356	0.036638	0	0.07894	0	0	0	0.085256	0	0.199627	0	0	0	--	--	--	--	--	--	--	--	--	--	--	--	--	--	--	--	GWHAOSJ00000023	2339705	2342305
DS_newGene_3263	3	5	3	5	6	10	1	5	3	0	0	0	3	3	2	0.264071	0.377988	0.257024	0.423388	0.459614	0.739863	0.057636	0.482587	0.253604	0	0	0	0.298629	0.214886	0.16971	--	--	--	--	--	--	--	--	--	--	--	--	--	--	--	--	GWHAOSJ00000023	2344625	2366338
DS_newGene_128	521	446	437	492	579	601	332	343	290	526	570	511	363	401	386	14.886123	12.248676	13.186301	13.946207	15.866807	15.384775	10.439198	10.960864	10.759784	15.815542	16.318571	16.164495	12.200282	11.812524	11.078096	-0.499705604	6.76003759812971e-06	1.50637325662161e-05	not	-0.467886476	9.62595435019278e-05	0.000145145960338782	not	-0.03539095	0.744286660840108	0.766559493572668	not	-0.054730234	0.594653695956666	0.640652206127967	not	GWHAOSJ00000013	21228773	21231470
DS_newGene_123	0	0	0	0	5	0	19	21	12	0	0	2	0	0	0	0	0	0	0	0.1548	0	0.712208	0.808095	0.50573	0	0	0.039045	0	0	0	--	--	--	--	--	--	--	--	--	--	--	--	--	--	--	--	GWHAOSJ00000013	20775687	20776370
DS_newGene_126	63	64	64	18	20	15	10	13	10	109	115	97	94	106	100	1.71657	1.686391	1.860221	0.480047	0.528919	0.361159	0.288819	0.390201	0.343473	3.16215	3.184725	2.950918	3.041934	3.024346	2.770951	-2.4921208	7.23917076319672e-11	2.31171964725693e-10	down	0.471190708092904	0.0489411121987966	0.0593812774070768	not	0.517576773111378	0.0219379802275192	0.0273927045679055	not	-2.151343775	2.28171638291382e-10	6.14778066670233e-10	down	GWHAOSJ00000013	21028147	21029601
GWHGAOSJ016692	0	0	0	3	3	5	0	0	0	0	0	0	4	3	2	0	0	0	0.151352	0.174925	0.225688	0	0	0	0	0	0	0.251216	0.143956	0.121798	--	--	--	--	--	--	--	--	--	--	--	--	--	--	--	--	GWHAOSJ00000057	70327597	70328197
GWHGAOSJ016693	207	152	167	305	263	304	378	370	267	31	37	39	121	116	165	1.483948	1.047934	1.263523	2.17389	1.810221	1.958812	2.994139	2.973878	2.496439	0.233958	0.265384	0.303469	1.023639	0.857721	1.1887	0.980087244290514	1.45857987435372e-11	4.86361397971133e-11	not	-0.575134568	0.00384972165395836	0.00515974448378682	not	-2.527642121	2.55469437364515e-26	9.23220187000361e-26	down	0.423897206921514	0.00580992391092403	0.00880876112607234	not	GWHAOSJ00000057	70335407	70340147
GWHGAOSJ016690	55	98	81	75	69	91	120	97	78	304	305	310	91	111	113	1.295455	2.209288	2.013655	1.758241	1.565144	1.910755	3.117647	2.564706	2.390874	7.566157	7.21634	8.115046	2.523468	2.709303	2.683916	0.36984034911668	0.120449616703302	0.156541451227277	not	0.248443987641452	0.32006291043981	0.35205817406649	not	1.74836123451004	6.88730352554814e-21	2.10266093413369e-20	up	-0.298851603	0.234782306689007	0.27851158033148	not	GWHAOSJ00000057	70313044	70314600
GWHGAOSJ016691	604	597	500	799	832	941	1051	954	889	577	597	563	575	603	595	7.512931	7.143526	6.570885	9.876049	9.932681	10.484525	14.402469	13.274286	14.38309	7.55902	7.446869	7.760516	8.414277	7.744084	7.438752	0.811234775144037	3.49672636195657e-23	1.9468094235582e-22	not	-0.116609252	0.256996591026335	0.286838126966815	not	-0.196514212	0.0484966793079601	0.0586796544275317	not	0.292240322911789	0.000519021525950795	0.000884541456994025	not	GWHAOSJ00000057	70322068	70325599
GWHGAOSJ016696	422	416	406	621	644	690	523	515	429	508	584	579	521	646	680	7.66122	7.254905	7.786171	11.200799	11.221356	11.221033	10.467151	10.45758	10.1194	9.70084	10.617763	11.651454	11.127466	12.111522	12.412594	0.277561483666404	0.00406475738961241	0.00672738275324525	not	0.385468768240114	0.000409481973215417	0.000592726416051438	not	0.197444176648387	0.0722220475132203	0.0858839276832055	not	0.346985511230144	0.00016421055920111	0.000294282012908358	not	GWHAOSJ00000057	70360546	70362144
GWHGAOSJ016697	748	698	688	252	259	264	291	239	200	23	38	14	49	49	40	6.547356	5.869907	6.364723	2.190031	2.171612	2.061733	2.799418	2.336968	2.271114	0.207915	0.329504	0.130426	0.502784	0.436139	0.346805	-1.511921527	4.17463310176119e-46	4.01724671714381e-45	down	-4.12977213	1.42985270343577e-135	2.10364372721412e-134	down	-5.064704215	3.24200441541299e-138	5.49921034888299e-137	down	-1.765957508	1.33380424386757e-68	1.52488874447327e-67	down	GWHAOSJ00000057	70372630	70375180
GWHGAOSJ016694	314	254	248	478	422	479	454	390	359	205	243	178	166	228	207	7.521271	5.863516	6.291059	11.39543	9.708957	10.295481	11.992208	10.456584	11.185142	5.17434	5.83863	4.726943	4.660642	5.646995	4.975992	0.600120281957802	1.05448780169672e-06	2.51284850982327e-06	not	-0.624881586	0.000110579823044827	0.000166133639355011	not	-0.616083414	5.23928342139208e-05	7.92785381718631e-05	not	0.453323430053787	0.000245699112721388	0.000432787690997068	not	GWHAOSJ00000057	70344703	70345545
GWHGAOSJ016695	15	12	29	12	14	6	3	11	2	5	2	0	0	0	6	0.218906	0.169637	0.453344	0.169323	0.201976	0.081007	0.046531	0.173985	0.039709	0.067403	0.017645	0	0	0	0.088232	--	--	--	--	--	--	--	--	--	--	--	--	--	--	--	--	GWHAOSJ00000057	70348782	70352021
GWHGAOSJ016698	2394	2653	2448	948	1107	1077	645	627	534	1274	1203	1352	1004	1129	1249	39.826355	42.436283	43.031528	15.660103	17.650837	16.037313	11.812428	11.659618	11.546709	22.304037	20.041744	24.906311	19.640776	19.386467	20.875887	-2.012259523	2.58594324829972e-228	1.4058531174151e-226	down	-1.33053987	1.14578195843053e-79	1.00062271227063e-78	down	-1.193741514	2.56198401057134e-48	1.51507884444674e-47	down	-1.563098641	1.00745028004659e-143	2.36334602241862e-142	down	GWHAOSJ00000057	70376191	70379708
GWHGAOSJ016699	137	166	132	272	274	284	148	157	134	230	227	217	159	205	190	2.91242	3.395889	2.968048	5.746737	5.584492	5.404414	3.45855	3.734226	3.709484	5.144108	4.830426	5.10498	3.969364	4.499425	4.059011	0.0587705043881693	0.727959329378853	0.770071818244579	not	0.169681231105793	0.335925933857636	0.368165993323057	not	0.405824657739377	0.0108216559049521	0.0139020167007827	not	0.631106990553129	1.71530068003115e-05	3.34319077268877e-05	not	GWHAOSJ00000057	70381632	70384402
GWHGAOSJ021618	568	622	546	923	879	972	1262	1188	1060	1974	2186	1703	2371	2262	2380	3.089236	3.255231	3.135883	4.985229	4.587642	4.734636	7.563299	7.223876	7.500588	11.310296	11.921309	10.263705	15.177114	12.710544	13.016391	1.05862287149091	1.60468835650442e-47	1.58687438411166e-46	up	1.83847217297982	7.38258304507055e-111	8.72941618472152e-110	up	1.52434558215493	1.73317127926902e-72	1.48389214388764e-71	up	0.373332958245055	3.13893699853479e-06	6.46200240146444e-06	not	GWHAOSJ00000023	11601758	11609210
GWHGAOSJ021619	10	11	3	4	2	3	34	30	31	30	15	19	2	1	1	0.356356	0.37427	0.111727	0.133563	0.055969	0.072929	1.354809	1.194067	1.421509	1.13227	0.517661	0.762662	0.066226	0.024682	0.020542	--	--	--	--	--	--	--	--	--	--	--	--	--	--	--	--	GWHAOSJ00000023	11637663	11639181
GWHGAOSJ021610	1067	1079	1061	1355	1473	1580	1221	1043	948	1416	1452	1294	1241	1193	1243	8.765782	8.524197	9.205986	11.054547	11.604622	11.619843	11.043347	9.577024	10.127886	12.246778	11.948997	11.769664	11.985845	10.117521	10.258723	0.0413551028514075	0.558050521301838	0.614634222801334	not	0.0191696317596944	0.817614607453978	0.834073640725864	not	0.145487384047514	0.0543097884426479	0.0654184109464393	not	0.152631695407186	0.0173836622020091	0.0248346041844714	not	GWHAOSJ00000023	11539883	11544762
GWHGAOSJ021611	113	107	94	43	47	59	16	12	12	49	41	48	4	0	3	10.261907	9.317348	8.992842	3.85465	4.060011	4.814012	1.543672	1.206407	1.32109	4.61418	3.722176	4.75105	0.371818	0	0.260296	-2.931350413	2.19379455179643e-19	1.06292173336384e-18	down	-5.664464653	1.16400440940424e-20	3.55857326147279e-20	down	-1.410943537	8.98602017762336e-09	1.67248887767638e-08	down	-1.382569313	5.05923514149552e-09	1.26395264224299e-08	down	GWHAOSJ00000023	11554600	11554984
GWHGAOSJ021612	1783	1955	1803	2244	2211	2342	2063	1958	1703	2154	2583	1903	2585	2420	2593	9.630924	10.15526	10.292542	12.034374	11.450449	11.322287	12.270146	11.822394	11.960392	12.245612	13.980357	11.386002	16.416368	13.494641	14.076589	0.0881686510257694	0.0925927991339863	0.123041030289417	not	0.278868455140874	0.000136868973583351	0.000204571149119899	not	0.0272769901089338	0.734194840556652	0.757030338501971	not	-0.008453162	0.87495050682655	0.893222338819562	not	GWHAOSJ00000023	11555382	11563693
GWHGAOSJ021613	0	0	0	0	2	1	0	0	0	0	0	0	0	2	0	0	0	0	0	0.026395	0.011445	0	0	0	0	0	0	0	0.017844	0	--	--	--	--	--	--	--	--	--	--	--	--	--	--	--	--	GWHAOSJ00000023	11576233	11577615
GWHGAOSJ021614	48	43	31	48	43	50	22	19	20	0	6	11	19	8	17	1.699526	1.465484	1.171219	1.698599	1.482036	1.593144	0.85044	0.735871	0.906034	0	0.183455	0.429584	0.787747	0.284773	0.59651	--	--	--	--	--	--	--	--	--	--	--	--	-0.091573846	0.769120181949929	0.800760057794131	not	GWHAOSJ00000023	11579891	11580451
GWHGAOSJ021615	2304	2156	2116	2739	2811	3087	2487	2246	1994	1834	2226	1611	2156	1866	2123	37.281395	33.541332	36.189201	44.009727	43.618679	44.721409	44.317734	40.620968	41.956959	31.230402	36.080997	28.868963	41.017998	31.175568	34.526829	0.0724399240047579	0.186131136676786	0.231877267207401	not	-0.274860744	0.00111465930118948	0.00156217271183887	not	-0.448920258	1.0140827258947e-07	1.79241546886029e-07	not	0.0873931561178585	0.0936431838950128	0.119951891910866	not	GWHAOSJ00000023	11587069	11591659
GWHGAOSJ021616	121	93	113	167	195	252	162	161	124	182	232	186	174	204	194	3.676261	2.711421	3.630337	5.041317	5.662034	6.832232	5.397493	5.452619	4.862838	5.816103	7.065333	6.246173	6.208056	6.397759	5.899645	0.484691198935318	0.00935294275010311	0.0146768746473319	not	0.622521328972986	0.00116789969220836	0.00163402130604598	not	0.640292119442732	0.000540955236487437	0.000763986586651817	not	0.593796464830278	0.00143209749562462	0.00232727665961747	not	GWHAOSJ00000023	11592149	11594683
GWHGAOSJ021617	4561	4960	4368	5390	6040	6760	4097	3917	3108	10762	10324	11464	5245	8107	8021	127.22522	133.012466	128.711731	149.270874	161.514893	168.734879	125.835289	122.083672	112.696381	315.933441	288.472443	354.07843	171.995514	233.405624	224.783875	-0.282188978	1.72851220983952e-11	5.73782240743045e-11	not	0.433658851475332	6.75859556481769e-06	1.09323316214929e-05	not	1.00538210984309	6.5524797663008e-45	3.64992714039335e-44	up	0.0829595983389928	0.0679412990137283	0.0891749683889884	not	GWHAOSJ00000023	11600499	11601224
GWHGAOSJ026440	45	45	54	49	88	74	65	61	39	77	109	54	95	79	98	0.39704	0.383089	0.509389	0.433969	0.749121	0.584555	0.634345	0.608007	0.453001	0.716111	0.970094	0.528041	0.997981	0.72777	0.871917	0.221988192649608	0.440968817227269	0.499955496571154	not	0.736075546144229	0.00676644113761347	0.00890293944912486	not	0.492480192765176	0.0889678539835482	0.104572831344237	not	0.239698453447003	0.407411214025648	0.45799895094157	not	GWHAOSJ00000084	56659734	56661998
GWHGAOSJ023102	9	7	19	16	14	17	0	11	8	0	0	0	62	64	52	0.482492	0.359248	1.090545	0.837221	0.705933	0.838523	0	0.666619	0.571136	0	0	0	4.026346	3.642199	2.875652	--	--	--	--	2.16003897312626	9.92674000671806e-07	1.68701738152194e-06	up	--	--	--	--	--	--	--	--	GWHAOSJ00000023	48920747	48921568
GWHGAOSJ023103	0	0	0	0	0	0	4	6	0	0	0	0	0	0	0	0	0	0	0	0	0	0.220492	0.3721	0	0	0	0	0	0	0	--	--	--	--	--	--	--	--	--	--	--	--	--	--	--	--	GWHAOSJ00000023	48923802	48928921
GWHGAOSJ023100	82	94	103	130	150	136	135	116	119	133	137	137	154	159	207	0.906875	1.001771	1.201173	1.421292	1.594522	1.347553	1.647309	1.427796	1.709712	1.546525	1.519129	1.676529	2.002392	1.817343	2.300026	0.449916216706715	0.0253156270953429	0.0371256809654083	not	0.71117217218091	0.000479419629887719	0.000691051979407298	not	0.314671962475373	0.118495939199757	0.137177320257799	not	0.271158095078673	0.172588209479072	0.210692717690962	not	GWHAOSJ00000023	48866349	48868805
GWHGAOSJ023101	26	18	30	40	22	29	43	30	23	22	16	18	15	14	29	1.025646	0.680992	1.224404	1.563401	0.818971	1.024306	1.853051	1.298622	1.158522	0.891487	0.631478	0.78203	0.676577	0.550046	1.151012	--	--	--	--	--	--	--	--	--	--	--	--	--	--	--	--	GWHAOSJ00000023	48895555	48896065
GWHGAOSJ023106	81	106	80	83	79	74	0	0	0	0	0	0	0	0	0	1.771737	2.229037	1.849966	1.808271	1.663673	1.455578	0	0	0	0	0	0	0	0	0	-8.868398224	2.31835051718812e-13	8.58199813447091e-13	down	-9.092656704	7.06965690762538e-14	1.69320214951894e-13	down	-9.142580483	4.06607734585487e-14	9.63135248582604e-14	down	-0.475086184	0.0366592534724707	0.0500628495404455	not	GWHAOSJ00000023	49010772	49019986
GWHGAOSJ016529	70	73	44	54	101	80	132	114	93	150	136	112	198	156	196	3.046179	3.058386	2.015959	2.346918	4.227682	3.112983	6.365657	5.560567	5.24449	6.888124	5.966416	5.397263	10.189114	7.040311	8.628293	0.899919438604284	9.26620591356191e-05	0.000185499741307506	not	1.38637761207435	1.72193000718368e-09	3.3626085110574e-09	up	0.864701797950159	0.000205082992739015	0.000297828119906952	not	0.0296821058453187	0.915270440422625	0.927839958945252	not	GWHAOSJ00000057	68884478	68885099
GWHGAOSJ023104	0	0	0	0	2	0	0	2	0	0	0	0	0	0	0	0	0	0	0	0.031202	0	0	0.029489	0	0	0	0	0	0	0	--	--	--	--	--	--	--	--	--	--	--	--	--	--	--	--	GWHAOSJ00000023	48970621	48971938
GWHGAOSJ023105	0	0	0	0	0	0	0	0	0	0	0	0	0	0	0	0	0	0	0	0	0	0	0	0	0	0	0	0	0	0	--	--	--	--	--	--	--	--	--	--	--	--	--	--	--	--	GWHAOSJ00000023	49009133	49010584
GWHGAOSJ016524	1995	2056	1869	2186	2208	2470	1956	1932	1623	3307	3406	3137	2580	2729	2926	19.756769	19.575848	19.560488	21.497229	20.968435	21.900755	21.33787	21.383156	20.89547	34.474567	33.801044	34.408527	30.050806	27.906878	29.118111	-0.062128625	0.218856793589022	0.26802465429539	not	0.296231179702098	7.77127302205124e-07	1.32827846651473e-06	not	0.506036096516708	6.35295054380698e-17	1.68845277185853e-16	not	-0.091256367	0.0682111044818288	0.0895025720655388	not	GWHAOSJ00000057	68823359	68828253
GWHGAOSJ016525	0	0	0	0	0	0	0	0	0	0	0	0	0	0	0	0	0	0	0	0	0	0	0	0	0	0	0	0	0	0	--	--	--	--	--	--	--	--	--	--	--	--	--	--	--	--	GWHAOSJ00000057	68848283	68849638
GWHGAOSJ016526	1079	1025	976	877	851	903	1308	1316	1036	685	730	603	496	472	502	11.545988	10.546861	11.032135	9.312255	8.728683	8.642289	15.407631	15.737343	14.408006	7.707716	7.816751	7.140988	6.232138	5.205164	5.390624	0.287141472177996	1.8477844086454e-05	3.93941810535982e-05	not	-1.245337016	2.49867356963259e-39	1.19444613762886e-38	down	-0.841304816	5.97995459140105e-22	1.88804084529347e-21	not	-0.530970449	4.69058381320335e-13	1.45807100706609e-12	not	GWHAOSJ00000057	68856493	68865403
GWHGAOSJ023109	0	0	0	0	0	0	0	0	0	0	0	0	0	0	0	0	0	0	0	0	0	0	0	0	0	0	0	0	0	0	--	--	--	--	--	--	--	--	--	--	--	--	--	--	--	--	GWHAOSJ00000023	49241901	49243459
GWHGAOSJ016520	827	936	771	898	957	1096	977	875	769	2227	2009	2314	1071	1408	1434	17.778086	19.358019	17.525999	19.168337	19.730944	21.106379	23.142372	21.045364	21.487635	50.426201	43.299511	55.124741	27.099298	31.26882	30.991909	0.0907353687785646	0.227387244737816	0.277399432159801	not	0.444226157539995	1.85030850325543e-06	3.10254309954624e-06	not	1.14839354536096	1.13004065698536e-35	5.19781810455438e-35	up	-0.084719004	0.26059963891875	0.306494184707404	not	GWHAOSJ00000057	68785852	68787908
GWHGAOSJ016521	2055	2111	1947	1800	1661	1970	1192	1240	1041	2320	2409	2140	2261	2245	2419	21.529245	21.252693	21.546093	18.721266	16.675648	18.463049	13.75151	14.512047	14.175027	25.57967	25.271791	24.820688	27.84293	24.274672	25.460491	-0.773630118	3.12390080647046e-42	2.82590716918113e-41	not	0.00134886086026769	0.983317786015852	0.984639568145993	not	-0.061296375	0.330261333972474	0.361780516630618	not	-0.475420824	4.92943476771272e-17	1.85460980174988e-16	not	GWHAOSJ00000057	68789311	68793556
GWHGAOSJ016522	22	23	12	51	106	63	36	46	35	508	481	374	452	501	502	0.326817	0.328118	0.183333	0.76224	1.529817	0.846955	0.595363	0.766001	0.675391	8.057822	7.254985	6.238988	8.010883	7.786508	7.602923	1.08759773065487	0.00544996790424946	0.00886064194709061	up	4.4965898637315	6.84737197778013e-82	6.11855533624272e-81	up	4.35026237894138	4.7588890686246e-73	4.11348298596643e-72	up	1.65359125446642	1.12573916737453e-05	2.22267241989203e-05	up	GWHAOSJ00000057	68804212	68806023
GWHGAOSJ016523	897	993	845	1344	1417	1534	1443	1308	1166	741	796	709	690	682	813	6.063861	6.458985	6.034387	9.023807	9.190066	9.283801	10.745383	9.890583	10.25495	5.272559	5.393027	5.310674	5.485764	4.75842	5.525923	0.560567203897179	3.18110174550102e-17	1.4120475848901e-16	not	-0.503334484	1.96881376360807e-08	3.65470969259185e-08	not	-0.512191976	1.37300100824888e-09	2.65018937656944e-09	not	0.347472249154578	1.0474678862968e-07	2.40175774922785e-07	not	GWHAOSJ00000057	68813818	68821232
GWHGAOSJ010599	2504	2616	2303	2208	2264	2398	1989	1873	1515	3202	3179	2981	2548	2725	3017	31.198023	31.334526	30.317705	27.315304	27.044235	26.734932	27.295616	26.084164	24.541821	41.99073	39.673832	41.125053	37.32415	35.052353	37.770802	-0.426205886	4.32107621937274e-17	1.90775859120037e-16	not	-0.021053643	0.725367889988864	0.748961449153166	not	0.107333464571437	0.0803757536464957	0.0950236319725694	not	-0.414836959	7.1373945161748e-18	2.78270425282907e-17	not	GWHAOSJ00000010	9478354	9482599
GWHGAOSJ010598	620	675	683	849	897	1072	903	831	650	685	635	648	654	629	826	8.745228	9.158862	10.186069	11.896531	12.138497	13.541249	14.03195	13.11486	11.930404	10.167819	8.970757	10.130654	10.852676	9.164362	11.713499	0.30374744083481	0.000375131292152967	0.000704435082225275	not	-0.092097126	0.393279715395416	0.426382141350447	not	-0.235930114	0.0184106337298465	0.0231214995081855	not	0.201618256766091	0.0174045205807182	0.0248627988814349	not	GWHAOSJ00000010	9474591	9477993
GWHGAOSJ010593	4407	5139	4355	3208	3325	3421	3796	3747	3239	4741	3929	3505	1179	1408	1480	50.334023	56.430645	52.548695	36.376503	36.404293	34.961319	47.742386	47.83012	48.082981	56.986279	44.945698	44.323147	15.831659	16.596567	16.9842	-0.322638145	1.15103830559138e-12	4.10997756862884e-12	not	-1.954137693	1.81776514114119e-178	3.50504015308226e-177	down	-0.418821008	1.35061780898993e-06	2.24618054356768e-06	not	-0.783513965	4.05715146505558e-61	4.21019771291733e-60	not	GWHAOSJ00000010	9433514	9437116
GWHGAOSJ010592	2188	2165	2020	2662	2697	2829	2247	1982	1797	2509	2887	2043	3066	2481	2858	7.553036	7.18378	7.367719	9.1251	8.927862	8.740964	8.540257	7.646274	8.062507	9.115474	9.983395	7.810836	12.445183	8.840137	9.91475	-0.039951006	0.457452644868497	0.516548743807754	not	0.225285351840728	0.0128054789441417	0.0164593793366406	not	-0.011652596	0.888869823060277	0.899968220132397	not	0.0578736676180881	0.244429730238198	0.289119558600839	not	GWHAOSJ00000010	9418590	9428099
GWHGAOSJ010591	35	39	24	156	175	200	125	105	84	339	300	283	255	372	336	0.871725	0.923152	0.635693	3.883467	4.191829	4.479984	3.426927	2.938602	2.725412	8.94763	7.527449	7.855582	7.517625	9.627095	8.455206	1.71875578151039	9.25892273404133e-11	2.93556553979089e-10	up	3.1158877543237	5.08656526120413e-43	2.59353320687634e-42	up	3.00879921712716	1.24279544207054e-44	6.89378387071756e-44	up	2.13431642031672	2.58497333936549e-19	1.06303128319868e-18	up	GWHAOSJ00000010	9417451	9418846
GWHGAOSJ010590	8	6	0	6	9	9	6	7	6	8	9	5	18	11	20	0.084737	0.052713	0	0.056063	0.085067	0.077301	0.059517	0.076716	0.077759	0.082738	0.090161	0.054723	0.214413	0.114951	0.212915	--	--	--	--	--	--	--	--	--	--	--	--	--	--	--	--	GWHAOSJ00000010	9397561	9417212
GWHGAOSJ010597	775	842	768	1055	1188	1227	1076	978	863	768	862	808	857	825	890	10.051301	10.489808	10.51876	13.583799	14.767212	14.242011	15.359921	14.167271	14.538049	10.477602	11.195989	11.598768	13.070347	11.034815	11.590558	0.331400732078399	3.81900118707965e-06	8.68278652425315e-06	not	-0.068804967	0.43651750972276	0.470071984358073	not	-0.196604959	0.0241261101795929	0.0300135148048432	not	0.236204117051729	0.00096862100832918	0.00160314740130416	not	GWHAOSJ00000010	9464761	9469342
GWHGAOSJ010596	8	8	4	3	9	5	6	7	4	0	4	3	2	0	6	0.175224	0.175211	0.082961	0.049276	0.191878	0.100832	0.148772	0.168899	0.12427	0	0.075454	0.053015	0.051974	0	0.135808	--	--	--	--	--	--	--	--	--	--	--	--	--	--	--	--	GWHAOSJ00000010	9456691	9457892
GWHGAOSJ010595	11658	12175	10524	6415	6649	6957	7246	6976	6014	4039	4547	4115	4499	4609	4910	92.796089	93.171242	88.51178	50.696198	50.74168	49.557705	63.515377	62.05648	62.236164	33.8325	36.257282	36.272446	42.10051	37.864132	39.2682	-0.721004084	6.30898702187868e-103	1.25506404602952e-101	not	-1.471041331	1.92579613040472e-178	3.71014585536936e-177	down	-1.663458609	1.32354852900369e-190	3.28960909474422e-189	down	-1.081568674	4.7827951017999e-205	1.73631143490752e-203	down	GWHAOSJ00000010	9449160	9455162
GWHGAOSJ010594	0	0	0	0	0	0	0	0	0	0	0	0	0	0	0	0	0	0	0	0	0	0	0	0	0	0	0	0	0	0	--	--	--	--	--	--	--	--	--	--	--	--	--	--	--	--	GWHAOSJ00000010	9436847	9437083
GWHGAOSJ025621	62	66	55	179	185	169	94	101	102	139	143	115	70	70	110	0.598588	0.610877	0.559982	1.727619	1.724922	1.463389	1.001786	1.089844	1.281555	1.414306	1.387407	1.234267	0.79613	0.695456	1.067743	0.750903980196753	0.00114830164213107	0.00203959631038671	not	0.263961909647181	0.325894826392738	0.358067727641343	not	0.88749151748802	4.83753237621206e-05	7.33372510806648e-05	not	1.24292983950905	7.64545435745551e-10	2.00057410783236e-09	up	GWHAOSJ00000084	44405633	44413899
GWHGAOSJ025620	1	1	1	2	0	1	4	2	2	0	0	0	0	0	1	0.016184	0.016174	0.020925	0.033546	0	0.009847	0.074884	0.03554	0.032666	0	0	0	0	0	0.011625	--	--	--	--	--	--	--	--	--	--	--	--	--	--	--	--	GWHAOSJ00000084	44323807	44324847
GWHGAOSJ025623	1968	1936	1614	2124	2253	2298	1428	1340	1214	2049	1935	2343	2485	2045	2441	17.585407	16.630772	15.24019	18.84395	19.300999	18.375732	14.05244	13.378004	14.104207	19.268627	17.320835	23.184937	26.104757	18.862852	21.915836	-0.426083514	2.29416896006434e-11	7.55672136964467e-11	not	0.163977265470966	0.0776130845031101	0.0921673421794731	not	-0.023054242	0.809767864309396	0.827085178067451	not	-0.027174678	0.64904939636661	0.69115209090876	not	GWHAOSJ00000084	44469338	44472843
GWHGAOSJ025622	0	0	0	0	0	0	0	0	0	0	0	0	0	0	0	0	0	0	0	0	0	0	0	0	0	0	0	0	0	0	--	--	--	--	--	--	--	--	--	--	--	--	--	--	--	--	GWHAOSJ00000084	44440407	44443983
GWHGAOSJ025625	2662	2620	2674	7513	6863	7782	5681	5570	4681	1878	2151	2003	1368	1612	1660	39.086945	36.989712	41.48341	109.541237	96.630882	102.265106	91.870491	91.417549	89.351921	29.02467	31.628719	32.562	23.61125	24.421932	24.482887	1.04078171165404	3.63899497912899e-118	8.39922451946515e-117	up	-0.96218334	1.44263353464843e-41	7.16284697452192e-41	not	-0.630062718	2.50037573881622e-18	7.01330972752694e-18	not	1.17250323367623	1.83500317126666e-111	3.32266109793133e-110	up	GWHAOSJ00000084	44502337	44505274
GWHGAOSJ025624	3	6	0	3	7	4	4	2	4	3	3	1	5	4	8	0.047283	0.10355	0	0.049745	0.11029	0.055043	0.06132	0.035676	0.073637	0.040228	0.051271	0.016691	0.104767	0.056608	0.130945	--	--	--	--	--	--	--	--	--	--	--	--	--	--	--	--	GWHAOSJ00000084	44473262	44474455
GWHGAOSJ025627	0	2	0	0	0	0	0	0	0	0	0	0	0	0	0	0	0.056742	0	0	0	0	0	0	0	0	0	0	0	0	0	--	--	--	--	--	--	--	--	--	--	--	--	--	--	--	--	GWHAOSJ00000084	44531449	44531814
GWHGAOSJ025626	10	13	7	12	14	14	5	3	6	2	16	3	10	7	10	0.219782	0.271381	0.161925	0.262743	0.286412	0.27109	0.098787	0.052635	0.155104	0.023603	0.35585	0.065397	0.248215	0.149538	0.214963	--	--	--	--	--	--	--	--	--	--	--	--	--	--	--	--	GWHAOSJ00000084	44529631	44530533
GWHGAOSJ026073	1120	1143	1051	1489	1385	1457	2302	2386	2081	1048	1320	940	902	897	902	7.224986	7.088988	7.159717	9.534711	8.561816	8.410819	16.351654	17.201368	17.451641	7.110078	8.526954	6.708325	6.83842	5.97102	5.845415	1.07451022425508	8.90395571925806e-76	1.30534462530643e-74	up	-0.472211761	1.35232457242509e-08	2.52817044876659e-08	not	-0.236792444	0.0107561237671969	0.0138233451960503	not	0.0841968043512159	0.213864726646264	0.255960350839405	not	GWHAOSJ00000084	52179233	52182452
GWHGAOSJ025628	1	1	2	83	90	3	82	81	2	35	144	10	4	6	24	0.02134	0.018373	0.033822	1.757337	1.840703	0.052965	1.915812	1.910594	0.051292	0.779915	3.058534	0.224725	0.09459	0.131839	0.49492	5.32759703521769	2.3641371841429e-08	6.34853836337454e-08	up	--	--	--	--	--	--	--	--	5.19138595311025	7.56266297300687e-08	1.75068442326295e-07	up	GWHAOSJ00000084	44532338	44534327
GWHGAOSJ022476	1727	1890	1597	1782	1885	2042	1328	1326	1091	1464	1551	1407	1586	1584	1761	17.816109	18.742632	17.399113	18.24918	18.641632	18.851246	15.081843	15.286509	14.631714	15.895806	16.026348	16.06566	19.232347	16.860075	18.251629	-0.435533814	6.88231457571661e-14	2.61846688857582e-13	not	-0.258345716	0.000220413067834016	0.000325048913815137	not	-0.465147462	2.32173074603298e-11	4.87461825536197e-11	not	-0.172646013	0.00161613183944868	0.00261063823653009	not	GWHAOSJ00000023	26358447	26364193
GWHGAOSJ009906	2	8	6	24	6	15	29	16	17	42	39	33	30	22	28	0.01991	0.090961	0.0705	0.291285	0.070126	0.15904	0.385594	0.219203	0.270168	0.539364	0.47482	0.44568	0.423591	0.273851	0.337884	--	--	--	--	--	--	--	--	--	--	--	--	--	--	--	--	GWHAOSJ00000010	2514135	2515775
GWHGAOSJ009907	115	153	146	112	126	156	147	165	123	221	202	181	94	141	136	3.76904	4.851336	5.075754	3.664141	3.972936	4.601838	5.32528	6.047475	5.265384	7.670242	6.661586	6.587318	3.60883	4.788142	4.481972	0.110180707114919	0.537799592115529	0.595126755112476	not	-0.344743739	0.0990427019921959	0.116384809344915	not	0.315023976489713	0.0702336657857993	0.0836297025041873	not	-0.38092728	0.0419474432517381	0.0568150538721553	not	GWHAOSJ00000010	2520978	2521591
GWHGAOSJ009904	1233	1157	985	1168	1221	1213	907	896	666	200	241	190	176	199	219	14.321576	12.915476	12.084706	13.468686	13.592793	12.607999	11.601031	11.628131	10.058632	2.437999	2.797669	2.438941	2.401195	2.384166	2.556282	-0.413651873	2.36977689697758e-07	5.926713423369e-07	not	-2.686611141	4.22274894816672e-128	5.85058856129138e-127	down	-2.648679827	3.91833010314799e-128	6.15975700943271e-127	down	-0.207443612	0.0053412428963319	0.00813548551752321	not	GWHAOSJ00000010	2494847	2504174
GWHGAOSJ009905	3606	3983	3601	3393	3701	3845	2980	2922	2473	2532	2747	2356	2890	2674	2802	21.604927	22.93804	22.792074	20.179586	21.255409	20.612791	19.65856	19.564981	19.255268	15.96372	16.486355	15.627683	20.351931	16.535322	16.864119	-0.376668235	2.03133595857937e-18	9.45782176684487e-18	not	-0.594807567	7.00966880949528e-17	1.87967456868971e-16	not	-0.781426306	8.99786681725372e-38	4.34530659086012e-37	not	-0.336925033	1.9362774276499e-14	6.45863287171366e-14	not	GWHAOSJ00000010	2509803	2513182
GWHGAOSJ009902	17	26	20	63	97	101	38	33	47	9	6	7	11	23	10	0.189317	0.280398	0.24082	0.704124	1.051892	1.026038	0.477114	0.418698	0.682824	0.102707	0.066778	0.086753	0.136559	0.263745	0.10357	--	--	--	--	--	--	--	--	--	--	--	--	1.74267406962125	7.63340442239852e-08	1.76637137862085e-07	up	GWHAOSJ00000010	2478799	2483645
GWHGAOSJ009903	44	35	42	104	122	133	66	54	51	6	12	3	22	17	26	0.551924	0.42078	0.559033	1.309494	1.479413	1.50999	0.918818	0.764536	0.834417	0.079894	0.145116	0.031593	0.328957	0.221573	0.321557	0.536016054361233	0.0661775666717277	0.090459395226819	not	--	--	--	--	--	--	--	--	1.25904084298674	3.60654928034922e-07	7.96360891547845e-07	up	GWHAOSJ00000010	2486611	2492236
GWHGAOSJ009900	0	0	0	5	4	3	0	0	0	0	0	2	0	0	0	0	0	0	0.04834	0.037201	0.02317	0	0	0	0	0	0.020988	0	0	0	--	--	--	--	--	--	--	--	--	--	--	--	--	--	--	--	GWHAOSJ00000010	2462722	2465221
GWHGAOSJ009901	6	28	21	24	35	37	29	54	41	46	55	53	43	70	43	0.070757	0.316562	0.255969	0.276986	0.394874	0.384061	0.370819	0.717018	0.618872	0.565951	0.644485	0.695595	0.597925	0.85204	0.508973	1.22973475128009	0.0065731456383507	0.0105605492832288	up	1.32966384371946	0.00400698335225543	0.00536280177004458	up	1.26114063328448	0.00271573884860788	0.00365236253813193	up	--	--	--	--	GWHAOSJ00000010	2465914	2468470
GWHGAOSJ024736	240	260	247	315	312	390	411	355	332	302	326	361	313	369	392	3.972899	4.135627	4.322693	5.176245	4.956637	5.78867	7.488843	6.574688	7.143782	5.265957	5.401434	6.623981	6.09294	6.316446	6.52819	0.596988578411832	5.00818781526775e-07	1.22342085826491e-06	not	0.34072673862841	0.00928448026984771	0.0120752816778535	not	0.179112352744794	0.192939518433851	0.217547919974706	not	0.137563060972422	0.26850185845536	0.314868335918977	not	GWHAOSJ00000084	23182513	23184650
GWHGAOSJ009908	837	826	747	164	242	266	477	422	326	445	441	325	467	412	484	4.361342	4.140433	4.112549	0.84595	1.20816	1.239903	2.733356	2.456285	2.206958	2.440274	2.299938	1.872348	2.861164	2.212548	2.532561	-0.940437643	7.82523537721087e-25	4.59427066971716e-24	not	-0.999703586	4.28149696491209e-22	1.37022618032157e-21	not	-1.224934837	9.73582390551537e-30	3.88313302020582e-29	down	-2.151547364	3.26386290553177e-78	4.15870218889534e-77	down	GWHAOSJ00000010	2527125	2531233
GWHGAOSJ009909	0	1	0	0	0	4	1	1	0	11	11	11	6	5	6	0	0.007664	0	0	0	0.125222	0.027048	0.017725	0	0.422515	0.391103	0.427625	0.239794	0.193383	0.209411	--	--	--	--	--	--	--	--	--	--	--	--	--	--	--	--	GWHAOSJ00000010	2538432	2540923
GWHGAOSJ021925	2146	2096	1941	3368	3371	3894	2829	2780	2394	3416	3573	3252	2897	3038	3262	22.4328	21.065706	21.438158	34.954708	33.79031	36.428261	32.561554	32.474342	32.527542	37.585487	37.411018	37.643677	35.610493	32.783394	34.260399	0.414060989361454	2.39157283997444e-17	1.06478276120982e-16	not	0.392773243669038	1.59295285881032e-10	3.26509313846584e-10	not	0.498911525097464	7.12549457054612e-16	1.81996401658533e-15	not	0.476443238079639	8.33044431324233e-22	3.73436618050104e-21	not	GWHAOSJ00000023	16274675	16278669
GWHGAOSJ021922	1	0	0	0	0	0	2	0	0	3	4	0	0	0	0	0.013314	0	0	0	0	0	0.023557	0	0	0.041385	0.042146	0	0	0	0	--	--	--	--	--	--	--	--	--	--	--	--	--	--	--	--	GWHAOSJ00000023	16227500	16229391
GWHGAOSJ024731	61	61	52	178	206	159	77	94	73	44	35	49	39	30	42	0.818493	0.789165	0.745279	2.398006	2.684061	1.930464	1.152928	1.424897	1.288391	0.627577	0.466073	0.733843	0.616069	0.414686	0.569026	0.531865125433911	0.0289354286997592	0.0420119620337343	not	-0.825785097	0.00871496397941517	0.0113596975801674	not	-0.664065792	0.0246605991565622	0.0306479897892045	not	1.34420311583933	2.3216832413321e-10	6.25090278167774e-10	up	GWHAOSJ00000084	22869007	22871017
GWHGAOSJ013057	68	47	59	96	107	89	74	84	61	50	86	57	102	119	112	0.698531	0.464079	0.641011	0.986882	1.055604	0.826259	0.84575	0.966238	0.811782	0.541962	0.888452	0.644914	1.244703	1.265091	1.167039	0.366233704359077	0.157109381779577	0.199190808645487	not	0.752432927602909	0.00266921277347568	0.00362888228869902	not	-0.090331467	0.753864399742099	0.775573437540441	not	0.442721132225698	0.0753941914174788	0.0981889184274328	not	GWHAOSJ00000010	64672343	64677613
GWHGAOSJ024732	3924	4183	3848	3999	3980	4551	3604	3270	2906	1717	2307	1410	2839	2261	2458	8.959438	9.183386	9.284812	9.065611	8.713957	9.300406	9.062882	8.345281	8.624233	4.125013	5.276638	3.565142	7.621027	5.328444	5.637569	-0.248707476	4.75326680319754e-09	1.34069444254482e-08	not	-0.83311363	2.71781613603738e-19	7.93231748833269e-19	not	-1.37561404	1.79177179190228e-42	9.54440252950216e-42	down	-0.237463337	1.09919633226537e-08	2.68998815095774e-08	not	GWHAOSJ00000084	22988823	23008317
GWHGAOSJ024578	9684	10670	9269	8021	8226	9016	11548	11558	9424	5610	6716	5485	3429	3929	3788	142.418549	150.851257	144.02359	117.11058	115.985146	118.666565	187.019272	189.959839	180.16423	86.826935	98.937469	89.312103	59.277576	59.633606	55.969887	0.176129472739975	9.04026157902825e-08	2.33436603125059e-07	not	-1.588670274	8.60783166717604e-181	1.69040265464016e-179	down	-0.964279689	2.55190256179966e-54	1.66649882533748e-53	not	-0.533278129	2.38391088027605e-55	2.26476647120177e-54	not	GWHAOSJ00000084	13108562	13111351
GWHGAOSJ013056	337	349	317	684	702	688	480	487	444	325	369	319	474	455	502	2.185544	2.175808	2.174974	4.409491	4.374006	3.997712	3.434211	3.531032	3.742941	2.221957	2.397126	2.290896	3.618641	3.047272	3.273449	0.537609517931716	2.41437271150977e-07	6.03348367665594e-07	not	0.334573451283294	0.00376971357859298	0.00505705979076751	not	-0.215385501	0.0705622823187508	0.0839943779866722	not	0.746201094521669	2.02432085700181e-14	6.74519792029869e-14	not	GWHAOSJ00000010	64669301	64672496
GWHGAOSJ024576	88	100	102	206	199	218	191	226	156	75	81	75	57	38	60	1.150123	1.259068	1.405463	2.690104	2.510535	2.564461	2.757635	3.317624	2.668982	1.03022	1.063815	1.084226	0.868001	0.507939	0.781516	1.01855658473539	1.27812240654807e-08	3.49310412760507e-08	up	-1.08356974	5.3838032978703e-05	8.24090658224695e-05	down	-0.558658555	0.0119388992513626	0.0152737418888523	not	0.798139717112986	4.16675686220125e-06	8.48407785154897e-06	not	GWHAOSJ00000084	13034503	13036846
GWHGAOSJ024577	10	18	20	77	61	57	30	26	19	77	79	91	43	33	44	0.34376	0.608308	0.761584	2.803132	2.142167	1.870841	1.175661	1.033786	0.859123	2.939547	2.877548	3.675516	1.818009	1.24685	1.611182	--	--	--	--	--	--	--	--	2.13685997398193	9.31305328967362e-10	1.81361575940837e-09	up	1.72389416351009	4.40561777202279e-06	8.95643124588678e-06	up	GWHAOSJ00000084	13061004	13063647
GWHGAOSJ024574	2394	2051	2029	803	788	773	3814	3779	3111	1400	1577	1600	844	951	1014	27.868855	22.955328	24.956379	9.277431	8.788832	8.055148	48.89986	49.1819	47.092587	17.157415	18.39073	20.62821	11.546968	11.427094	11.854409	0.764216914624103	1.14032888528035e-38	9.5411674856294e-38	not	-1.387748796	2.76342425795159e-60	1.87029089390376e-59	down	-0.728188706	1.60895655165102e-16	4.21311505910896e-16	not	-1.756359916	2.70394430922301e-114	4.99406561532474e-113	down	GWHAOSJ00000084	12977916	12981094
GWHGAOSJ024733	615	750	589	790	758	848	649	606	479	922	948	844	351	281	308	6.331081	7.418445	6.405331	8.066586	7.476921	7.811463	7.349305	6.966675	6.409117	9.987609	9.772838	9.613926	4.239357	2.978754	3.182922	-0.132477283	0.147345289845788	0.187874561627353	not	-1.226015094	2.83549074859056e-21	8.8391054888411e-21	down	0.247360304660803	0.0078826492536718	0.0102431728225457	not	-0.007086109	0.93439754019836	0.944592053669893	not	GWHAOSJ00000084	23008392	23010670
GWHGAOSJ024572	2718	2864	2676	3894	4193	4341	3412	3248	2840	2953	3018	2381	3733	3892	4218	22.558109	22.849073	23.46229	32.086643	33.366035	32.239094	31.177492	30.122776	30.636585	25.792341	25.091465	21.882452	36.418949	33.33894	35.168739	0.243547530852367	2.36516910181482e-08	6.3505405940388e-08	not	0.339813564268971	1.55562494625246e-09	3.04316406677608e-09	not	-0.216001627	0.00269545792257185	0.00362638505302801	not	0.285270468083366	7.57886588231442e-11	2.10212907018854e-10	not	GWHAOSJ00000084	12941229	12945261
GWHGAOSJ024573	4520	4594	4439	5016	5463	5764	4491	4121	3776	3139	3814	2538	3852	3207	3622	18.012461	17.602171	18.693117	19.849081	20.873171	20.558861	19.711443	18.354467	19.562639	13.166416	15.224194	11.199576	18.049971	13.191632	14.50305	-0.08779805	0.0419445311504818	0.0594031187235881	not	-0.518730041	3.11628557192983e-10	6.29852129524173e-10	not	-0.751185095	8.60801209902167e-18	2.36617993840075e-17	not	-0.044640285	0.277090077594177	0.324047827263364	not	GWHAOSJ00000084	12945371	12955806
GWHGAOSJ024570	1031	1137	1005	1886	1964	2025	509	540	462	214	196	200	98	146	149	25.510279	27.048952	26.266054	46.348015	46.608902	44.847172	13.87291	14.915561	14.859904	5.553784	4.840573	5.462836	2.833413	3.722821	3.682878	-1.026565387	1.23367803295496e-38	1.02989132288197e-37	down	-3.196688413	1.82975707328944e-151	2.98477453093959e-150	down	-2.60587718	2.49409542494647e-137	4.20212206013216e-136	down	0.585883100273492	9.22068636218276e-23	4.25488850782532e-22	not	GWHAOSJ00000084	12871201	12873435
GWHGAOSJ024571	1927	2064	1760	2364	2334	2488	1592	1600	1332	3881	3743	4298	2617	3655	3402	41.805206	43.066998	40.363712	50.944508	48.555721	48.318695	38.03458	38.802402	37.558609	88.650452	81.367966	103.288223	66.779381	81.875862	74.185631	-0.30387098	2.71192670166192e-08	7.25612137147927e-08	not	0.567430371079939	2.45170493362777e-11	5.23061592904186e-11	not	0.829707815013773	7.72856730333289e-24	2.58801385500644e-23	not	0.0193392051826118	0.712628124763923	0.749805189475796	not	GWHAOSJ00000084	12874379	12885744
GWHGAOSJ014006	0	5	0	18	26	12	6	2	0	0	6	3	2	0	2	0	0.070389	0	0.256844	0.35258	0.155773	0.096751	0.016911	0	0	0.08488	0.03243	0.034319	0	0.019224	--	--	--	--	--	--	--	--	--	--	--	--	--	--	--	--	GWHAOSJ00000057	14834800	14837240
DS_newGene_466	0	0	0	430	445	458	12	3	6	0	1	0	0	0	0	0	0	0	31.395382	31.385836	30.167089	0.918539	0.229895	0.543132	0	0.073276	0	0	0	0	--	--	--	--	--	--	--	--	--	--	--	--	10.9339984489812	2.82521539685419e-20	1.20316144160262e-19	up	GWHAOSJ00000013	38953794	38956102
GWHGAOSJ013053	3114	3547	3111	1103	1112	1088	1407	1421	1255	1047	1076	894	1035	886	1009	19.933428	21.831654	21.041218	7.008819	6.824164	6.232122	9.918362	10.163107	10.44202	7.054041	6.899819	6.335444	7.788464	5.85215	6.489624	-1.214698563	1.76606270990368e-113	3.88621398495768e-112	down	-1.912654543	2.14759958422994e-118	2.75514095914872e-117	down	-1.925207367	4.80549631149451e-159	9.62936029777962e-158	down	-1.866030852	1.20730878835171e-223	4.96948942714659e-222	down	GWHAOSJ00000010	64649453	64654638
DS_newGene_464	20	36	15	6	5	5	2	0	6	4	11	6	0	8	4	0.642495	1.12538	0.501703	0.167012	0.1351	0.119262	0.044025	0	0.247933	0.12094	0.328802	0.209738	0	0.260666	0.111942	--	--	--	--	--	--	--	--	--	--	--	--	--	--	--	--	GWHAOSJ00000013	38791671	38793992
GWHGAOSJ013052	1131	1199	1047	153	141	131	866	710	716	696	665	467	707	718	793	5.999382	6.112884	5.867991	0.805926	0.713535	0.621633	5.058462	4.205819	4.933752	3.884851	3.530801	2.744168	4.410293	3.931004	4.227124	-0.514792414	3.55783974425762e-11	1.15798156078325e-10	not	-0.785352791	7.0558820402209e-22	2.24302776436496e-21	not	-1.1180545	3.42400176186374e-25	1.19744448832911e-24	down	-3.291189909	1.37489110622653e-218	5.49584179555714e-217	down	GWHAOSJ00000010	64551946	64562400
GWHGAOSJ013051	1718	1540	1543	1966	2000	2153	1532	1459	1332	600	634	592	727	638	844	16.448275	14.169524	15.60835	18.681459	18.358646	18.44809	16.150608	15.612431	16.572609	6.039988	6.079825	6.268503	8.175744	6.298316	8.115556	-0.109175094	0.0958003230077536	0.127014164054691	not	-1.302057501	2.72679232814957e-40	1.32445892087561e-39	down	-1.624788014	1.69757895587136e-80	1.60522325512618e-79	down	0.0443489973083548	0.470692222229558	0.520887474952454	not	GWHAOSJ00000010	64524861	64531622
GWHGAOSJ013050	0	0	0	0	0	0	0	0	0	0	0	0	0	0	0	0	0	0	0	0	0	0	0	0	0	0	0	0	0	0	--	--	--	--	--	--	--	--	--	--	--	--	--	--	--	--	GWHAOSJ00000010	64488477	64493804
GWHGAOSJ024739	2748	2724	2720	3324	3496	3594	3207	3013	2615	3013	3372	2554	3213	2933	3185	14.627332	13.941243	15.29636	17.564447	17.840279	17.1222	18.797338	17.925406	18.095467	16.878876	17.978844	15.054454	20.109505	16.115	17.031385	0.148519323119079	0.00188186543647839	0.00325166762066894	not	0.0100194349760389	0.892869323471339	0.903174926037093	not	-0.108828525	0.145362559332387	0.166670473273486	not	0.0411479800994757	0.398275707254445	0.448799895031024	not	GWHAOSJ00000084	23228830	23237787
GWHGAOSJ018229	5683	6031	5263	4928	4849	5456	4435	4340	3901	2627	2907	2332	2455	2279	2527	39.738785	40.544075	38.884663	34.212936	32.506989	34.140114	34.148354	33.91383	35.456142	19.333618	20.360918	18.054731	20.177465	16.443579	17.750727	-0.376644444	7.75855657656546e-21	3.9762602454898e-20	not	-1.401494854	1.16996231227136e-103	1.29822828970409e-102	down	-1.340425003	1.53641594638121e-101	1.85216174755463e-100	down	-0.459985017	1.55326405007286e-32	9.50719524291416e-32	not	GWHAOSJ00000006	31668511	31672210
GWHGAOSJ018228	2314	2616	2410	4789	4705	4952	3110	2980	2388	3473	3888	3010	2827	3083	3321	31.586845	34.341518	34.769218	64.91935	61.591957	60.517796	46.758831	45.479206	42.387524	49.91333	53.179485	45.507626	45.376331	43.454823	45.55394	0.245875057296336	1.01887006433314e-06	2.43084402462874e-06	not	0.149494632373248	0.0165660720023146	0.0210746614167318	not	0.266026021843872	0.000242648351446089	0.000350889844547385	not	0.674002237767355	3.14762551786966e-43	2.42871662345727e-42	not	GWHAOSJ00000006	31658116	31660623
GWHGAOSJ023334	2	5	5	26	20	27	6	4	2	9	7	2	55	78	58	0.023301	0.052769	0.067724	0.32585	0.240947	0.304916	0.083084	0.053216	0.030807	0.118086	0.088827	0.022734	0.839331	1.048075	0.753857	--	--	--	--	3.81273853511693	3.33476855159994e-12	7.39559468007895e-12	up	--	--	--	--	--	--	--	--	GWHAOSJ00000023	56475963	56490407
GWHGAOSJ018221	1777	1737	1567	2027	2216	2286	1722	1798	1392	2893	2814	2850	2402	2667	2848	24.06566	22.618042	22.419125	27.254637	28.768167	27.710573	25.684765	27.208548	24.508751	41.243988	38.179523	42.748859	38.245079	37.282818	38.756065	-0.009449675	0.872255559738084	0.89445666849182	not	0.458794094703612	1.90826829172946e-12	4.2752861938416e-12	not	0.525752168598599	9.52374626469785e-14	2.21928687249415e-13	not	0.0577014429970141	0.299354387356119	0.3472588521595	not	GWHAOSJ00000006	31395557	31403803
GWHGAOSJ018220	0	0	0	0	1	0	0	0	0	0	0	0	0	0	0	0	0	0	0	0.002416	0	0	0	0	0	0	0	0	0	0	--	--	--	--	--	--	--	--	--	--	--	--	--	--	--	--	GWHAOSJ00000006	31330646	31331741
GWHGAOSJ018223	784	768	839	1610	1716	1712	1357	1249	1163	372	525	332	593	451	507	4.450299	4.193505	5.033556	9.079027	9.346741	8.705511	8.485845	7.926331	8.588505	2.220102	2.984791	2.088197	3.95985	2.643277	2.891262	0.697310049619663	1.21437104890541e-19	5.93695486792392e-19	not	-0.800019917	3.39905878813819e-10	6.8576479008136e-10	not	-1.199957226	1.66778485217958e-21	5.19509104914803e-21	down	0.769343986114344	2.5143872693676e-25	1.26318298729913e-24	not	GWHAOSJ00000006	31471313	31474876
GWHGAOSJ018222	0	0	0	0	0	1	0	0	0	0	0	0	0	0	0	0	0	0	0	0	0.003261	0	0	0	0	0	0	0	0	0	--	--	--	--	--	--	--	--	--	--	--	--	--	--	--	--	GWHAOSJ00000006	31419067	31419807
GWHGAOSJ018225	41109	46297	39191	37157	39830	42762	33374	32621	26638	20202	19261	20184	22262	25951	26033	354.407837	383.730927	356.998016	318.043243	329.224976	329.928162	316.841064	314.305023	298.547302	183.296982	166.333908	192.681656	225.651627	230.923813	225.496826	-0.409686694	2.16858487429806e-37	1.76713376549616e-36	not	-0.949272615	1.44806372514436e-74	1.18844392690144e-73	not	-1.309501718	5.10071061967538e-96	5.78688069951395e-95	down	-0.383510973	2.87312139696577e-30	1.65174645212376e-29	not	GWHAOSJ00000006	31579079	31582839
GWHGAOSJ018224	0	0	0	0	0	0	0	0	0	0	0	0	0	0	0	0	0	0	0	0	0	0	0	0	0	0	0	0	0	0	--	--	--	--	--	--	--	--	--	--	--	--	--	--	--	--	GWHAOSJ00000006	31518652	31521833
GWHGAOSJ018227	0	0	0	0	0	0	0	0	0	0	0	0	0	0	0	0	0	0	0	0	0	0	0	0	0	0	0	0	0	0	--	--	--	--	--	--	--	--	--	--	--	--	--	--	--	--	GWHAOSJ00000006	31635505	31638256
GWHGAOSJ018226	3222	3244	2864	8642	9199	9412	5634	5165	4810	2436	2887	2142	2663	2512	2791	15.011015	14.531663	14.1002	39.978664	41.096966	39.247295	28.908548	26.896749	29.137646	11.946204	13.4758	11.05064	14.584614	12.078959	13.063167	0.78694058192675	9.06803766264018e-67	1.19796392730805e-65	not	-0.404933089	1.74853119326465e-09	3.41306446913079e-09	not	-0.554375397	2.5899747733238e-13	5.91488211073228e-13	not	1.24357132454216	6.86498161972502e-204	2.46793860338978e-202	up	GWHAOSJ00000006	31583616	31590805
GWHGAOSJ026120	4	0	0	3	6	0	7	0	0	3	2	0	2	4	0	0.129539	0	0	0.082203	0.199292	0	0.262375	0	0	0.096037	0.074719	0	0.074545	0.13191	0	--	--	--	--	--	--	--	--	--	--	--	--	--	--	--	--	GWHAOSJ00000084	52801773	52802818
GWHGAOSJ023331	2590	2488	2488	2548	2530	2645	2364	2407	2100	4028	3937	3524	2871	3775	3842	72.321663	66.797684	73.417923	70.663849	67.751289	66.108818	72.686943	75.134529	76.240219	118.389191	110.160606	108.987473	94.279991	108.837852	107.821686	-0.097002761	0.0692978874874633	0.0944046457658411	not	0.284231931386613	0.000304239759629837	0.000444330816116037	not	0.371710847908449	2.08679245992514e-08	3.8152929784341e-08	not	-0.274874613	2.53322097880887e-07	5.65163999352431e-07	not	GWHAOSJ00000023	56459101	56461730
GWHGAOSJ026126	72	68	62	178	205	215	108	100	84	346	344	325	245	247	323	1.30179	1.171513	1.18538	3.19608	3.560469	3.48034	2.1424	2.023068	1.961087	6.607339	6.243744	6.524641	5.225503	4.626106	5.873732	0.571091302293674	0.00981728898637729	0.0153544836417173	not	1.82881424132802	1.03023965485229e-21	3.25839170770434e-21	up	2.10099642155292	3.76796991447972e-35	1.71390931763754e-34	up	1.26031311721863	3.0800567505671e-11	8.71443167769368e-11	up	GWHAOSJ00000084	52896702	52897817
GWHGAOSJ026125	9	19	3	3	4	3	39	29	35	92	77	91	15	17	20	0.204764	0.429905	0.062155	0.059841	0.079054	0.055954	1.031057	0.776523	1.087344	2.310534	1.842016	2.411704	0.414041	0.411184	0.460719	--	--	--	--	--	--	--	--	2.85782038576589	2.12833157311819e-12	4.68133268151071e-12	up	--	--	--	--	GWHAOSJ00000084	52874756	52876324
GWHGAOSJ023332	0	2	0	0	0	0	0	2	0	0	0	0	0	0	0	0	0.073806	0	0	0	0	0	0.059763	0	0	0	0	0	0	0	--	--	--	--	--	--	--	--	--	--	--	--	--	--	--	--	GWHAOSJ00000023	56464165	56465322
GWHGAOSJ016715	375	360	315	523	516	621	467	451	355	949	904	999	523	697	697	14.032194	12.953299	12.446494	19.46706	18.523039	20.831835	19.259014	18.892582	17.28216	37.447933	33.935123	41.456345	23.056084	26.950489	26.241499	0.316450360413197	0.00299007420943013	0.00503590250868411	not	0.684853788862017	7.44159997035741e-09	1.40960227273731e-08	not	1.21749335565988	8.50225473290662e-30	3.39593069532094e-29	up	0.355324208588667	0.000587930829370081	0.000996534880704205	not	GWHAOSJ00000057	70606572	70607193
GWHGAOSJ018593	40	36	26	56	60	50	43	57	34	15	23	16	12	14	29	0.437326	0.381187	0.300618	0.610828	0.631704	0.48864	0.518214	0.699255	0.477663	0.164472	0.244613	0.185105	0.152942	0.149377	0.321266	0.431830522781546	0.193469216675625	0.240249730997763	not	--	--	--	--	--	--	--	--	0.406319529622396	0.198791542432072	0.239616737816146	not	GWHAOSJ00000006	39974477	39984257
GWHGAOSJ018592	18	4	10	0	4	4	5	12	8	4	8	2	0	5	2	0.188809	0.040089	0.109223	0	0.041937	0.039145	0.057559	0.145835	0.110217	0.045191	0.083467	0.024217	0	0.045673	0.021973	--	--	--	--	--	--	--	--	--	--	--	--	--	--	--	--	GWHAOSJ00000006	39971773	39973624
GWHGAOSJ018591	2019	2070	1835	2743	2757	2916	2516	2492	2028	6353	6703	6113	3881	4542	4502	18.021807	17.766447	17.30583	24.316805	23.602541	23.300074	24.7365	24.8601	23.532993	59.696732	59.947674	60.441944	40.737778	41.859886	40.384869	0.288506778022866	4.51097452231661e-09	1.27413632853056e-08	not	0.94520181320648	1.08734678246695e-53	6.70160670010244e-53	not	1.46589398626328	2.28666287661602e-144	4.08464668998059e-143	up	0.203711219152074	3.95021558518747e-05	7.4601333902419e-05	not	GWHAOSJ00000006	39967421	39971405
GWHGAOSJ018590	1511	1574	1465	2003	2018	2103	1857	1871	1548	2765	2973	2447	2358	2364	2425	8.3201	8.331485	8.522916	10.952389	10.656322	10.364769	11.264148	11.518076	11.08215	16.029907	16.404755	14.922108	15.27235	13.438689	13.418653	0.254254782267199	2.85101540304263e-06	6.54438297163288e-06	not	0.47373190029757	4.38252424180546e-12	9.67984302785812e-12	not	0.615785358083934	1.13400447064641e-19	3.33470685908976e-19	not	0.12522512505558	0.0229873081811435	0.0322758013994055	not	GWHAOSJ00000006	39932050	39938832
GWHGAOSJ018597	0	1	0	0	0	1	1	1	0	0	0	0	0	0	0	0	0.004912	0	0	0	0.023956	0.0122	0.030608	0	0	0	0	0	0	0	--	--	--	--	--	--	--	--	--	--	--	--	--	--	--	--	GWHAOSJ00000006	40083280	40086596
GWHGAOSJ018596	1733	1772	1586	2504	2697	2726	1586	1581	1284	4671	5217	4156	9437	9824	10693	26.104166	25.660578	25.239483	37.454731	38.95039	36.749603	26.300814	26.620792	25.145994	74.069641	78.732712	69.329643	167.183029	152.787537	161.876862	-0.153502066	0.00548335794908007	0.00891100906063046	not	2.37715006832363	0	0	up	1.23248033061089	2.87108343416713e-75	2.54814306521376e-74	up	0.335671193029884	1.33909365429697e-10	3.65920890602251e-10	not	GWHAOSJ00000006	40074310	40076073
GWHGAOSJ018595	0	0	0	0	0	0	0	0	0	0	0	0	0	0	0	0	0	0	0	0	0	0	0	0	0	0	0	0	0	0	--	--	--	--	--	--	--	--	--	--	--	--	--	--	--	--	GWHAOSJ00000006	40044936	40047699
GWHGAOSJ018594	74	54	60	55	58	49	74	97	74	37	39	35	192	201	239	3.73339	2.627014	3.209127	2.763845	2.782896	2.180328	4.091721	5.447773	4.880268	1.965797	1.947947	1.950826	11.419179	10.49194	12.151834	0.423428250423653	0.0894086941466779	0.119188307282136	not	1.56454306701683	5.99598638874281e-14	1.44130691422635e-13	up	-0.992097283	0.000829190409833218	0.00115699674479266	not	-0.517454269	0.059564714955438	0.0789336731906035	not	GWHAOSJ00000006	40007572	40008950
GWHGAOSJ023339	0	0	2	0	0	2	0	0	0	0	0	0	0	0	0	0	0	0.052253	0	0	0.044259	0	0	0	0	0	0	0	0	0	--	--	--	--	--	--	--	--	--	--	--	--	--	--	--	--	GWHAOSJ00000023	56542314	56547645
GWHGAOSJ018599	804	839	731	939	965	980	857	740	573	1323	1303	1287	1175	1310	1396	11.388153	11.437897	10.942286	13.215501	13.121178	12.436166	13.373665	11.717561	10.548301	19.73975	18.499146	20.199263	19.581614	19.163282	19.88423	-0.094633445	0.264784297334525	0.318277813861004	not	0.528664666996208	2.14374542954261e-11	4.58848988213947e-11	not	0.494560791007165	1.02075276917134e-09	1.98352122019046e-09	not	-0.021391776	0.772286472982451	0.80360323015677	not	GWHAOSJ00000006	40100226	40103076
GWHGAOSJ018598	38	39	38	17	19	12	21	17	20	7	18	19	0	15	19	0.592028	0.582538	0.610954	0.257679	0.280608	0.15989	0.359813	0.291401	0.396945	0.098799	0.277616	0.324818	0	0.232534	0.288255	--	--	--	--	--	--	--	--	--	--	--	--	--	--	--	--	GWHAOSJ00000006	40098557	40100396
GWHGAOSJ023338	0	0	0	0	0	0	0	2	0	0	0	2	0	0	0	0	0	0	0	0	0	0	0.034757	0	0	0	0.034208	0	0	0	--	--	--	--	--	--	--	--	--	--	--	--	--	--	--	--	GWHAOSJ00000023	56537314	56538611
GWHGAOSJ005108	867	952	801	1244	1217	1389	1072	1082	909	1372	1342	1420	1387	1716	1533	9.56437	10.098223	9.337543	13.629296	12.882628	13.719411	13.034813	13.34673	13.035222	15.941176	14.839062	17.35758	18.004023	19.550627	16.99757	0.268327118639392	0.00012404880859254	0.000245081199197572	not	0.645032303148114	9.62156478389117e-14	2.2906437604176e-13	not	0.433741801816018	3.58097318993363e-07	6.15054313300372e-07	not	0.251901224670177	0.000245741599232498	0.000432793678622846	not	GWHAOSJ00000020	72727839	72730891
GWHGAOSJ005109	310	301	295	513	524	600	423	371	309	564	530	569	79	122	118	4.307289	4.016486	4.327721	7.068738	6.977752	7.453517	6.474536	5.758821	5.572134	8.238905	7.372374	8.744624	1.278193	1.746478	1.646979	0.320474566909624	0.00493430445155617	0.00806932677712346	not	-1.692455796	3.7412854291977e-23	1.23137329560693e-22	down	0.649488239172031	2.28794311982976e-08	4.17290467235617e-08	not	0.546975805101231	1.50419928361272e-07	3.41051429667285e-07	not	GWHAOSJ00000020	72752878	72755230
GWHGAOSJ005102	52	75	46	80	83	77	76	64	58	90	81	87	115	124	166	1.108575	1.541086	1.031319	1.700151	1.694765	1.458171	1.778353	1.53177	1.592245	2.013134	1.726363	2.048803	2.879538	2.742145	3.563724	0.240961777504061	0.363629921177183	0.421933212054358	not	1.04745447976832	2.21038412296724e-05	3.46407183590967e-05	up	0.356747519067222	0.165299797620451	0.188057195950433	not	0.177437057339104	0.491356252398928	0.541401343883684	not	GWHAOSJ00000020	72697994	72700836
GWHGAOSJ005103	294	395	264	314	360	330	336	292	239	606	601	605	451	430	501	4.305529	5.555723	4.077557	4.571547	5.055243	4.322371	5.414029	4.775902	4.551513	9.343066	8.823135	9.815731	7.767809	6.499108	7.378838	-0.094293611	0.484432064555878	0.542768481280696	not	0.362799749442953	0.00783231969786656	0.0102474492481659	not	0.70558108384053	1.7690635599298e-08	3.24782147011137e-08	not	-0.221486833	0.0971862645418476	0.124224521112797	not	GWHAOSJ00000020	72701266	72703696
GWHGAOSJ005100	112	83	98	116	103	121	108	84	79	12	11	11	11	8	10	1.495688	1.066469	1.383514	1.543405	1.316505	1.446927	1.589864	1.247829	1.368907	0.164192	0.134351	0.158109	0.172395	0.10809	0.133763	-0.077243242	0.72439976533769	0.766891523241471	not	-3.518975138	3.01903255510699e-20	9.11132201776246e-20	down	-3.339720837	2.49541469561497e-21	7.72615485280159e-21	down	-0.092841949	0.656221399269972	0.697648502618527	not	GWHAOSJ00000020	72687337	72689368
GWHGAOSJ005101	8	7	3	9	3	7	212	168	149	17	19	24	0	2	0	0.29203	0.222678	0.095876	0.299655	0.092159	0.204033	8.527784	6.886625	7.089509	0.624488	0.66886	0.957676	0	0.063874	0	4.91587684422758	3.96884036484238e-36	3.14965467379495e-35	up	--	--	--	--	--	--	--	--	--	--	--	--	GWHAOSJ00000020	72695228	72697642
GWHGAOSJ005106	485	478	441	790	795	841	641	524	524	1177	1234	1139	1480	1474	1502	5.845522	5.546923	5.623259	9.468997	9.203031	9.085009	8.51639	7.063247	8.214304	14.957208	14.916038	15.226063	21.013313	18.364431	18.21174	0.309652766399072	0.0015842818489976	0.00276548010487258	not	1.48903097067945	1.93923730244886e-63	1.37406706515939e-62	up	1.10958893676888	4.50213121119373e-37	2.14072018337777e-36	up	0.485467618675708	1.37758490112702e-08	3.34906330392554e-08	not	GWHAOSJ00000020	72716824	72720662
GWHGAOSJ005107	8877	9086	8830	12924	12417	15352	11538	10978	9142	11617	12131	11708	9560	11414	11449	124.924019	122.930573	131.298676	180.573196	167.537872	193.343613	178.800247	172.662872	167.253586	172.057358	171.010834	182.453125	158.173264	165.787537	161.879807	0.278932169939646	3.47885883146718e-16	1.47542194533028e-15	not	0.0918680246322091	0.10113805139674	0.118678559864234	not	0.175355418566242	0.00153561725771193	0.00210465830742948	not	0.294791447135091	5.55984658569264e-11	1.55536637999196e-10	not	GWHAOSJ00000020	72725312	72727488
GWHGAOSJ005104	79	106	72	141	161	144	73	87	41	44	36	55	26	42	72	1.613673	2.079918	1.545731	2.865618	3.153931	2.636249	1.63233	1.991509	1.094018	0.932971	0.730112	1.231871	0.625936	0.875122	1.468459	-0.324232347	0.207616960071671	0.255699710791213	not	-1.069401217	0.000822642821353752	0.00116571059359671	down	-1.144495155	3.4966556335563e-05	5.34878930225009e-05	down	0.498003426646203	0.0134715968072994	0.0195420222257072	not	GWHAOSJ00000020	72707231	72708988
GWHGAOSJ005105	2853	3027	2708	3656	4020	4079	2552	2594	2144	4991	4786	5437	3980	5513	5385	52.316257	53.370537	52.470673	66.58049	70.690536	66.952187	51.535988	53.177612	51.123188	96.337517	87.927559	110.426048	85.818077	104.370071	99.241066	-0.194874582	1.75006146701868e-05	3.73862211306379e-05	not	0.607780865866297	3.05124479080647e-14	7.42235970229052e-14	not	0.601771451835804	6.83526112565839e-15	1.67534136327552e-14	not	0.149308293799453	0.000900579466572592	0.00149612395253189	not	GWHAOSJ00000020	72713473	72716010
GWHGAOSJ019176	529	573	497	561	540	573	399	407	313	786	828	700	866	907	932	3.356303	3.49525	3.329927	3.534305	3.28324	3.254056	2.788594	2.884337	2.57826	5.252849	5.266303	4.92197	6.462307	5.939299	5.9459	-0.475422266	1.17135592188625e-06	2.77999633034014e-06	not	0.580551138759779	1.63283641275016e-10	3.3443889792082e-10	not	0.303825794053915	0.00112129471058554	0.0015506623311901	not	-0.235871913	0.00953348589479644	0.0140971584628918	not	GWHAOSJ00000006	49098192	49101967
GWHGAOSJ019177	1065	1172	947	670	724	807	468	463	418	1424	1327	1287	1219	1645	1662	26.811895	28.359276	25.193996	16.743078	17.469864	18.179434	12.977597	13.017092	13.681266	37.748646	33.477726	35.874592	36.092327	42.741661	42.054081	-1.193214752	5.21906096650419e-47	5.11325049902957e-46	down	0.324620291478102	0.000494569655199115	0.000712200699425853	not	0.117510374584798	0.154316897799517	0.176327529377794	not	-0.836257757	3.33780590296162e-28	1.81879211912119e-27	not	GWHAOSJ00000006	49125002	49125805
GWHGAOSJ019174	11	22	15	23	26	31	18	14	23	101	110	79	63	89	78	0.201192	0.396045	0.287298	0.415622	0.461078	0.51416	0.37037	0.278429	0.543795	1.996651	2.061198	1.632395	1.393653	1.718203	1.476825	--	--	--	--	2.0817981389057	1.59017054108623e-08	2.96290905887903e-08	up	2.3646996968399	1.48502489728539e-12	3.28785270668872e-12	up	--	--	--	--	GWHAOSJ00000006	49023398	49038384
GWHGAOSJ019175	1099	1120	938	1202	1176	1225	975	879	727	2587	2378	2546	1432	1629	1659	24.740751	24.236017	22.306665	26.862932	25.383806	24.694443	24.16666	22.127178	21.281757	61.331039	53.649197	63.495724	37.915565	37.86401	37.547787	-0.251062671	0.000637132296810068	0.00116535264084639	not	0.401073110302367	1.5808530875717e-07	2.80187999056644e-07	not	1.02678667090783	8.43807962920701e-36	3.89156360640781e-35	up	-0.110465554	0.11553347069914	0.145641754917314	not	GWHAOSJ00000006	49062377	49064172
GWHGAOSJ019172	477	499	444	889	886	1015	734	608	557	701	772	678	635	759	760	5.403311	5.433612	5.308705	10.002063	9.629596	10.292108	9.16372	7.69222	8.205666	8.361922	8.767804	8.505848	8.452835	8.87993	8.647259	0.459606345714753	6.93556913217622e-07	1.67561114171442e-06	not	0.420049454403464	2.13484940032516e-05	3.34804311568187e-05	not	0.369987293205924	0.000103682967060203	0.000153639987276551	not	0.66964518554821	4.36006654085777e-16	1.57202334007319e-15	not	GWHAOSJ00000006	48950985	48953462
GWHGAOSJ019173	6	0	2	4	0	4	0	0	0	2	2	0	0	0	0	0.090206	0	0.029865	0.05911	0	0.05382	0	0	0	0.025634	0.024799	0	0	0	0	--	--	--	--	--	--	--	--	--	--	--	--	--	--	--	--	GWHAOSJ00000006	48999726	49007722
GWHGAOSJ019170	1457	1539	1270	927	861	1027	1161	1056	861	1605	1588	1345	920	1360	1434	40.527943	41.149334	37.31871	25.599693	22.958097	25.562279	35.537941	32.799633	31.109161	46.980843	44.246971	41.40863	30.081911	39.025555	40.064816	-0.431344891	1.2836861067699e-10	4.02793061738056e-10	not	-0.386517502	0.000296333266553064	0.000433236676758333	not	-0.13914818	0.0754760297619063	0.089545610174341	not	-0.902719743	3.97462960934356e-38	2.77135304467611e-37	not	GWHAOSJ00000006	48904591	48906237
GWHGAOSJ019171	640	655	656	855	798	848	600	636	495	2102	2060	2040	1984	2164	2192	6.614342	6.508431	7.164315	8.770834	7.912283	7.845579	6.828024	7.340695	6.648556	22.879841	21.340744	23.355255	24.126259	23.09392	22.777235	-0.134292417	0.123095058799737	0.159668572482698	not	1.51935069164993	4.16758763738121e-87	3.9248735153896e-86	up	1.44000341355255	2.30609805246625e-72	1.97216875556702e-71	up	0.054566340817522	0.515259497217857	0.564620791028227	not	GWHAOSJ00000006	48909811	48916988
GWHGAOSJ019178	17419	18782	16572	9992	10850	11048	12268	12320	10463	5829	6453	5573	7518	8036	7855	254.501953	263.826172	255.844894	144.940613	151.989746	144.456833	197.395157	201.173203	198.737106	89.63475	94.448441	90.155121	129.139206	121.180099	115.301308	-0.547421362	2.13262983109514e-73	3.04400658195118e-72	not	-1.349811166	2.58722010265733e-150	4.19283501480682e-149	down	-1.792760424	1.49872695256535e-261	5.66875867310079e-260	down	-1.029727792	1.13879093355686e-207	4.19609404719078e-206	down	GWHAOSJ00000006	49126245	49131239
GWHGAOSJ019179	0	0	0	0	0	0	0	0	0	0	0	0	0	0	0	0	0	0	0	0	0	0	0	0	0	0	0	0	0	0	--	--	--	--	--	--	--	--	--	--	--	--	--	--	--	--	GWHAOSJ00000006	49132939	49140912
GWHGAOSJ005146	15	22	16	10	12	19	4	2	12	17	15	26	13	8	17	0.227994	0.324851	0.26653	0.151789	0.174021	0.268123	0.070295	0.02818	0.244805	0.281244	0.231903	0.45737	0.229538	0.124637	0.269404	--	--	--	--	--	--	--	--	--	--	--	--	--	--	--	--	GWHAOSJ00000020	73034514	73036706
GWHGAOSJ005147	828	904	724	761	822	891	845	838	583	819	848	790	774	895	965	13.242095	13.912127	12.237825	12.090919	12.610049	12.75823	14.89673	14.979205	12.120512	13.785197	13.595954	14.001141	14.55394	14.779943	15.520644	-0.080419644	0.355808343465366	0.413766638691689	not	-0.07905836	0.379514629123456	0.412418815057184	not	-0.225508363	0.0103292185147548	0.013296686442332	not	-0.292440428	0.000185606140343364	0.000330618402341039	not	GWHAOSJ00000020	73038872	73041046
GWHGAOSJ005144	1218	1205	1129	1239	1420	1487	1524	1345	1294	1017	1085	990	1727	1756	1813	12.052167	11.461185	11.799932	12.168	13.471662	13.171095	16.603531	14.871696	16.649611	10.584409	10.752198	10.843973	20.09314	17.936407	18.025795	0.272414757342789	3.60029337832875e-05	7.46407210250584e-05	not	0.397800693837931	4.45524035412774e-08	8.11654939545502e-08	not	-0.429347315	1.91075206475493e-08	3.5022427673608e-08	not	-0.082739612	0.205538828997434	0.246903030547772	not	GWHAOSJ00000020	73025409	73029093
GWHGAOSJ005145	22	26	16	22	19	29	33	60	36	2	7	0	4	4	6	1.081426	1.259588	0.806215	1.064284	0.89573	1.297598	1.823593	3.397029	2.333133	0.081743	0.308784	0	0.202898	0.163102	0.291726	1.05805715845307	0.00585623225684012	0.00947808009405113	up	--	--	--	--	--	--	--	--	--	--	--	--	GWHAOSJ00000020	73032761	73033278
GWHGAOSJ005142	381	374	466	436	383	562	619	542	426	30	16	24	15	20	8	4.074417	3.850072	5.266453	4.637579	3.928882	5.383749	7.296543	6.482344	5.924161	0.335734	0.166115	0.276529	0.176627	0.217581	0.086087	0.407140640721651	0.000562716101286142	0.00103676433612658	not	-5.010822142	1.90178879140533e-73	1.5371130528147e-72	down	-4.356950837	9.76669287305107e-79	9.04934473642377e-78	down	-0.137643372	0.297123751292776	0.345070561798748	not	GWHAOSJ00000020	73015213	73017554
GWHGAOSJ005143	319	354	369	573	640	656	488	427	362	357	355	342	422	401	470	3.736345	3.979327	4.55792	6.664039	7.183874	6.876729	6.290796	5.586793	5.510879	4.397451	4.166101	4.426131	5.801832	4.850317	5.527951	0.329393408256851	0.00317022283183798	0.00532072583482129	not	0.129564109729063	0.300733150300366	0.332267980566202	not	-0.213677471	0.0838101357033371	0.0988351061498393	not	0.536365428687984	2.12484560401309e-07	4.77083097443678e-07	not	GWHAOSJ00000020	73019233	73022734
GWHGAOSJ003629	1496	1592	1453	2417	2417	2433	2040	2087	1802	2021	2355	2042	1404	1590	1653	10.647891	10.893876	10.927679	17.08489	16.498772	15.502064	15.995595	16.601866	16.677481	15.139674	16.796244	16.094803	11.746739	11.686171	11.824818	0.428038800284173	5.64794301419566e-15	2.26172637656389e-14	not	-0.14777146	0.0309617302716629	0.0383810044437055	not	0.269192674752581	0.000119708337833639	0.000176574302151654	not	0.376353278168903	2.72447765523229e-11	7.73011629405754e-11	not	GWHAOSJ00000020	55572166	55575775
GWHGAOSJ003628	0	0	0	0	0	0	0	0	0	0	0	0	0	0	0	0	0	0	0	0	0	0	0	0	0	0	0	0	0	0	--	--	--	--	--	--	--	--	--	--	--	--	--	--	--	--	GWHAOSJ00000020	55568420	55568947
GWHGAOSJ005140	1015	1062	931	1125	1080	1117	1060	966	859	1701	1602	1752	1076	1329	1343	18.356226	18.474726	17.801443	20.209333	18.72533	18.082787	21.124224	19.537516	20.188387	32.396835	29.04191	35.097916	22.883289	24.81699	24.402483	-0.018321754	0.788669832365065	0.822913046932426	not	0.135423206694047	0.0979735324779841	0.115188999569549	not	0.524745683853851	4.84150241002213e-10	9.54622486041536e-10	not	-0.158171207	0.0249485331440399	0.034859313929886	not	GWHAOSJ00000020	72997606	73000094
GWHGAOSJ003621	1792	1967	1819	1970	2188	2409	1632	1646	1349	2275	2261	2291	1999	2261	2470	31.880768	33.647442	34.197052	34.798508	37.328327	38.352741	31.978296	32.730743	31.198015	42.606888	40.29501	45.133884	41.8111	41.526188	44.153549	-0.229273956	3.10543919307399e-05	6.47993854577368e-05	not	0.0882532098866062	0.187689958954276	0.213275802242852	not	0.0646707108507659	0.358167752441187	0.38992493568753	not	-0.070862266	0.204043083055075	0.245319185311615	not	GWHAOSJ00000020	55431150	55434340
GWHGAOSJ003620	1707	1785	1630	2179	2273	2251	2593	2675	2270	1152	1357	1129	1597	1687	1784	24.568245	24.693285	24.774712	31.134678	31.354473	28.985701	41.099297	43.02412	42.462494	17.444305	19.560987	17.981617	27.0133	25.047771	25.788921	0.600251898582789	5.91125332572463e-32	4.22959709735155e-31	not	-0.194964181	0.00285397545654105	0.00386924554129941	not	-0.724230803	1.17110861927127e-22	3.77632693523564e-22	not	0.0856562456373151	0.119327691294167	0.150074495894442	not	GWHAOSJ00000020	55427667	55429360
GWHGAOSJ003623	813	971	761	838	916	980	679	685	552	676	751	667	993	979	967	6.231897	7.15641	6.166121	6.381985	6.730481	6.722509	5.731718	5.871687	5.501329	5.451686	5.765627	5.665031	8.955039	7.748097	7.445606	-0.366874751	1.03170799477385e-05	2.25175597441099e-05	not	0.0345872968401274	0.715792870576404	0.739929648533303	not	-0.507929837	4.66341570109153e-08	8.37401466860812e-08	not	-0.199062463	0.0117798991482744	0.0172063760067631	not	GWHAOSJ00000020	55502916	55507969
GWHGAOSJ003622	938	964	891	557	597	661	406	400	380	906	1017	924	1347	1341	1426	14.024941	13.848925	14.069315	8.267968	8.557156	8.834703	6.674658	6.679929	7.380416	14.251186	15.236651	15.292213	23.670343	20.691931	21.428471	-1.190865692	1.01414516189517e-43	9.37281409833199e-43	down	0.380321127835147	9.55293306831681e-07	1.6254678560282e-06	not	-0.201496596	0.0132023585574542	0.0168232869233333	not	-0.927432847	1.76486486827879e-33	1.10905029818484e-32	not	GWHAOSJ00000020	55479346	55483452
GWHGAOSJ003625	908	984	909	1673	1862	1913	1350	1312	1151	1077	1070	1083	1173	1428	1488	10.860934	11.306095	11.484179	19.862558	21.348413	20.478132	17.778696	17.527353	17.887585	13.555649	12.81739	14.344902	16.486139	17.626141	17.878862	0.487265378141614	6.19267249606035e-14	2.36053735410061e-13	not	0.362527793092666	9.05292214438543e-06	1.45236686347972e-05	not	-0.021395197	0.795301866773479	0.81352506949609	not	0.6551579349612	3.81220575617596e-25	1.90524252923757e-24	not	GWHAOSJ00000020	55527702	55532657
GWHGAOSJ003624	10	7	13	20	14	20	24	8	10	25	28	27	10	9	21	0.44253	0.309759	0.637798	0.964853	0.640033	0.834696	1.280613	0.421314	0.623198	1.274203	1.356658	1.439042	0.571686	0.420077	1.007526	--	--	--	--	--	--	--	--	--	--	--	--	--	--	--	--	GWHAOSJ00000020	55513352	55514783
GWHGAOSJ003627	16025	17340	14038	10298	10617	11610	9060	9100	7866	8229	7854	7691	5165	6119	6130	157.457336	163.805206	145.745178	100.460388	100.014389	102.093956	98.030571	99.924866	100.467957	85.093086	77.304665	83.681252	59.661324	62.05481	60.513832	-0.819222135	3.10671394348932e-90	5.3253494575376e-89	not	-1.623557805	5.24227760087228e-164	9.2465998282789e-163	down	-1.220075734	4.36871824768822e-85	4.37901358193133e-84	down	-0.845490974	2.3195648186523e-100	3.74939875248578e-99	not	GWHAOSJ00000020	55564392	55569338
GWHGAOSJ003626	102	111	116	150	179	167	115	85	77	53	77	40	93	52	79	2.056602	2.13752	2.453922	2.985003	3.459678	3.012961	2.540501	1.911621	1.996895	1.122874	1.543149	0.892244	2.184543	1.08012	1.598181	-0.213904014	0.303268449997469	0.358953974887612	not	-0.728822661	0.00476412487943512	0.00634270599342404	not	-1.192614379	1.54523366439014e-06	2.56190354463095e-06	down	0.286768249596569	0.111816574691371	0.141366638875338	not	GWHAOSJ00000020	55534027	55535030
GWHGAOSJ014852	7	0	4	3	0	2	4	5	3	10	3	4	8	4	7	0.123333	0	0.076981	0.043111	0	0.032656	0.079695	0.08156	0.047594	0.178832	0.036917	0.080677	0.168891	0.06252	0.125627	--	--	--	--	--	--	--	--	--	--	--	--	--	--	--	--	GWHAOSJ00000057	44281341	44282450
GWHGAOSJ003193	0	0	0	0	0	0	0	0	0	0	0	0	0	0	0	0	0	0	0	0	0	0	0	0	0	0	0	0	0	0	--	--	--	--	--	--	--	--	--	--	--	--	--	--	--	--	GWHAOSJ00000020	47886420	47887231
GWHGAOSJ003192	250	294	294	388	373	420	333	370	305	323	360	333	523	465	488	3.013285	3.400374	3.739974	4.64071	4.308815	4.528439	4.41616	4.978648	4.769701	4.090889	4.349678	4.437201	7.412354	5.784784	5.909273	0.308282364076279	0.0130263140555142	0.0199789673591289	not	0.6403203608341	1.66247165855905e-06	2.79303237298734e-06	not	0.0476822780901398	0.714635729368956	0.738696298491881	not	0.189443203280233	0.112745485803543	0.142443449516172	not	GWHAOSJ00000020	47876235	47885487
GWHGAOSJ003191	410	441	370	723	729	696	489	470	422	1377	1250	1281	767	823	850	7.468275	7.712546	7.112941	13.073324	12.725065	11.343447	9.798923	9.567329	9.977148	26.403513	22.808273	25.840143	16.416864	15.474886	15.56295	0.221939804225226	0.0252839083103503	0.0370816166511425	not	0.82065270662206	4.52255198928907e-17	1.22109450110707e-16	not	1.45328570477765	2.04767703375873e-52	1.29920583653315e-51	up	0.515193294234734	8.66082660999402e-08	1.99598298759827e-07	not	GWHAOSJ00000020	47849320	47855010
GWHGAOSJ003190	807	847	841	971	1060	1159	859	778	685	1395	1616	1295	1743	2000	1966	12.258886	12.365611	13.485885	14.637369	15.436435	15.745337	14.367794	13.204376	13.510667	22.292173	24.588009	21.77916	31.126312	31.357733	29.99737	-0.064391151	0.402518332681096	0.461458893619046	not	1.01260906969053	4.52594124162329e-39	2.15157912928733e-38	up	0.554253915700684	4.04644229488964e-11	8.40650158084021e-11	not	0.0475580546550243	0.51807101174076	0.567448934365374	not	GWHAOSJ00000020	47846102	47848530
GWHGAOSJ003197	659	696	581	885	1073	1033	695	642	580	568	654	525	988	927	1051	10.273249	10.427565	9.572969	13.70162	16.048298	14.413529	11.92409	11.182864	11.760348	9.314841	10.212814	9.062048	18.123426	14.924264	16.467119	0.0294256308836194	0.725416332990262	0.767857775330804	not	0.438912485724578	2.16117243883084e-06	3.6086283370436e-06	not	-0.377826025	0.000115470684847164	0.000170513274499516	not	0.324641909461326	0.000106067879212748	0.000193179799750497	not	GWHAOSJ00000020	47943655	47947526
GWHGAOSJ003196	1311	1394	1170	1600	1534	1850	1289	1268	1066	1993	1948	2071	1516	1855	1835	20.87627	21.342001	19.693047	25.308558	23.431656	26.376657	22.612549	22.574245	22.072748	33.409859	31.075874	36.534962	28.386118	30.505217	29.365978	-0.05460905	0.380194204701577	0.438657458769172	not	0.245615423161801	0.00131476447876487	0.00183181774136143	not	0.40976598304417	2.33657276174113e-07	4.05522825220804e-07	not	0.0588465871467232	0.35699697913723	0.406379053304922	not	GWHAOSJ00000020	47919336	47926746
GWHGAOSJ003195	654	691	553	1054	1073	1149	504	525	427	569	618	618	531	588	666	13.74513	13.965013	12.285379	22.000919	21.614555	21.62431	11.66934	12.330332	11.665313	12.587251	13.007161	14.377137	13.114416	12.751538	14.06395	-0.339157427	0.00022060407351444	0.000424906126660628	not	-0.268579696	0.00794062757366707	0.0103855062337632	not	-0.297216339	0.00326058565219405	0.00435782192194287	not	0.485565199066575	4.05038197000167e-10	1.07613327805263e-09	not	GWHAOSJ00000020	47913201	47915107
GWHGAOSJ003194	115	95	113	149	121	201	173	141	101	64	69	81	94	72	70	1.352693	1.072345	1.403186	1.748122	1.363856	2.124698	2.249486	1.853375	1.552653	0.796286	0.814133	1.052274	1.300408	0.872336	0.828384	0.387212847624126	0.0505278104303589	0.0705988890176877	not	-0.627547786	0.0106686131489705	0.013810366465083	not	-0.822855091	0.000357743413987465	0.000511519077858647	not	0.229335608389826	0.258999651076574	0.304758091025013	not	GWHAOSJ00000020	47892509	47898469
GWHGAOSJ003199	162	172	174	219	281	261	104	113	82	293	292	213	84	102	91	1.121617	1.143108	1.272316	1.505822	1.866644	1.61663	0.795601	0.869703	0.740255	2.141503	2.030241	1.636419	0.685159	0.727835	0.629283	-0.728193791	4.35655390833409e-05	8.96790104828742e-05	not	-1.056319679	5.28974106165889e-08	9.60864287132836e-08	down	0.417181208118362	0.0080342028144229	0.0104304903274324	not	0.277031585147889	0.0643718182369323	0.0847964972254396	not	GWHAOSJ00000020	47971377	47991983
GWHGAOSJ003198	2207	2236	2089	2579	2650	2900	1984	2098	1720	2995	3080	2726	2255	2387	2453	12.77963	12.444236	12.782014	14.827512	14.712594	15.028667	12.646465	13.574935	12.942475	18.253294	17.866949	17.476114	15.348024	14.263495	14.269669	-0.129501243	0.0135298250291553	0.0206926186976276	not	-0.060176261	0.32870916764175	0.360787411151605	not	0.200303908083369	0.00115983452209723	0.00160238705838315	not	0.0105981341261228	0.82381176804873	0.848999981545007	not	GWHAOSJ00000020	47950854	47959720
DS_newGene_1604	181	196	173	470	458	508	178	197	168	233	240	189	162	188	200	5.754602	5.995452	5.808896	14.896567	14.023501	14.49623	6.241991	7.003815	6.969851	7.80906	7.658401	6.666965	6.066215	6.196345	6.409983	0.0263721524905507	0.861180170429832	0.885081890478366	not	-0.181375146	0.259664882721821	0.289570399155053	not	0.0366465391261272	0.809636717012687	0.82698869558754	not	1.08106075495819	1.50142347396456e-19	6.23926118051139e-19	up	GWHAOSJ00000006	31019241	31020370
DS_newGene_1606	0	2	0	0	0	0	274	233	209	0	0	0	0	0	0	0	0.007665	0	0	0	0	1.200314	1.037875	1.081477	0	0	0	0	0	0	8.52430812849051	1.66454696026911e-16	7.17057994284894e-16	up	--	--	--	--	--	--	--	--	--	--	--	--	GWHAOSJ00000020	4687292	4693161
DS_newGene_1602	19	21	28	0	29	32	79	73	72	79	102	66	16	0	16	0.452061	0.475768	0.71343	0	0.661398	0.683157	2.100499	1.983032	2.262027	2.022302	2.476165	1.76128	0.457685	0	0.386701	1.76160734595253	1.69598895471158e-08	4.60083505201559e-08	up	--	--	--	--	1.62062416524637	4.86696492675335e-07	8.28983682234989e-07	up	--	--	--	--	GWHAOSJ00000020	4507564	4508494
DS_newGene_1608	1	2	1	0	0	0	0	0	0	5	12	1	0	4	0	0.021176	0.083946	0.012477	0	0	0	0	0	0	0.287831	0.670264	0.061893	0	0.232673	0	--	--	--	--	--	--	--	--	--	--	--	--	--	--	--	--	GWHAOSJ00000020	4830098	4830693
GWHGAOSJ002576	0	0	0	0	0	0	0	0	0	0	0	0	0	0	0	0	0	0	0	0	0	0	0	0	0	0	0	0	0	0	--	--	--	--	--	--	--	--	--	--	--	--	--	--	--	--	GWHAOSJ00000020	37754260	37754460
GWHGAOSJ002577	73	87	70	146	119	199	156	126	140	81	63	68	37	56	55	0.818076	0.934527	0.830802	1.628392	1.274465	1.992598	1.92724	1.582751	2.044271	0.954571	0.700836	0.844962	0.486438	0.644819	0.613238	0.924849291380284	5.00323524746901e-06	1.12757323728477e-05	not	-0.819212068	0.0031308558036892	0.00422769580065536	not	-0.34172673	0.162758956299334	0.185353632324116	not	0.703453350296483	0.00103853330794095	0.00171322408405485	not	GWHAOSJ00000020	37764166	37766155
GWHGAOSJ002574	5550	5716	5014	4631	4771	5035	4774	4633	3788	3427	3608	2883	2120	2105	2351	33.679409	33.345039	32.149826	27.902075	27.757025	27.341158	31.898241	31.418577	29.877623	21.884302	21.93203	19.371861	15.126172	13.181796	14.331653	-0.262954365	5.66134119234888e-12	1.94116878941862e-11	not	-1.486289572	2.31077849792521e-140	3.52019617393542e-139	down	-0.945732075	4.6639012702252e-48	2.7465602490775e-47	not	-0.476299949	1.37507491431556e-34	8.87526493078346e-34	not	GWHAOSJ00000020	37732422	37738723
GWHGAOSJ002575	61	60	31	25	30	37	45	47	37	37	32	22	94	109	104	0.931701	0.893739	0.499972	0.36921	0.435179	0.510629	0.76072	0.80186	0.735713	0.59209	0.490987	0.376634	1.712067	1.73983	1.610207	-0.188535521	0.549188679500627	0.606268941815628	not	0.842316594396038	0.00234228309813042	0.00319881096779629	not	-0.964137852	0.00635797330545373	0.00831657144161793	not	-1.02499095	0.00287497152883516	0.00451181663284351	down	GWHAOSJ00000020	37744007	37747091
GWHGAOSJ002572	179	234	165	157	148	230	226	231	207	303	364	182	223	307	306	2.327484	2.927952	2.261086	2.0183	1.841661	2.669849	3.23517	3.36213	3.500978	4.148503	4.745892	2.611316	3.408376	4.11903	4.000033	0.248947029597891	0.096314853228814	0.127642932393399	not	0.352210487704798	0.0314848486009048	0.0389927069289566	not	0.31908079171902	0.0943474638771563	0.110504228096988	not	-0.418345413	0.0160904717736876	0.0230854225739108	not	GWHAOSJ00000020	37698468	37701223
GWHGAOSJ002573	87	73	73	61	36	58	27	21	21	222	195	154	144	221	223	2.436212	1.954656	2.155389	1.693155	0.951702	1.441793	0.827674	0.638758	0.750038	6.516529	5.465369	4.767923	4.71007	6.362552	6.254335	-1.71582131	2.14928878899804e-08	5.78490166591015e-08	down	1.14637714810502	7.79625389748874e-08	1.40372769981533e-07	up	1.06078904786423	1.41158654081316e-07	2.47598781431303e-07	up	-0.893030173	0.000964571499183914	0.00159656445544718	not	GWHAOSJ00000020	37713206	37714323
GWHGAOSJ002570	15	12	12	10	5	12	6	16	5	4	10	4	16	11	19	0.318856	0.228813	0.258667	0.207632	0.095638	0.225006	0.13085	0.375857	0.117059	0.079943	0.21508	0.082207	0.394392	0.223065	0.393735	--	--	--	--	--	--	--	--	--	--	--	--	--	--	--	--	GWHAOSJ00000020	37679367	37680501
GWHGAOSJ002571	40	45	45	43	57	38	13	12	17	128	129	119	14	22	17	0.738765	0.791531	0.87859	0.793388	1.013615	0.630751	0.263091	0.229513	0.393375	2.510422	2.411842	2.447897	0.297286	0.40679	0.310872	--	--	--	--	--	--	--	--	1.30249870282521	4.47525204630873e-08	8.04638753229683e-08	up	-0.213747938	0.496172006147971	0.546109795037119	not	GWHAOSJ00000020	37688564	37690074
GWHGAOSJ002578	0	0	0	0	0	0	0	0	0	0	0	0	0	0	0	0	0	0	0	0	0	0	0	0	0	0	0	0	0	0	--	--	--	--	--	--	--	--	--	--	--	--	--	--	--	--	GWHAOSJ00000020	37766397	37767552
GWHGAOSJ002579	7583	8340	7187	10598	10793	11062	8765	8592	7280	16460	16773	17333	12954	14404	15199	84.92765	89.804108	85.055466	117.850426	115.905937	110.885147	108.105782	107.554924	106.005226	194.03067	188.194092	214.980957	170.595764	166.518524	171.04303	0.134756665334061	6.89362102404227e-05	0.000139539521750576	not	0.701027570377206	1.16369790026542e-46	6.33373616052887e-46	not	0.905116038131079	3.07376049801187e-48	1.81487121285179e-47	not	0.18840929773963	6.63483352247796e-07	1.43386735976651e-06	not	GWHAOSJ00000020	37770738	37775976
DS_newGene_4388	60	67	53	8	16	14	40	35	27	15	21	21	60	106	86	1.390392	1.483803	1.282555	0.175133	0.353112	0.27453	1.014777	0.907394	0.797767	0.354172	0.480719	0.526602	1.621641	2.528502	1.985966	-0.781272665	0.00851092135287247	0.0134373084581155	not	0.302109317777125	0.27029621631794	0.300780751992896	not	-1.884297995	4.26536966801042e-08	7.68005019376668e-08	down	-2.548422141	1.45681368738481e-11	4.19411584856169e-11	down	GWHAOSJ00000023	60178000	60185987
DS_newGene_4382	0	0	0	36	37	31	7	0	4	76	89	53	3	0	0	0	0	0	0.725806	0.718887	0.56217	0.142904	0	0.087488	1.643589	1.82675	1.198939	0.05675	0	0	--	--	--	--	--	--	--	--	8.38778151732025	7.26987244262013e-12	1.56333811384132e-11	up	--	--	--	--	GWHAOSJ00000023	59843385	59853848
DS_newGene_4386	9	6	7	9	5	6	11	7	8	3	0	0	0	0	2	0.518929	0.343829	0.440443	0.491887	0.253161	0.312224	0.703465	0.4669	0.58556	0.125746	0	0	0	0	0.060021	--	--	--	--	--	--	--	--	--	--	--	--	--	--	--	--	GWHAOSJ00000006	46241134	46241607
GWHGAOSJ005928	3964	4353	3717	3948	3945	4167	3733	3772	3371	2757	3093	2427	3016	2838	3232	13.428036	14.177606	13.303448	13.280772	12.813409	12.635428	13.928083	14.281568	14.846849	9.828138	10.49713	9.103533	12.012182	9.921832	11.001287	-0.099945435	0.0295088999362129	0.0427941751869982	not	-0.582127777	4.57223302307111e-19	1.32546716305089e-18	not	-0.770586377	3.72365901295059e-30	1.50084829481396e-29	not	-0.298781201	6.26525663518735e-12	1.83718363594047e-11	not	GWHAOSJ00000020	81412816	81421235
GWHGAOSJ005929	196	173	170	221	252	279	200	232	203	333	346	328	337	366	332	3.294569	2.797755	3.030784	3.704917	4.065358	4.209177	3.716312	4.370365	4.441396	5.910367	5.83787	6.131432	6.680428	6.375865	5.621334	0.282175702812087	0.0641584431420815	0.087899841095399	not	0.763276923506078	2.23406441727228e-07	3.93155930366178e-07	not	0.672648611244893	1.34418873412581e-06	2.23565343318563e-06	not	0.172869379418733	0.233482641153453	0.277162856517996	not	GWHAOSJ00000020	81432012	81434375
GWHGAOSJ005924	920	911	779	1372	1407	1455	1122	967	848	1213	1336	1080	1236	1107	1213	7.148955	6.807862	6.400273	10.592753	10.49052	10.121066	9.605675	8.397838	8.570853	9.922076	10.402435	9.298201	11.294048	8.881895	9.475455	0.210489752945078	0.00552285409074471	0.00897190761584946	not	0.271640474382159	0.00357927193492431	0.00481256056805778	not	0.245456837651059	0.00376814419646933	0.00501122497911676	not	0.395807742861749	1.02091917270374e-08	2.50146659432667e-08	not	GWHAOSJ00000020	81387359	81393329
GWHGAOSJ005925	10382	11169	9825	10143	10305	10969	7834	7407	6390	6985	7414	6921	9923	10927	11421	90.858421	93.968475	90.845383	88.132439	86.467072	85.910896	75.500206	72.437691	72.690742	64.330551	64.995193	67.068123	102.104309	98.70282	100.425407	-0.494775166	2.42979222205854e-54	2.6826889635381e-53	not	-0.139150236	0.00273039870504873	0.0037091331992237	not	-0.784925984	1.19460217122178e-51	7.45361659171119e-51	not	-0.300996713	1.4694666706694e-20	6.32238962929354e-20	not	GWHAOSJ00000020	81393977	81398707
GWHGAOSJ005926	434	501	421	164	169	210	241	201	150	178	168	146	178	210	243	4.819247	5.348992	4.941186	1.809401	1.796088	2.083976	2.949042	2.490628	2.158441	2.076071	1.86916	1.791883	2.315428	2.404154	2.706394	-1.160678875	2.30398606737368e-20	1.15752468766513e-19	down	-1.285806199	9.89769347608287e-23	3.22627849771733e-22	down	-1.690594278	8.51902119767202e-38	4.11582286453323e-37	down	-1.625636996	3.5269990013285e-40	2.56167244619284e-39	down	GWHAOSJ00000020	81400004	81403766
GWHGAOSJ005927	18	24	20	8	6	3	6	4	3	20	10	9	2	0	5	0.167589	0.214497	0.193152	0.074274	0.049749	0.024573	0.057977	0.03593	0.035365	0.191666	0.092101	0.091904	0.017769	0	0.03809	--	--	--	--	--	--	--	--	--	--	--	--	--	--	--	--	GWHAOSJ00000020	81404251	81408363
GWHGAOSJ005920	599	620	563	1202	1310	1308	549	487	429	1031	1196	889	876	724	835	4.941432	4.914155	4.909088	9.850299	10.367702	9.660842	4.991177	4.491941	4.602829	8.955098	9.883694	8.122325	8.49846	6.168488	6.923688	-0.242298219	0.00672896748860631	0.0107963678125547	not	0.275714912051436	0.0109905489405758	0.0142139344747678	not	0.573308713205509	1.70647864397592e-09	3.27871371952179e-09	not	0.796746390080612	5.84207746201887e-27	3.0759107322018e-26	not	GWHAOSJ00000020	81325269	81328832
GWHGAOSJ005921	986	1132	951	1124	1377	1244	1353	1225	1126	789	778	710	461	541	632	8.233119	9.084759	8.387765	9.316922	11.024246	9.293349	12.433789	11.428325	12.219851	6.928363	6.508163	6.559232	4.525731	4.658899	5.296542	0.31525479287013	3.49075224373436e-06	7.9576953256189e-06	not	-1.092057339	2.52281853916535e-29	9.73578806998225e-29	down	-0.657892511	1.24072957051401e-14	3.00201424365111e-14	not	-0.014265947	0.856071165897355	0.877224375031092	not	GWHAOSJ00000020	81362766	81367054
GWHGAOSJ005922	2228	2462	2174	2935	3190	3368	2673	2407	2078	3743	3993	3628	3705	3885	3771	25.876581	27.490677	26.681927	33.845592	35.533524	35.016129	34.190327	31.253605	31.3776	45.762695	46.469139	46.664719	50.600899	46.58844	44.015759	0.100771451892022	0.0441220883909562	0.0622287812424365	not	0.550497718459863	1.26298805800606e-17	3.48244998399994e-17	not	0.499092227035307	9.00041365268874e-17	2.38085337916642e-16	not	0.163694949086151	0.000612034676914236	0.00103564666617756	not	GWHAOSJ00000020	81370875	81376343
GWHGAOSJ005923	505	420	463	439	510	554	431	413	337	140	155	110	215	225	223	3.663876	2.923855	3.542424	3.160848	3.54449	3.59494	3.4396	3.342039	3.17868	1.068064	1.121546	0.878743	1.828642	1.684711	1.62023	-0.196959485	0.0713548872744338	0.0969746188734891	not	-1.247658475	3.57251295811611e-20	1.07483198152906e-19	down	-2.012690255	7.18160028382834e-43	3.85097086580263e-42	down	-0.194793816	0.0723281342022007	0.0945015358963793	not	GWHAOSJ00000020	81381094	81383884
DS_newGene_8721	284	294	283	409	397	451	543	600	466	404	405	377	233	289	258	1.095226	1.035657	1.1369449999999999	1.5616189999999999	1.2530670000000002	1.494729	2.530871	2.8511180000000005	2.462292	2.0797499999999998	2.072908	1.9660549999999999	1.090725	1.119424	1.007672	0.942109478388236	4.60455384044868e-19	2.20352985404514e-18	not	-0.323367774	0.0196888569111625	0.0248788066408831	not	0.232763445768636	0.0507210591072296	0.0612625822682317	not	0.240685919075388	0.0307751835236456	0.0424991543484118	not	GWHAOSJ00000859	15461	30048
DS_newGene_8723	0	0	0	0	0	0	5	6	11	22	25	25	7	0	10	0	0	0	0	0	0	0.141993	0.179071	0.383071	0.654585	0.687412	0.778584	0.233648	0	0.264817	--	--	--	--	--	--	--	--	--	--	--	--	--	--	--	--	GWHAOSJ00000861	75581	76759
DS_newGene_8724	0	0	0	667	721	890	0	0	0	0	0	0	492	534	474	0	0	0	6.332763	6.56919	7.944597	0	0	0	0	0	0	5.404347	4.904506	4.712650999999999	--	--	--	--	11.2313885099644	2.95433646885207e-21	9.20444882279465e-21	up	--	--	--	--	11.701389603875	4.59069878290403e-23	2.14158467553001e-22	up	GWHAOSJ00000864	20537	24365
DS_newGene_8726	114	123	87	13	15	12	84	106	72	21	33	25	95	97	85	1.174386	1.22424	0.952058	0.128898	0.148523	0.102894	0.957099	1.222449	0.963475	0.222993	0.332912	0.282783	1.156252	1.028704	0.875353	-0.263536523	0.218643218726077	0.267777882754299	not	-0.396934809	0.078061821341083	0.0926361781424442	not	-2.262957141	8.16740549261113e-16	2.07925264844644e-15	down	-3.31577982	1.52219044309039e-24	7.48089377768235e-24	down	GWHAOSJ00000869	189237	191264
GWHGAOSJ013140	14053	14896	12846	8238	8297	8953	8215	7970	6879	10388	10504	9961	6859	7508	7780	109.79113	111.887718	106.044861	63.900455	62.150131	62.600006	70.679581	69.590088	69.867668	85.415245	82.205292	86.175186	63.005741	60.544331	61.070927	-0.814642932	1.11110195116444e-140	3.17594747149206e-139	not	-1.095074877	1.28422093614356e-115	1.5988729515842e-114	down	-0.664550888	6.15598489299734e-37	2.92095069338748e-36	not	-1.016156024	3.98448785305514e-202	1.41404621003055e-200	down	GWHAOSJ00000010	65797508	65802069
GWHGAOSJ022294	2	7	4	5	3	9	0	0	0	0	0	0	0	0	0	0.024193	0.122991	0.069778	0.076873	0.049039	0.143567	0	0	0	0	0	0	0	0	0	--	--	--	--	--	--	--	--	--	--	--	--	--	--	--	--	GWHAOSJ00000023	22926290	22927633
GWHGAOSJ022290	1208	1233	1175	1793	1895	1960	581	561	460	563	604	537	762	842	806	12.314069	12.084177	12.66281	18.16013	18.533331	17.891634	6.516933	6.390295	6.097868	6.044882	6.169562	6.056531	9.133533	8.85938	8.253736	-1.135500731	1.36398234826087e-53	1.49183887903227e-52	down	-0.764828818	8.02906208476187e-21	2.46779644437159e-20	not	-1.315527446	1.6965851810831e-56	1.14784272920637e-55	down	0.338948310371573	6.0879550155538e-09	1.51140990828967e-08	not	GWHAOSJ00000023	22848543	22850527
GWHGAOSJ006473	3	0	0	0	4	4	0	0	0	0	0	0	0	0	0	0.160068	0	0	0	0.243689	0.251264	0	0	0	0	0	0	0	0	0	--	--	--	--	--	--	--	--	--	--	--	--	--	--	--	--	GWHAOSJ00000013	327881	328425
GWHGAOSJ006472	746	700	678	963	999	1230	754	719	660	868	1041	883	780	931	855	8.403338	7.586933	8.068321	10.779626	10.793269	12.412066	9.360957	9.052939	9.668938	10.290226	11.747223	11.02453	10.33767	10.827819	9.684444	0.0489177181547913	0.549916345428233	0.606820280480754	not	0.0921226944717787	0.330987946047326	0.363110236034836	not	0.163212402770644	0.0737140255157879	0.0875472987304361	not	0.279016082460976	0.000612740763567721	0.00103676224092353	not	GWHAOSJ00000013	321259	324045
GWHGAOSJ006471	2	0	0	10	25	6	5	0	2	396	361	375	10	6	11	0.038594	0	0	0.192129	0.475938	0.103991	0.106775	0	0.028011	8.510171	7.390858	8.476893	0.218786	0.125136	0.217069	--	--	--	--	--	--	--	--	8.91857723497545	5.21572652118751e-18	1.44391652913091e-17	up	--	--	--	--	GWHAOSJ00000013	297029	305885
GWHGAOSJ006470	67	64	70	20	33	36	46	43	40	57	66	76	80	65	85	1.190262	1.105122	1.321365	0.349275	0.567556	0.577628	0.900168	0.849972	0.913882	1.062164	1.187154	1.506234	1.673796	1.202378	1.531583	-0.599471355	0.0277286797419396	0.0404079788027043	not	0.0134528184468012	0.958710074032352	0.962327197919287	not	-0.241994171	0.349916750605807	0.3814766084199	not	-1.488437378	1.20678577028624e-06	2.55808087326398e-06	down	GWHAOSJ00000013	285703	287876
GWHGAOSJ006477	202	200	187	451	480	575	390	334	294	410	406	365	240	288	371	1.731058	1.645305	1.689793	3.832302	3.940431	4.406526	3.680923	3.199974	3.270701	3.698188	3.485055	3.461411	2.417613	2.548484	3.191105	0.828245238188055	7.5718654562454e-11	2.41656903143855e-10	not	0.422050025420652	0.00728526200993597	0.009559687358232	not	0.774312633588595	2.33875962518117e-09	4.46423863086021e-09	not	1.04670286552367	2.17008220059899e-18	8.63238195298449e-18	up	GWHAOSJ00000013	343348	347046
GWHGAOSJ006476	37	32	59	65	67	80	81	64	61	45	54	34	16	6	19	0.565447	0.467151	0.953704	0.998505	0.987919	1.109163	1.366624	1.104226	1.21261	0.724489	0.829451	0.580619	0.286991	0.083483	0.285028	0.715407524134478	0.0169225303408576	0.0254532206883137	not	--	--	--	--	-0.192075444	0.575387257691738	0.606232704717931	not	0.409890607686798	0.173711304582696	0.211993653696893	not	GWHAOSJ00000013	338301	339607
GWHGAOSJ006475	8118	8145	7219	6018	6399	6422	6484	6205	5508	3239	3918	2862	4072	3811	4155	52.452923	50.599407	49.285126	38.607937	39.64378	37.138046	46.139099	44.807117	46.262016	22.023499	25.354517	20.471783	30.934076	25.417223	26.973415	-0.324458127	4.20858468884552e-18	1.93392618569054e-17	not	-1.140072313	4.72260147890164e-72	3.73860070317017e-71	down	-1.461987067	2.31929062211504e-87	2.39613971101464e-86	down	-0.620222239	3.89667870063645e-53	3.57020892948258e-52	not	GWHAOSJ00000013	333784	337116
GWHGAOSJ006474	1768	2031	1629	3550	3604	3937	3052	3057	2626	1317	1587	1449	732	727	885	14.654343	16.180735	14.260558	29.213081	28.6392	29.207031	27.856321	28.317432	28.289062	11.482888	13.1701	13.299882	7.133067	6.21353	7.368664	0.731261177907829	5.29937645657801e-42	4.76278238182159e-41	not	-1.390120897	5.57341608200415e-61	3.8183538504178e-60	down	-0.544640106	2.28298574155311e-11	4.79550387363323e-11	not	0.72884213618989	4.78432964674397e-44	3.74510357112567e-43	not	GWHAOSJ00000013	329296	333226
GWHGAOSJ006479	721	694	735	1021	1094	1244	1111	954	782	828	851	777	921	1038	961	8.945138	8.278026	9.639836	12.57891	13.021441	13.821044	15.182454	13.22522	12.608674	10.810693	10.5807	10.68152	13.437097	13.292772	11.988456	0.438560538722297	1.74271816053685e-07	4.40666113986181e-07	not	0.26065095279718	0.00596229928807157	0.00787316618351592	not	-0.039398065	0.665661673281561	0.69206341838243	not	0.335003774343153	2.0351344427421e-05	3.93641822294732e-05	not	GWHAOSJ00000013	350442	353931
GWHGAOSJ006478	1595	1688	1400	730	670	724	883	790	745	352	381	376	104	127	134	13.235969	13.471207	12.276094	6.010044	5.331993	5.372727	8.068926	7.329816	8.034261	3.070252	3.166828	3.449612	1.014155	1.086475	1.114637	-0.908866064	8.86074158339386e-40	7.58256593600537e-39	not	-3.86102622	2.85213532362643e-261	8.55564029696692e-260	down	-2.303987748	1.83350249661882e-145	3.32256003064937e-144	down	-1.441420397	8.37108720726089e-89	1.19753053103871e-87	down	GWHAOSJ00000013	345845	349521
DS_newGene_10151	0	0	5	8	15	5	5	4	8	14	15	7	3	4	5	0	0	0.152825	0.223198	0.433087	0.124573	0.138302	0.107141	0.30912	0.437955	0.441159	0.230626	0.096719	0.097439	0.128497	--	--	--	--	--	--	--	--	--	--	--	--	--	--	--	--	GWHAOSJ00000006	14025110	14026364
DS_newGene_10153	29	36	37	511	534	528	491	504	405	5	2	0	14	14	36	0.091366	0.109369	0.123197	1.614895	1.632515	1.505772	1.720888	1.792946	1.675427	0.014484	0.005399	0	0.052221	0.04321	0.113211	3.81843266881334	2.45515661523934e-96	4.54193735468089e-95	up	--	--	--	--	--	--	--	--	3.64393435046764	1.62455397410254e-86	2.27838807830911e-85	up	GWHAOSJ00000010	66886833	66893705
GWHGAOSJ005858	365	365	296	244	254	273	144	178	149	104	96	123	18	22	24	7.268277	6.993586	6.238448	4.830181	4.856786	4.859607	3.1437	3.950979	3.864221	2.183191	1.910031	2.699275	0.407245	0.433571	0.462404	-1.075524528	3.45834529454702e-14	1.33593794807293e-13	down	-4.181864082	1.02033202934003e-70	7.94784949170126e-70	down	-1.889297387	1.26490284582038e-31	5.28441528045381e-31	down	-0.714703039	4.5008542330053e-09	1.12839824510248e-08	not	GWHAOSJ00000020	80696432	80697446
GWHGAOSJ020103	323	351	329	217	252	274	461	378	366	485	530	531	1100	1438	1433	5.148325	5.380301	5.538349	3.428752	3.843759	3.912565	8.085176	6.73814	7.573462	8.131209	8.466583	9.380187	20.629839	23.670654	22.972878	0.306148868286841	0.00599345366050206	0.009687444118895	not	1.80080053938627	6.14999368189123e-69	4.70362966471271e-68	up	0.39677126516125	0.000465742381674667	0.000661202248887966	not	-0.739491326	1.56618475957345e-09	4.02964581163635e-09	not	GWHAOSJ00000006	59779131	59783116
GWHGAOSJ020102	1575	1623	1506	2031	2177	2293	2061	2036	1609	2206	2365	2069	3116	3656	3649	25.342587	25.106403	25.614204	32.449093	33.592255	33.032196	36.533298	36.613319	33.671112	37.364906	38.130898	36.874104	58.961964	60.741192	59.004471	0.316888898956524	4.91607776500513e-09	1.38526674412129e-08	not	0.966112756624713	4.35286229186369e-52	2.61499372307983e-51	not	0.267343287607559	4.41619007533908e-05	6.70985865527861e-05	not	0.162117330277845	0.00226148592088096	0.00359258290659317	not	GWHAOSJ00000006	59770255	59773587
GWHGAOSJ020101	584	598	576	1697	1888	2076	1437	1413	1338	1240	1253	1285	1727	1970	2125	9.643712	9.488509	10.036628	27.820415	29.898689	30.683544	26.133745	26.067396	28.725924	21.542833	20.719515	23.492809	33.529858	33.576305	35.254387	1.29811460080718	1.99490401628892e-66	2.62138424083557e-65	up	1.54448623094733	2.09124167763209e-84	1.92642493865301e-83	up	0.876443119455017	2.1233365011271e-23	7.01955928213934e-23	not	1.38023413827671	3.04777441030003e-86	4.25286479622522e-85	up	GWHAOSJ00000006	59765854	59768714
GWHGAOSJ020100	1141	1275	1041	68	70	62	56	58	34	381	385	316	343	310	297	8.270512	8.882565	7.971183	0.487159	0.483527	0.397014	0.441852	0.465071	0.32002	2.905787	2.795762	2.529625	2.924115	2.319383	2.161103	-4.505772429	1.39234319122434e-214	6.92456599205091e-213	down	-2.035573726	3.65477950323369e-79	3.16700319264314e-78	down	-1.904062991	1.20357890324084e-87	1.24975952168393e-86	down	-4.412373675	3.76952423415901e-256	1.86330611976454e-254	down	GWHAOSJ00000006	59761541	59766188
GWHGAOSJ020107	0	0	0	0	0	0	0	0	0	0	0	0	0	0	0	0	0	0	0	0	0	0	0	0	0	0	0	0	0	0	--	--	--	--	--	--	--	--	--	--	--	--	--	--	--	--	GWHAOSJ00000006	59808121	59814383
GWHGAOSJ020106	67	64	57	108	102	120	106	84	89	98	85	100	72	73	62	0.527542	0.480696	0.472349	0.843725	0.772725	0.84299	0.915967	0.740967	0.909569	0.809835	0.670819	0.875293	0.668776	0.590821	0.491419	0.614471011343578	0.00805478142128544	0.0127662098396236	not	-0.035011092	0.896173533273663	0.906066147376032	not	0.36606595466579	0.126127873000723	0.145549047404929	not	0.507300640774019	0.0228961355157725	0.032155943746625	not	GWHAOSJ00000006	59801269	59806639
GWHGAOSJ020105	0	0	0	0	0	0	0	0	0	0	0	0	0	0	0	0	0	0	0	0	0	0	0	0	0	0	0	0	0	0	--	--	--	--	--	--	--	--	--	--	--	--	--	--	--	--	GWHAOSJ00000006	59793949	59794779
GWHGAOSJ020104	60	43	59	55	71	92	215	138	139	23	35	24	10	20	29	2.328645	1.600331	2.427014	2.111448	2.664651	3.209405	9.274316	6.032801	7.059634	0.922227	1.34979	1.042164	0.428545	0.796983	1.124849	1.63329236371864	1.05869918509459e-12	3.7888039084516e-12	up	-1.660742382	3.64999442142682e-05	5.64363941422549e-05	down	-1.222130932	0.000309312219787001	0.000444072434763621	down	0.110006532222108	0.691682516611648	0.730892271334874	not	GWHAOSJ00000006	59792760	59793419
GWHGAOSJ020109	96	86	86	88	80	93	54	64	60	247	275	251	204	132	208	0.881691	0.759249	0.838553	0.804128	0.707447	0.762613	0.547301	0.658141	0.7209	2.406643	2.546639	2.573211	2.213506	1.256508	1.933079	-0.542822559	0.0232912455638747	0.0343385256133137	not	0.843996764573155	0.000158915480383848	0.000236652439236239	not	1.29836955933052	2.77022569081465e-14	6.61257917704729e-14	up	-0.343442218	0.113222378756384	0.142972548187269	not	GWHAOSJ00000006	59822067	59824974
GWHGAOSJ020108	80	62	83	69	68	89	29	31	45	99	102	93	179	139	154	0.627689	0.467712	0.689638	0.541159	0.512187	0.62874	0.247466	0.270064	0.461537	0.820538	0.807217	0.815524	1.66492	1.136044	1.221288	-1.042351837	0.000685101299375486	0.00124823871760054	down	0.890698561442518	0.000115586130672903	0.000173456812266857	not	0.151506412011563	0.513215813756359	0.545418823755874	not	-0.307391196	0.210790825063955	0.252554391659433	not	GWHAOSJ00000006	59816294	59818846
GWHGAOSJ005495	242	250	220	638	677	668	474	425	348	848	888	790	556	715	760	2.910878	2.886932	2.78476	7.618486	7.809322	7.186091	6.275829	5.708738	5.439541	10.731112	10.695003	10.514983	7.861907	8.877276	9.177633	0.84652688040762	2.37986238736058e-13	8.80382381821964e-13	not	1.32788744560841	1.27648888514081e-27	4.73398168024009e-27	up	1.59810073906243	5.0353261148344e-52	3.16363870141337e-51	up	1.17553800580822	8.20958536735029e-29	4.54389572506804e-28	up	GWHAOSJ00000020	77194899	77199104
DS_newGene_7123	4	1	7	12	6	10	0	0	0	0	0	0	23	33	36	0.287606	0.07012	0.55749	0.905948	0.385358	0.651352	0	0	0	0	0	0	2.080621	2.599643	2.787789	--	--	--	--	--	--	--	--	--	--	--	--	--	--	--	--	GWHAOSJ00000084	18885455	18886151
GWHGAOSJ018968	753	723	745	1000	985	1054	825	762	590	1257	1230	1167	995	1065	1166	11.092263	10.233315	11.596111	14.629939	13.917932	13.896588	13.376699	12.539263	11.30448	19.492434	18.158232	19.037394	17.237093	16.188202	17.256399	0.00510857756187005	0.951567392022903	0.96061880222374	not	0.355541590651182	3.97238329754125e-05	6.12831850983377e-05	not	0.488231022123008	9.4401429369341e-09	1.75527171088177e-08	not	0.147138938465431	0.0560316848355644	0.0745238234644789	not	GWHAOSJ00000006	45958909	45963323
GWHGAOSJ018969	2151	2191	1967	1889	1977	2087	1226	1230	1044	924	1003	955	1486	1498	1607	12.225676	11.974738	11.814823	10.659378	10.77319	10.614553	7.675152	7.812894	7.710491	5.527105	5.711831	6.006166	9.933059	8.78542	9.176158	-0.807970449	6.73365289511968e-48	6.70674247268296e-47	not	-0.637060631	1.29817122327364e-21	4.0924715048271e-21	not	-1.358055223	2.11722024517994e-79	1.97225190029303e-78	down	-0.387560646	2.86877193802756e-14	9.49894655616332e-14	not	GWHAOSJ00000006	45966710	45970588
GWHGAOSJ013954	570	708	635	1258	1408	1462	1386	1292	1134	825	935	765	1046	1003	1026	4.326471	5.166813	5.094031	9.48941	10.252447	9.941144	11.593387	10.964388	11.19956	6.593379	7.116524	6.432435	9.340337	7.866898	7.829428	1.03641843416432	1.26434370549645e-41	1.12303747539333e-40	up	0.509029897720828	3.48551623982662e-07	6.07173723030986e-07	not	0.169703800995469	0.0823584581354922	0.097255459494416	not	0.805094585444617	1.75350582609358e-24	8.60052857560183e-24	not	GWHAOSJ00000057	13301345	13305362
GWHGAOSJ018962	17	17	12	8	8	11	2	1	2	16	15	12	11	11	14	0.688914	0.665193	0.523355	0.298436	0.299595	0.38857	0.053548	0.027995	0.097507	0.710167	0.598095	0.555538	0.533119	0.456912	0.57462	--	--	--	--	--	--	--	--	--	--	--	--	--	--	--	--	GWHAOSJ00000006	45852141	45857943
GWHGAOSJ018963	84	73	77	66	101	101	61	65	47	176	182	182	159	184	192	1.600164	1.344826	1.545123	1.248786	1.851817	1.731275	1.27528	1.377262	1.170916	3.539271	3.492063	3.846266	3.571601	3.630948	3.684575	-0.400366801	0.103978813366199	0.136948759531837	not	1.00943116559779	4.46166471085461e-07	7.72221832080071e-07	up	0.977563339876513	4.0031649281902e-07	6.85062984712607e-07	not	-0.115060881	0.625299430946615	0.669513936580049	not	GWHAOSJ00000006	45858076	45861554
GWHGAOSJ018960	11	10	18	12	13	11	7	14	9	15	17	11	5	3	3	0.176172	0.149154	0.308114	0.187017	0.207733	0.163972	0.123547	0.260519	0.174786	0.252636	0.27474	0.18666	0.079829	0.041563	0.034502	--	--	--	--	--	--	--	--	--	--	--	--	--	--	--	--	GWHAOSJ00000006	45825796	45828740
GWHGAOSJ018961	84	106	71	135	157	143	45	46	28	478	538	471	140	179	164	0.90786	1.100986	0.814374	1.450236	1.636868	1.388335	0.537645	0.550676	0.389472	5.48289	5.869158	5.677999	1.786783	2.007259	1.792839	-1.095661664	5.02690844160376e-05	0.000103004024150774	down	0.711687656738672	0.000652028942437128	0.000931088997161977	not	2.28390294861952	6.01511629801401e-51	3.7069099700965e-50	up	0.439096369671377	0.0289030763806452	0.0400587449273618	not	GWHAOSJ00000006	45845091	45847253
GWHGAOSJ018966	24	23	23	7	6	7	14	11	10	0	7	5	0	0	0	3.175414	2.961111	3.160211	0.833749	0.651538	0.780539	1.972417	1.566195	1.702474	0	0.93136	0.715614	0	0	0	--	--	--	--	--	--	--	--	--	--	--	--	--	--	--	--	GWHAOSJ00000006	45940317	45941832
GWHGAOSJ018967	1037	1096	826	750	684	784	1017	1077	879	7569	7826	7192	482	641	631	31.576315	32.070324	26.563896	22.64847	19.950991	21.363554	34.10009	36.638527	34.795212	242.576813	238.728943	242.528	17.242989	20.125134	19.29896	0.0519451329609779	0.513778273317352	0.571721059572176	not	-0.93438537	2.55557081208897e-18	7.20654845533934e-18	not	2.70695682360976	1.26479832207582e-307	6.26645023616599e-306	up	-0.71592267	9.99811065064355e-17	3.71178810324395e-16	not	GWHAOSJ00000006	45948908	45950563
GWHGAOSJ018964	593	594	548	956	940	1068	916	953	764	1955	1931	1620	1145	1080	1281	3.981087	3.837492	3.890125	6.381454	6.059398	6.423851	6.777942	7.160163	6.674819	13.831047	13.004833	12.059489	9.045	7.492942	8.649335	0.642159857350984	3.65015191845159e-16	1.54570484351231e-15	not	0.835337240130614	4.41095600114935e-20	1.32334601575629e-19	not	1.43544956975641	1.97550449982352e-65	1.5298453431646e-64	up	0.467791907208535	1.99053609943877e-09	5.09305856985229e-09	not	GWHAOSJ00000006	45862387	45866946
GWHGAOSJ018965	128	137	119	153	107	148	142	188	132	135	97	92	79	100	70	3.955704	4.074169	3.909665	4.712517	3.17865	4.100864	4.862643	6.515672	5.317418	4.411647	3.017477	3.169156	2.874106	3.196328	2.169734	0.308595650033465	0.0842621623396413	0.112924839759264	not	-0.800031789	0.000331943654765305	0.000483590403956652	not	-0.472367038	0.0213700166503766	0.02671015110609	not	-0.214804867	0.258476920642509	0.304223832454338	not	GWHAOSJ00000006	45933271	45934644
DS_newGene_6835	130	185	127	12	5	0	29	23	26	99	107	130	14	34	28	2.790595	3.827092	2.882682	0.243916	0.101628	0	0.673148	0.531953	0.72371	2.229347	2.305142	3.097941	0.344833	0.741215	0.586387	-2.452446249	9.7363990794395e-21	4.96695188548867e-20	down	-2.721547994	1.28185825656571e-20	3.91084891709632e-20	down	-0.614062627	0.00278105818106288	0.00373619753132899	not	-4.952404975	1.520035351827e-06	3.20277667613786e-06	down	GWHAOSJ00000084	2318912	2321583
DS_newGene_6832	473	467	422	407	437	427	403	369	324	578	548	452	367	471	440	9.110705	8.649987	8.592435	7.79358	8.074434	7.365974	8.542159	7.95272	8.106845	11.717853	10.582758	9.650208	8.304683	9.358023	8.52121	-0.272446109	0.00741122611219223	0.0118171523538592	not	-0.273277586	0.0178431679432796	0.0226426163872814	not	-0.017984974	0.870043293040783	0.882852142309234	not	-0.402461026	6.62897728803949e-05	0.000123008800103599	not	GWHAOSJ00000084	2083348	2085601
DS_newGene_6833	26	5	4	12	14	16	4	18	11	39	39	10	0	1	0	0.626841	0.092431	0.083494	0.255931	0.286162	0.346567	0.09388	0.484032	0.32716199999999995	1.034416	0.9881110000000001	0.242552	0	0.008765	0	--	--	--	--	--	--	--	--	--	--	--	--	--	--	--	--	GWHAOSJ00000084	2275229	2276188
GWHGAOSJ001120	1052	1082	1042	522	563	628	764	896	681	388	435	319	181	216	180	10.712124	10.59361	11.212484	5.27916	5.496085	5.724575	8.574644	10.19812	9.012012	4.157022	4.432873	3.596613	2.162374	2.267089	1.841173	-0.399712575	3.96036354930084e-07	9.73565597772824e-07	not	-2.639998603	3.7693789934271e-125	5.11774494198718e-124	down	-1.70897841	1.79379151333272e-67	1.43040120569719e-66	down	-1.197216173	4.93427172047894e-55	4.67163092133416e-54	down	GWHAOSJ00000792	296589	300905
GWHGAOSJ001121	0	1	3	0	0	0	9	5	10	0	0	0	1	0	0	0	0.053196	0.123164	0	0	0	0.540266	0.291053	0.706367	0	0	0	0.00347	0	0	--	--	--	--	--	--	--	--	--	--	--	--	--	--	--	--	GWHAOSJ00000792	326901	327507
GWHGAOSJ001122	0	0	0	0	0	0	0	0	0	0	0	0	0	0	0	0	0	0	0	0	0	0	0	0	0	0	0	0	0	0	--	--	--	--	--	--	--	--	--	--	--	--	--	--	--	--	GWHAOSJ00000792	342352	345273
GWHGAOSJ001123	0	0	0	0	0	0	0	0	0	0	0	0	0	0	0	0	0	0	0	0	0	0	0	0	0	0	0	0	0	0	--	--	--	--	--	--	--	--	--	--	--	--	--	--	--	--	GWHAOSJ00000792	378079	379895
GWHGAOSJ001124	1779	1985	1636	292	362	424	221	251	213	369	332	341	556	607	627	14.637782	15.706619	14.225377	2.378547	2.849648	3.119387	1.998178	2.303263	2.275116	3.18912	2.735994	3.107094	5.373131	5.149835	5.180712	-2.933667902	2.7751013569941e-253	1.72905964043501e-251	down	-1.770918701	6.68854010158028e-110	7.84648263465177e-109	down	-2.598716582	1.91216513389389e-181	4.48086679972662e-180	down	-2.630530472	1.86116779447541e-216	7.29478952365628e-215	down	GWHAOSJ00000366	10485	14301
GWHGAOSJ001125	476	505	442	589	765	701	443	415	343	768	794	730	1166	1278	1374	6.936626	7.072415	6.809102	8.527637	10.692699	9.144471	7.114532	6.757304	6.497957	11.780662	11.590932	11.792953	19.992392	19.238209	20.127764	-0.204802379	0.0364550947186036	0.0521079041083482	not	1.24351042968406	2.24250816582046e-47	1.2362006040887e-46	up	0.459683252495347	9.73358703296116e-07	1.63128579647642e-06	not	0.226568643122992	0.0231123171467999	0.0324451513924491	not	GWHAOSJ00000366	41348	47348
GWHGAOSJ001126	2	0	2	0	0	0	0	0	0	0	0	0	0	0	0	0.029335	0	0.052834	0	0	0	0	0	0	0	0	0	0	0	0	--	--	--	--	--	--	--	--	--	--	--	--	--	--	--	--	GWHAOSJ00000366	65536	69559
GWHGAOSJ001127	926	993	833	580	679	695	599	602	493	389	403	367	960	1015	1123	9.241778	9.532545	8.788879	5.745594	6.496279	6.211598	6.5887	6.712688	6.394787	4.086731	4.024874	4.056413	11.276496	10.466614	11.263823	-0.658066618	6.21076184806129e-17	2.72254759983888e-16	not	-0.008354602	0.918245085750575	0.926035251640517	not	-1.474911861	6.29225553240894e-55	4.16704807482652e-54	down	-0.797700743	2.55849141861545e-23	1.20497219194469e-22	not	GWHAOSJ00000366	71205	81488
GWHGAOSJ001128	67	71	70	47	44	54	118	73	101	99	98	94	72	114	113	0.998505	1.025486	1.114413	0.696746	0.621893	0.721093	1.94151	1.223028	1.974519	1.555093	1.470194	1.565873	1.268131	1.771403	1.697309	0.537170420668044	0.0258086124579839	0.0377961727803078	not	0.334786667086852	0.178868117644839	0.203790195927956	not	0.255352234445289	0.259419989996322	0.287857099551441	not	-0.827187575	0.00165945808900498	0.0026765258107076	not	GWHAOSJ00000712	282	2075
GWHGAOSJ001129	7	2	0	0	0	2	8	4	3	4	0	0	0	0	3	0.050819	0.016123	0	0	0	0.010157	0.068088	0.028398	0.022022	0.028941	0	0	0	0	0.01702	--	--	--	--	--	--	--	--	--	--	--	--	--	--	--	--	GWHAOSJ00000712	2329	4797
DS_newGene_3713	11	5	12	1	0	1	0	0	1	54	47	48	30	36	40	0.281077	0.109611	0.314464	0.02266	0	0.01766	0	0	0.018289	1.487226	1.220849	1.396288	0.914395	0.96841	1.05282	--	--	--	--	--	--	--	--	2.17712250114856	1.05573054418753e-06	1.76631539688433e-06	up	--	--	--	--	GWHAOSJ00000023	25447768	25448615
DS_newGene_3719	66	54	53	130	129	104	13	15	20	0	0	0	287	336	274	1.859727	1.465349	1.566276	3.652258	3.485046	2.614584	0.390609	0.466902	0.719357	0	0	0	9.5327	9.799457	7.784554	-1.793644161	1.10792975652703e-06	2.63425768351657e-06	down	2.19725970393317	1.49976051287378e-28	5.68946663413736e-28	up	-8.521229216	3.5025545792434e-12	7.63396382866518e-12	down	0.771163101961872	0.00106686060122199	0.00175668287709577	not	GWHAOSJ00000023	25885560	25886329
GWHGAOSJ023740	3762	4090	3723	1469	1548	1529	1404	1528	1171	1428	1453	1334	1451	1752	1759	33.188732	34.695461	34.710831	12.867195	13.093304	12.06928	13.637224	15.063117	13.432376	13.257734	12.838242	13.025195	15.051776	15.950241	15.593188	-1.456290232	1.08828259174725e-170	3.86846092428616e-169	down	-1.403849382	7.33144697156763e-106	8.31269289297785e-105	down	-1.686061103	1.11168379854326e-160	2.24759532471396e-159	down	-1.651112093	3.17610567815678e-236	1.3818243662629e-234	down	GWHAOSJ00000023	62582783	62586164
GWHGAOSJ023741	107	113	97	2	4	9	24	34	15	338	309	331	12	15	14	1.755447	1.776536	1.674476	0.027354	0.062933	0.126131	0.425113	0.607346	0.317921	5.84903	5.085395	6.023087	0.227707	0.238485	0.228549	-2.085702237	3.66174472722131e-13	1.34116842461189e-12	down	-3.130129536	4.40509229356766e-21	1.36520597110872e-20	down	1.40041728195963	1.02377357309362e-18	2.90776460353403e-18	up	-4.710384942	2.67117331780261e-26	1.37821838589792e-25	down	GWHAOSJ00000023	62590926	62594042
GWHGAOSJ023742	6047	6735	5936	6155	6371	6883	5988	5779	5152	5993	6258	6001	5442	5561	5902	56.532555	60.534538	58.636868	57.130886	57.105595	57.592571	61.648056	60.378849	62.617935	58.964996	58.60498	62.126076	59.81403	53.665409	55.440296	-0.101818092	0.00825589487712026	0.0130662864266432	not	-0.324932435	1.40090101394014e-09	2.74673941564610e-09	not	-0.26329935	3.30726813343218e-06	5.37959055718029e-06	not	-0.251407175	1.03248824154775e-11	2.99665165256552e-11	not	GWHAOSJ00000023	62594546	62599606
GWHGAOSJ023743	0	0	0	3	0	0	6	8	0	0	0	0	8	0	4	0	0	0	0.0353	0	0	0.075006	0.097166	0	0	0	0	0.110083	0	0.041032	--	--	--	--	--	--	--	--	--	--	--	--	--	--	--	--	GWHAOSJ00000023	62601747	62603481
GWHGAOSJ023744	0	0	0	0	0	0	0	0	0	0	0	0	0	0	0	0	0	0	0	0	0	0	0	0	0	0	0	0	0	0	--	--	--	--	--	--	--	--	--	--	--	--	--	--	--	--	GWHAOSJ00000023	62604727	62607634
GWHGAOSJ023745	0	0	0	0	0	0	0	0	0	0	0	0	0	0	0	0	0	0	0	0	0	0	0	0	0	0	0	0	0	0	--	--	--	--	--	--	--	--	--	--	--	--	--	--	--	--	GWHAOSJ00000023	62616404	62617710
GWHGAOSJ023746	3	3	0	0	0	2	0	0	0	0	0	0	3	0	0	0.039561	0.039184	0	0	0	0.032373	0	0	0	0	0	0	0.053627	0	0	--	--	--	--	--	--	--	--	--	--	--	--	--	--	--	--	GWHAOSJ00000023	62618405	62621335
GWHGAOSJ023747	86	78	84	93	74	81	73	80	51	48	43	37	107	136	122	2.013693	1.74239	2.078971	2.150453	1.655877	1.686527	1.889947	2.078491	1.529473	1.16843	0.999622	0.948407	2.948189	3.295365	2.865246	-0.250536325	0.289966235316174	0.344865472683542	not	0.374456053711078	0.0879679404855804	0.10389533526962	not	-1.186409566	7.23352022231072e-06	1.1526489458652e-05	down	-0.302962925	0.187138284827606	0.226953850904016	not	GWHAOSJ00000023	62621498	62623956
GWHGAOSJ023748	0	0	0	0	0	0	0	0	0	0	0	0	0	0	0	0	0	0	0	0	0	0	0	0	0	0	0	0	0	0	--	--	--	--	--	--	--	--	--	--	--	--	--	--	--	--	GWHAOSJ00000023	62630616	62631865
GWHGAOSJ023749	38	45	46	0	0	0	0	0	0	85	69	59	20	19	39	1.000971	1.139445	1.270492	0	0	0	0	0	0	2.353784	1.813604	1.703014	0.615522	0.510324	1.011969	--	--	--	--	--	--	--	--	0.491987101535518	0.0832561280002329	0.0982279930777199	not	--	--	--	--	GWHAOSJ00000023	62634963	62635887
GWHGAOSJ027450	98	105	60	19	20	18	62	41	49	5	5	14	10	4	0	1.42958	1.475552	0.928528	0.271583	0.276383	0.225237	0.986801	0.661711	0.917118	0.062589	0.067523	0.223494	0.172484	0.048672	0	-0.739324332	0.00627463969199987	0.0101102559209828	not	-4.349669806	1.15909080230892e-05	1.84825981091685e-05	down	-3.66511132	2.35383285759971e-18	6.61461656804666e-18	down	-2.500202258	9.18415062348011e-15	3.11411752498801e-14	down	GWHAOSJ00000040	3869888	3871679
GWHGAOSJ027451	385	467	422	668	684	683	237	203	172	58	65	48	138	177	156	4.43902	5.175953	5.143433	7.651511	7.562175	7.049201	3.0035	2.614007	2.572103	0.698691	0.749609	0.603205	1.869604	2.101885	1.80456	-1.019420185	1.65185357600117e-16	7.11728130716434e-16	down	-1.615706783	2.66557204830726e-29	1.02795865635152e-28	down	-3.127973098	2.90105465586094e-76	2.60551693653678e-75	down	0.373490151249765	0.000106537512526495	0.000193979282946828	not	GWHAOSJ00000040	3876822	3879771
GWHGAOSJ027452	50	35	57	20	9	7	51	41	28	2	3	0	0	0	7	0.865434	0.578835	1.044142	0.33071	0.141852	0.095889	0.971264	0.799382	0.617629	0.036812	0.052555	0	0	0	0.116203	-0.223587213	0.494410227732319	0.552803370366497	not	-4.597712942	0.00141490710067172	0.00196631701298499	down	-5.072681465	1.43453748385105e-11	3.04193194416841e-11	down	-2.279449047	3.01265918415921e-07	6.6827471904562e-07	down	GWHAOSJ00000040	3903975	3908277
GWHGAOSJ027453	45	63	47	49	58	36	111	104	82	75	84	59	74	92	93	1.103012	1.502341	1.213322	1.193421	1.373708	0.783481	3.035439	2.874815	2.642948	1.943264	2.072947	1.611096	2.154485	2.364966	2.318091	0.978242270655777	4.28702912054993e-05	8.83002998634209e-05	not	0.561416377287927	0.0355065295352745	0.0437328335086387	not	0.261883252779332	0.332209907654385	0.363755971840529	not	-0.408243241	0.183450998407558	0.222954955046885	not	GWHAOSJ00000040	3923897	3926052
GWHGAOSJ027454	263	264	229	506	505	517	269	320	219	518	533	475	420	434	474	2.117069	2.040226	1.945008	4.042395	3.899642	3.724558	2.385404	2.878833	2.290742	4.389134	4.299662	4.231519	3.972485	3.607279	3.834877	0.134413897601591	0.314246840239072	0.370345097729838	not	0.633734709090396	2.65834399235817e-07	4.65950365029179e-07	not	0.784813314230735	1.60047758217414e-11	3.3880708174431e-11	not	0.713369900358856	1.31922810583008e-10	3.60759525853385e-10	not	GWHAOSJ00000040	3924389	3931927
GWHGAOSJ027455	4229	4315	4092	6097	6489	7380	4884	4582	3980	7758	8061	7666	6915	7090	7555	38.836784	38.095238	39.706833	55.592533	57.138268	60.652451	49.391811	47.027073	47.519035	74.982498	74.156898	77.961708	74.664055	67.208038	69.713928	0.130065783217883	0.000835726923717521	0.00150832049592989	not	0.591111467147868	4.79395754898879e-29	1.83828694757724e-28	not	0.665604431234238	1.04614294307462e-33	4.61420472818062e-33	not	0.352924653544706	2.95999541125556e-17	1.1241484888056e-16	not	GWHAOSJ00000040	3938047	3942747
GWHGAOSJ027456	27	18	23	27	23	31	25	26	16	14	8	16	15	14	24	0.373449	0.237417	0.335851	0.370872	0.307929	0.382871	0.376684	0.398875	0.284901	0.194532	0.101904	0.247075	0.244888	0.194976	0.335224	--	--	--	--	--	--	--	--	--	--	--	--	--	--	--	--	GWHAOSJ00000040	3945080	3947087
GWHGAOSJ027457	1420	1605	1341	1280	1252	1360	1514	1427	1210	2638	2523	2753	1860	2323	2295	32.666058	35.505043	32.606052	29.232382	27.623495	27.994064	38.349083	36.681396	36.196621	63.878578	58.160591	70.146072	50.318726	55.158409	53.05711	-0.031097941	0.604294581403623	0.657987242163554	not	0.38844251694082	3.50801182619185e-07	6.10949565864521e-07	not	0.635029086772576	2.19743814417207e-15	5.49859563592752e-15	not	-0.467783718	8.98767734532239e-14	2.90430635943622e-13	not	GWHAOSJ00000040	3948127	3950714
GWHGAOSJ027458	317	358	280	350	362	389	374	313	310	497	500	554	438	503	523	5.843385	6.332469	5.455454	6.392023	6.401022	6.41448	7.583355	6.434634	7.429403	9.646337	9.22805	11.303838	9.496152	9.558709	9.686843	0.107935863530433	0.367008112019477	0.425541397423106	not	0.437540882168671	0.000207122492509144	0.000306115565279701	not	0.477241292342468	9.04410507594037e-05	0.000134663976702063	not	-0.096591745	0.397249621471352	0.44779633017559	not	GWHAOSJ00000040	3951311	3954556
GWHGAOSJ027459	2106	2149	1929	2502	2552	2913	2331	2219	1924	3183	3234	3075	2756	2873	2992	16.861423	16.53862	16.312725	19.888151	19.587864	20.872707	20.548012	19.858261	20.023691	26.822048	25.937311	27.263195	25.94162	23.739843	24.065933	0.107817221375551	0.0281541470050156	0.0409849140065794	not	0.300766732076915	7.52508217358564e-07	1.28757779967301e-06	not	0.390609373262358	3.12034216647171e-10	6.21230004934839e-10	not	0.0603149339527719	0.225719856445185	0.268812380800141	not	GWHAOSJ00000040	3955832	3962537
DS_newGene_923	2	2	0	20	14	28	0	0	0	9	11	12	10	15	17	0.04933	0.067622	0	0.70115	0.455546	0.869021	0	0	0	0.33362	0.375932	0.446152	0.384911	0.546446	0.600928	--	--	--	--	--	--	--	--	--	--	--	--	--	--	--	--	GWHAOSJ00000013	59661224	59661899
GWHGAOSJ005850	254	307	269	271	279	301	458	395	335	123	117	123	212	184	214	5.855114	6.808813	6.55287	6.196424	6.159324	6.217813	11.632394	10.173007	10.033448	2.985572	2.703743	3.1426	5.736826	4.368866	4.957242	0.555840526817038	1.85325731306013e-06	4.3188800652434e-06	not	-0.620608953	4.0250004246038e-05	6.2060652331341e-05	not	-1.419264996	1.97891092179178e-19	5.77483351585141e-19	down	-0.267530955	0.0319118959778085	0.0439619867140634	not	GWHAOSJ00000020	80610429	80611305
DS_newGene_922	69	77	51	9	24	10	26	17	17	20	37	20	0	7	4	2.150056	2.298354	1.668301	0.276348	0.701873	0.258967	0.893193	0.560998	0.649181	0.625296	1.137984	0.674945	0	0.195823	0.114224	-1.671823025	7.28925709439593e-07	1.75742403924778e-06	down	-4.344558686	1.00820001947639e-14	2.50152703844325e-14	down	-1.586617979	1.78362830717778e-06	2.94717678873478e-06	down	-2.490140725	1.00095622101416e-10	2.75561605101426e-10	down	GWHAOSJ00000013	59602030	59603549
GWHGAOSJ004805	506	477	424	449	483	554	420	378	310	429	337	342	248	385	393	6.219189	5.629833	5.501835	5.47783	5.687014	6.086774	5.676289	5.187834	4.950272	5.540977	4.147394	4.655651	3.576854	4.879456	4.84291	-0.306327589	0.00338183094174415	0.00565405834919929	not	-0.643181125	4.95071300277901e-06	8.08111417618183e-06	not	-0.571019129	5.36098895467469e-06	8.60468309044012e-06	not	-0.227123227	0.0223988113585904	0.0314994397368378	not	GWHAOSJ00000020	69528916	69533005
GWHGAOSJ028901	623	536	517	518	511	531	505	476	379	727	728	622	1000	1059	1030	7.572752	6.263562	6.63292	6.248028	5.956161	5.771444	6.751571	6.457007	5.978714	9.304484	8.869056	8.370108	14.300706	13.283085	12.578632	-0.2645184	0.00837280505602666	0.0132380917348155	not	0.70355020064624	1.33998083374773e-12	3.02636601036829e-12	not	0.0786207620981559	0.44670344067337	0.479297270970956	not	-0.407100271	3.82040025252546e-05	7.22729912798362e-05	not	GWHAOSJ00000040	43436800	43439778
DS_newGene_927	13	18	22	6	0	5	48	58	57	30	27	15	172	180	190	0.138466	0.191837	0.254	0.062445	0	0.044811	0.578202	0.715254	0.816434	0.344513	0.291595	0.181485	2.2517	2.06408	2.122965	1.67058881337327	5.01829118895754e-06	1.13063196406569e-05	up	3.17242261715568	1.29716862633261e-28	4.92760912141445e-28	up	--	--	--	--	--	--	--	--	GWHAOSJ00000013	60224644	60226599
GWHGAOSJ005851	14	30	21	358	354	358	183	296	208	33	24	28	14	17	16	0.314821	0.648698	0.479901	7.993946	7.647752	7.212994	4.529113	7.450029	6.074932	0.771384	0.523193	0.692735	0.358486	0.388262	0.357094	3.45080445881646	1.66356638054416e-37	1.35910003266483e-36	up	--	--	--	--	--	--	--	--	3.74099472297261	7.34416502170891e-59	7.38250269658393e-58	up	GWHAOSJ00000020	80614498	80615515
DS_newGene_925	203	245	199	102	81	99	66	76	49	112	94	90	113	112	109	2.023548	2.345177	2.092769	1.005295	0.769095	0.88296	0.726118	0.840812	0.630313	1.169984	0.934106	0.994802	1.326144	1.149	1.089448	-1.721459186	6.91653541502281e-20	3.41151149745655e-19	down	-1.128644383	1.63440489777972e-10	3.34729478148654e-10	down	-1.354233351	1.65690291417785e-14	3.98884690242538e-14	down	-1.498940124	5.24064415478821e-18	2.05369075929543e-17	down	GWHAOSJ00000013	60214715	60217897
GWHGAOSJ004806	9	3	4	4	5	10	3	0	0	0	2	0	8	0	0	0.261387	0.081593	0.113123	0.111601	0.122943	0.255446	0.074677	0	0	0	0.044067	0	0.259489	0	0	--	--	--	--	--	--	--	--	--	--	--	--	--	--	--	--	GWHAOSJ00000020	69533280	69534031
DS_newGene_924	112	150	120	74	95	107	3	0	5	10	13	10	1	0	0	0.929342	1.197817	1.050425	0.605819	0.75946	0.792818	0.023748	0	0.052813	0.082438	0.105807	0.088031	0.009651	0	0	-5.527249747	6.1738002019989e-23	3.40734168401437e-22	down	-8.648739755	6.86112203275835e-13	1.57006302670575e-12	down	-3.760650263	2.79936407397817e-29	1.10325287272185e-28	down	-0.774858764	0.000142417591450342	0.000256451257331909	not	GWHAOSJ00000013	60208610	60213703
DS_newGene_929	42	42	24	28	29	30	41	35	40	76	68	76	57	90	60	0.836521	0.800243	0.506116	0.5582	0.54396	0.532756	0.907724	0.788871	1.029502	1.617801	1.364765	1.692384	1.338357	1.870134	1.215216	--	--	--	--	0.765766937066634	0.0215786170998936	0.0271668601739859	not	0.80726331271229	0.00689281386864636	0.00899529368072797	not	--	--	--	--	GWHAOSJ00000013	60219000	60223614
DS_newGene_5718	5	10	3	4	5	8	4	8	2	8	8	9	4	4	3	0.325317	0.664798	0.154081	0.21753	0.326549	0.483185	0.244922	0.597586	0.167158	0.565381	0.499869	0.678894	0.291131	0.221302	0.180006	--	--	--	--	--	--	--	--	--	--	--	--	--	--	--	--	GWHAOSJ00000057	19645968	19650775
DS_newGene_5710	150	132	93	186	227	270	252	280	261	562	614	455	376	453	454	1.1602299999999999	1.028038	0.781629	1.5009029999999999	1.756033	1.9936280000000002	2.266061	2.656912	2.802119	4.818625	4.992226	4.104889999999999	3.6778279999999994	3.8289269999999997	3.8772800000000003	1.13322381785792	1.93186020439794e-11	6.3937020581544e-11	up	1.59613997254376	4.91523840094501e-23	1.61419173819719e-22	up	1.89098496992804	5.10525145929288e-35	2.3137853567921e-34	up	0.558937815246191	0.0019591631551671	0.00313457611958496	not	GWHAOSJ00000057	18934439	18941836
GWHGAOSJ005853	609	572	600	142	155	126	701	679	541	77	65	72	172	176	247	8.673477	7.830622	9.036986	2.00357	2.111595	1.607674	11.007159	10.809906	10.025737	1.148551	0.915354	1.132421	2.879639	2.58322	3.538679	0.145399447565284	0.0986001525321325	0.130437763661671	not	-1.769265959	2.87999489789843e-39	1.37467163558808e-38	down	-3.286744136	1.12445605890683e-105	1.41612362770596e-104	down	-2.377274817	2.5354903633296e-78	3.23249476660529e-77	down	GWHAOSJ00000020	80644728	80646147
GWHGAOSJ025476	1052	1059	1063	1534	1614	1702	1200	1182	1035	2028	2077	2112	2023	2588	2484	19.224354	18.593065	20.51861	27.836428	28.279667	27.831211	24.146954	24.138735	24.586365	39.004189	38.023685	42.729836	43.462791	48.806591	45.611698	0.147586715526193	0.0280130897996753	0.0407929585639836	not	0.976119408619567	3.92218939648813e-33	1.65821204375174e-32	not	0.741757746114595	1.42409068029494e-21	4.44643714763004e-21	not	0.306054911094262	1.38367492034484e-06	2.92241116938831e-06	not	GWHAOSJ00000084	41484078	41486304
GWHGAOSJ025477	1238	1288	1163	305	284	286	553	551	460	307	227	164	161	260	216	17.989355	17.99357	17.864338	4.399565	3.949686	3.709105	8.84801	8.939199	8.68278	4.690597	3.304718	2.628457	2.747316	3.898865	3.151229	-1.196800116	1.92239753238512e-60	2.31365706271483e-59	down	-2.717032915	1.64378192966129e-117	2.08960401388342e-116	down	-2.633683764	1.79593744559484e-85	1.81225684136278e-84	down	-2.377838881	2.16047309105253e-168	6.11030352507768e-167	down	GWHAOSJ00000084	41488341	41489896
GWHGAOSJ025478	571	509	521	454	478	518	561	478	402	390	395	421	449	484	473	6.884336	5.902068	6.642571	5.436583	5.53094	5.589415	7.445783	6.437196	6.306327	4.941413	4.773213	5.622432	6.366116	6.029188	5.728962	-0.116577698	0.244801756923389	0.29637835108988	not	-0.367875328	0.000830193517613818	0.0011758137227729	not	-0.636666199	2.1694734635567e-08	3.96260251895631e-08	not	-0.449510312	3.75462291153894e-06	7.67526302741897e-06	not	GWHAOSJ00000084	41512894	41518240
GWHGAOSJ025479	479	504	538	861	862	870	846	949	710	343	383	328	346	292	336	6.726844	6.807652	7.987209	12.002131	11.605635	10.933586	13.084093	14.89508	12.957983	5.068803	5.390687	5.098094	5.702005	4.223991	4.741447	0.756684125041698	3.37948514669223e-16	1.43409910156458e-15	not	-0.822112088	1.92539032621816e-10	3.92919578214989e-10	not	-0.761987974	3.07888002102391e-11	6.428972982025e-11	not	0.464887409004406	3.03054550030159e-07	6.7212248476894e-07	not	GWHAOSJ00000084	41520356	41521796
GWHGAOSJ012317	43	52	67	212	226	223	151	155	104	17	21	20	9	21	16	1.832997	2.114741	3.010402	8.966509	9.224901	8.506696	7.080983	7.364817	5.759776	0.72243	0.877217	0.939814	0.43043	0.922366	0.672811	1.36723738857923	3.24972843661501e-09	9.27699182143596e-09	up	-2.010560931	1.17815266037732e-06	1.99510158779362e-06	down	-1.716912526	2.27914610755224e-06	3.74317286190807e-06	down	1.72156082833966	5.95925744869168e-17	2.23446928888042e-16	up	GWHAOSJ00000010	33943187	33943661
GWHGAOSJ012316	2113	2442	2158	3154	2937	3690	2066	2180	1630	6524	6068	6418	4065	5874	5851	62.536839	69.496819	67.505135	92.712898	83.353027	97.762611	67.346794	72.124527	62.723499	203.290543	179.960831	210.401703	141.504578	179.490326	174.03566	-0.153682699	0.00823695280522261	0.0130381681419141	not	1.04746670052731	7.54922926948175e-31	3.02836431007679e-30	up	1.27698962697815	2.45586487583491e-70	2.04365307847716e-69	up	0.237287052536326	5.92701037042872e-05	0.000110352820458335	not	GWHAOSJ00000010	33940169	33942002
GWHGAOSJ004801	103	118	105	226	199	232	148	145	107	160	151	131	7	14	12	1.341271	1.481755	1.452446	2.93404	2.496454	2.717737	2.134049	2.11045	1.809167	2.197477	1.980504	1.896232	0.102574	0.187305	0.156267	0.331564702672937	0.0716506145795061	0.0973407412254563	not	-3.487509293	7.99196279453052e-23	2.60926785291699e-22	down	0.209942998847603	0.261328971858483	0.289889726041028	not	0.708092007454821	2.21603915383597e-05	4.27326602766437e-05	not	GWHAOSJ00000020	69516757	69519244
GWHGAOSJ012314	60	74	60	81	82	66	99	129	79	291	306	297	184	239	280	0.818706	0.978088	0.867685	1.099165	1.077927	0.807211	1.495726	1.977887	1.400558	4.218897	4.223725	4.533359	2.983733	3.396446	3.881046	0.699355360430395	0.00264567932004426	0.00448515843762624	not	1.67172101833049	3.32128917474968e-16	8.70766899076794e-16	up	1.97791935467553	8.5870757039782e-29	3.33525926248761e-28	up	-0.056744653	0.820585339220907	0.845989866715409	not	GWHAOSJ00000010	33932362	33933913
GWHGAOSJ012313	0	2	2	1	0	0	13	7	11	0	0	0	0	0	0	0	0.023443	0.023875	0.010843	0	0	0.194552	0.102116	0.196136	0	0	0	0	0	0	--	--	--	--	--	--	--	--	--	--	--	--	--	--	--	--	GWHAOSJ00000010	33924957	33928464
GWHGAOSJ012312	476	501	490	686	727	739	1411	1304	1041	1385	1448	1249	1293	1690	1620	4.296535	4.34937	4.667422	6.144529	6.294487	5.971806	14.025618	13.159101	12.214775	13.159916	13.094354	12.489244	13.730222	15.747769	14.700382	1.39236969546202	7.43750160851979e-72	1.04214291332014e-70	up	1.46549134565386	2.75689607436228e-53	1.68843829733758e-52	up	1.24543850740355	2.06703606995607e-47	1.20530765972633e-46	up	0.248351595312374	0.00477722098698235	0.00731008559678857	not	GWHAOSJ00000010	33872968	33875286
GWHGAOSJ007278	184	168	168	5	7	7	67	77	51	0	0	12	0	0	4	3.802824	3.343345	3.654393	0.099299	0.137121	0.116626	1.524371	1.781625	1.347034	0	0	0.27485	0	0	0.074759	-1.379595248	2.60946004363268e-12	9.13805387240552e-12	down	-7.207467876	1.0783764693373e-21	3.40870683688119e-21	down	-5.600886643	0.00228524493182126	0.00309221347527291	down	-5.08096324	8.87754151862854e-41	6.53133411727671e-40	down	GWHAOSJ00000013	8193596	8195884
GWHGAOSJ007279	630	720	623	390	391	460	300	351	330	459	546	419	221	260	284	7.843155	8.621022	8.195846	4.822012	4.661757	5.12245	4.103786	4.877001	5.334293	6.012848	6.807996	5.780325	3.226335	3.338797	3.543529	-0.957617819	6.88515341586522e-19	3.26603053715369e-18	not	-1.548308346	2.38219188766444e-42	1.20147199967332e-41	down	-0.701450974	1.12550736060318e-11	2.39927304303333e-11	not	-0.973565378	8.58119744258104e-26	4.36150143139677e-25	not	GWHAOSJ00000013	8219994	8221618
GWHGAOSJ007276	8	3	1	0	0	0	6	7	0	7	4	5	8	13	5	0.388841	0.150664	0.036926	0	0	0	0.343127	0.393043	0	0.370913	0.199361	0.300632	0.457615	0.702457	0.272773	--	--	--	--	--	--	--	--	--	--	--	--	--	--	--	--	GWHAOSJ00000013	8167276	8167877
GWHGAOSJ007277	36	21	34	33	50	82	65	83	66	10	11	18	7	12	12	0.588324	0.320862	0.581019	0.522475	0.782126	1.203267	1.161182	1.521952	1.395419	0.170442	0.17747	0.325921	0.130672	0.188177	0.189884	1.27228987157571	3.69862976467528e-05	7.66078128772644e-05	up	--	--	--	--	--	--	--	--	0.528692659314068	0.152423243403353	0.187898726629217	not	GWHAOSJ00000013	8189550	8190782
GWHGAOSJ007274	687	641	598	629	588	614	434	462	382	1205	1096	1140	969	1085	1176	6.382247	5.721216	5.868894	5.80522	5.23674	5.102119	4.439761	4.798696	4.612892	11.786472	10.205798	11.734493	10.586678	10.404913	10.984141	-0.549858756	4.70375670113153e-09	1.32689847879688e-08	not	0.563779259952575	2.03087164462906e-10	4.13954026944274e-10	not	0.610799506255285	5.16596590326609e-11	1.06968282683317e-10	not	-0.375262551	3.40674092764046e-05	6.47795619462459e-05	not	GWHAOSJ00000013	8161844	8164962
GWHGAOSJ007275	211	200	191	219	234	257	205	200	163	526	533	540	326	514	502	9.627092	8.754732	9.209892	9.915272	10.212679	10.504543	10.278017	10.168955	9.673806	25.285805	24.388582	27.289927	17.484455	24.206419	23.056086	-0.04487783	0.756114589377743	0.794776689744465	not	0.967754934441158	5.32634416328459e-10	1.06479237285163e-09	not	1.18202026798928	9.15167593458796e-22	2.86934952146615e-21	up	-0.067844711	0.625690851040065	0.669788944568194	not	GWHAOSJ00000013	8165317	8165759
GWHGAOSJ007272	0	0	0	0	0	0	0	0	0	0	0	0	0	0	0	0	0	0	0	0	0	0	0	0	0	0	0	0	0	0	--	--	--	--	--	--	--	--	--	--	--	--	--	--	--	--	GWHAOSJ00000013	8125745	8127698
GWHGAOSJ007273	2	3	2	6	4	6	3	0	3	52	67	52	0	0	0	0.020591	0.055982	0.029881	0.105862	0.058331	0.087766	0.055764	0	0.06834	1.056384	1.294113	1.124729	0	0	0	--	--	--	--	--	--	--	--	4.37951542649254	1.21907389092003e-11	2.59407048546443e-11	up	--	--	--	--	GWHAOSJ00000013	8143484	8152398
GWHGAOSJ007270	307	392	297	452	446	504	347	416	353	764	749	710	1045	1195	1310	2.760299	3.393239	2.818646	4.038745	3.848817	4.060078	3.439325	4.18178	4.128614	7.237195	6.757905	7.075517	11.065045	11.106781	11.852437	0.21408760317549	0.0856655516974479	0.114604801097774	not	1.65386626167923	3.83531319490557e-57	2.4836736968922e-56	up	0.933236813999518	2.23258109133515e-17	6.03321452193337e-17	not	0.191728123321929	0.0863964069999027	0.111390803039872	not	GWHAOSJ00000013	8067197	8071051
GWHGAOSJ007271	29898	31734	28245	23443	23699	26036	25145	24992	20773	7092	7141	5984	1908	2123	2184	378.183258	385.903564	377.497742	294.408325	287.406464	294.729645	350.246094	353.302124	341.588806	94.411026	90.473511	83.81179	28.369904	27.71615	27.743925	-0.300616468	4.98765140598867e-31	3.49214317664883e-30	not	-4.033916746	0	0	down	-2.382458414	0	0	down	-0.600383713	1.06877460387312e-107	1.86951134303082e-106	not	GWHAOSJ00000013	8087517	8092219
GWHGAOSJ011950	334	299	269	155	147	163	158	183	117	95	108	104	45	22	31	6.81898	5.858303	5.786823	3.128714	2.879521	2.97738	3.551164	4.162683	3.098483	2.037478	2.197975	2.348275	1.061509	0.457571	0.628824	-0.942263043	2.49020691903626e-10	7.65667863475788e-10	not	-3.374213533	4.27985570020719e-48	2.38519239870899e-47	down	-1.782710312	1.69366607041961e-28	6.52654944025115e-28	down	-1.259326445	7.04021332686309e-19	2.84863007716761e-18	down	GWHAOSJ00000010	27556662	27557731
GWHGAOSJ011951	1900	2045	1634	2083	2233	2238	2276	2101	1877	1964	2281	1840	2219	2147	2296	20.152916	20.848221	18.307468	21.930931	22.704062	21.246798	26.586752	24.907068	25.878714	21.922358	24.233805	21.604179	27.673601	23.507774	24.469334	0.209071218721148	0.000276101050895792	0.000526314662248157	not	0.0812915266531632	0.276652597206241	0.307287884809397	not	-0.10360509	0.175197294413053	0.198535796911147	not	-0.068385294	0.248366002746154	0.293415050990321	not	GWHAOSJ00000010	27558162	27560632
GWHGAOSJ011952	915	1025	802	987	1138	1155	1212	1292	1054	1567	1659	1483	1358	1326	1420	9.107271	9.810742	8.431565	9.747433	10.860744	10.290304	13.280617	14.374249	13.638829	16.412571	16.545824	16.348288	15.890992	13.618645	14.195631	0.420362875195678	9.64140044307325e-09	2.66122328556257e-08	not	0.406958012915473	1.84452365821218e-06	3.09307531430373e-06	not	0.553681879444776	4.51941946268067e-12	9.80853691606915e-12	not	-0.043634705	0.569022498036421	0.616065474675689	not	GWHAOSJ00000010	27583310	27587759
GWHGAOSJ011953	3	0	0	0	0	0	0	2	0	0	0	0	0	0	0	0.173525	0	0	0	0	0	0	0.074763	0	0	0	0	0	0	0	--	--	--	--	--	--	--	--	--	--	--	--	--	--	--	--	GWHAOSJ00000010	27589750	27590172
GWHGAOSJ011954	970	1121	1145	1022	1009	1025	1808	1641	1412	72	103	69	105	108	170	9.097378	10.10943	11.349306	9.51867	9.072186	8.606987	18.676962	17.205982	17.219042	0.706316	0.96599	0.712384	1.151548	1.044917	1.602689	0.624604307550888	5.98642171217477e-18	2.73332276652426e-17	not	-3.267532928	2.51308389452883e-120	3.26905697758617e-119	down	-3.963686574	2.19996741575488e-175	4.96932519572768e-174	down	-0.386817327	1.98857764525166e-06	4.15404697237034e-06	not	GWHAOSJ00000010	27597814	27601451
GWHGAOSJ011955	1080	1050	974	1823	1877	1944	1520	1474	1241	2030	2046	1781	2211	2272	2482	9.796721	9.158512	9.338604	16.427063	16.32761	15.789038	15.193871	14.947062	14.643872	19.39024	18.595652	17.893036	23.589611	21.285967	22.629684	0.4886928835214	4.95923803781111e-15	1.99313025759537e-14	not	0.9860495815849	9.60616313812563e-45	5.05601822446612e-44	not	0.686062383057128	2.04692280191835e-20	6.1500440788545e-20	not	0.559072984312732	8.2593705507868e-20	3.45884570437167e-19	not	GWHAOSJ00000010	27602860	27607638
GWHGAOSJ011956	2323	2043	2098	3347	3685	4015	2405	2296	2093	2857	3209	2577	3031	2540	3005	15.55048	13.143263	14.834198	22.244165	23.652466	24.052109	17.729563	17.17547	18.209091	20.129284	21.518457	19.097839	23.855833	17.545301	20.211557	0.113680351717395	0.0648963734070292	0.0888449857141905	not	0.229993887358251	0.0117977496487709	0.0152120995355835	not	0.185233286667283	0.0164203814251295	0.020739839672047	not	0.465102498562124	4.50782763992401e-15	1.55298449107214e-14	not	GWHAOSJ00000010	27636787	27642055
GWHGAOSJ011957	997	1040	897	1313	1359	1456	1087	1101	971	1043	1302	900	1288	1045	1136	5.176076	5.19103	4.923809	6.771096	6.768386	6.767727	6.219805	6.391972	6.557635	5.702058	6.777187	5.174988	7.865568	5.601558	5.928389	0.151263214938612	0.0280391353299079	0.0408282059182489	not	0.0703987349114396	0.501199680759405	0.533448133810125	not	-0.088235476	0.366570366310959	0.398591345154734	not	0.189267129355046	0.00331489201517669	0.00516777780190692	not	GWHAOSJ00000010	27642619	27649208
GWHGAOSJ011958	894	991	834	2123	2227	2357	1919	1882	1552	7188	6862	7240	6718	8800	8352	13.285507	14.16383	13.099659	31.339907	31.73649	31.351734	31.40976	31.263773	29.986656	112.484604	102.202362	119.199562	117.441818	135.053772	124.767967	1.01858404737103	1.28168714921703e-62	1.5793945920435e-61	up	2.95242907017391	0	0	up	2.74503089191765	3.86155140543435e-305	1.88015017997207e-303	up	0.999668376137932	1.70426739100593e-62	1.80578953941753e-61	not	GWHAOSJ00000010	27666310	27668496
GWHGAOSJ011959	1351	1328	1142	1641	1663	1851	1445	1433	1179	2103	2269	2158	1650	1964	1998	20.714689	19.587408	18.508303	24.993393	24.460709	25.410185	24.398638	24.564898	23.499701	33.955906	34.869667	36.65448	29.751802	31.088667	30.797005	0.127783731598674	0.0433530292910051	0.0612180763116746	not	0.373739406639767	8.96487560651275e-07	1.52750106781295e-06	not	0.546342728409035	1.30156487265434e-13	3.01305986077704e-13	not	0.128263176613499	0.0380921088783683	0.0518820192577321	not	GWHAOSJ00000010	27671575	27673561
GWHGAOSJ005856	406	370	332	200	168	260	512	526	444	70	81	96	0	13	5	11.74579	10.280362	10.144599	5.73644	4.661309	6.729813	16.319117	17.004335	16.685516	2.118587	2.330249	3.048633	0	0.379581	0.122257	0.462163137742443	7.6357859990719e-06	1.69149474928007e-05	not	-6.146356932	1.79872429385418e-10	3.67742114345012e-10	down	-2.390459543	1.31304571218301e-46	7.55294449853065e-46	down	-1.127737898	7.42505331223893e-16	2.65420186601342e-15	down	GWHAOSJ00000020	80682828	80683526
GWHGAOSJ005857	3194	3286	3124	7256	7324	7945	8844	8581	6886	3091	3546	3033	973	1135	1073	69.398582	68.634827	71.712029	156.518433	152.56488	154.485535	211.608871	208.369263	194.510941	70.685287	77.164917	72.974052	24.835659	25.451546	23.421017	1.37754130671639	1.75682746371513e-280	1.30765738163306e-278	up	-1.774697251	1.74860279160796e-148	2.80731143583727e-147	down	-0.221174586	0.000366592649766422	0.000523939523469502	not	0.925126132986254	1.78351525079572e-126	3.65027220229864e-125	not	GWHAOSJ00000020	80692487	80693418
GWHGAOSJ021078	787	754	730	1061	1103	1196	793	843	645	1157	1141	1082	767	903	903	17.573164	16.191078	17.238579	23.545191	23.63792	23.912983	19.503624	21.04377	18.735897	27.201309	25.535717	26.781532	20.153311	20.813375	20.278168	0.0446135576140336	0.57666058178601	0.631961875721121	not	-0.002047933	0.981661897117504	0.983157662309849	not	0.344719840811598	3.66190349904795e-05	5.59511255110736e-05	not	0.259692812921817	0.000322924409136111	0.000561139441330757	not	GWHAOSJ00000023	5415588	5417814
GWHGAOSJ021079	143	185	130	146	147	198	151	171	137	221	194	226	149	190	188	13.536404	16.905348	12.990348	13.747935	13.368038	16.831758	15.758119	18.137466	16.873949	22.029739	18.390251	23.711077	16.618286	18.638544	17.895271	0.0500080979371702	0.771110833349644	0.808127068014574	not	0.0243749707703465	0.893145554718695	0.903372566501624	not	0.264960799446676	0.124056346186854	0.143290578064777	not	-0.204203273	0.244311025496257	0.288996789942793	not	GWHAOSJ00000023	5418076	5418377
GWHGAOSJ021070	171	133	162	199	198	200	144	131	111	93	102	102	151	164	155	3.044492	2.270112	3.048227	3.502947	3.377082	3.184052	2.813814	2.600093	2.559755	1.740203	1.817911	1.993527	3.151009	2.99685	2.760303	-0.236907591	0.186907843260531	0.232779498672759	not	-0.170441973	0.363070505078271	0.396031806300722	not	-0.881833785	7.42392339992327e-06	1.18198675898348e-05	not	0.0508138062268292	0.758855626941725	0.791636416931623	not	GWHAOSJ00000023	5316926	5346741
GWHGAOSJ021071	13488	14950	13169	7341	7825	8404	4854	4727	4195	8564	9702	8563	4029	3916	4195	112.682236	120.07679	116.240349	60.890923	62.676491	62.828487	44.656506	44.13253	45.551228	75.30024	81.19236	79.218628	39.5755	33.768559	35.207287	-1.55076481	0	0	down	-1.953760561	6.23364433363748e-261	1.86491945874338e-259	down	-0.861848609	5.28813024798116e-56	3.55427311211209e-55	not	-1.123934541	5.92151535339317e-239	2.63846996983686e-237	down	GWHAOSJ00000023	5347513	5350487
GWHGAOSJ021072	76	83	59	65	103	71	59	57	60	113	116	112	91	100	125	0.76381	0.801763	0.632203	0.649108	0.99758	0.639217	0.659119	0.64047	0.791832	1.201234	1.178578	1.250894	1.076695	1.041439	1.26763	-0.255820545	0.312964480242241	0.369032222436508	not	0.355080030019833	0.134606241430582	0.155831966612652	not	0.421131397365306	0.0552622970729995	0.0664875894175496	not	-0.164560219	0.51896003735086	0.568197865476852	not	GWHAOSJ00000023	5351659	5353652
GWHGAOSJ021073	904	930	857	712	786	811	435	423	305	481	428	450	195	193	239	13.881679	13.733853	13.905133	10.861551	11.577431	11.139784	7.355563	7.26071	6.083957	7.766272	6.584026	7.656301	3.511867	3.059038	3.683682	-1.174668217	2.45696622352143e-40	2.12219500794115e-39	down	-2.283049559	4.54533882052478e-97	4.75780945953572e-96	down	-1.212215642	6.449861206572e-36	2.98254812676416e-35	down	-0.52543597	1.45136238494327e-12	4.40159134683221e-12	not	GWHAOSJ00000023	5355490	5358718
GWHGAOSJ021074	89	61	41	151	156	156	51	64	46	73	64	47	13	27	26	2.528826	1.656017	1.213144	4.262849	4.252473	3.967991	1.581673	2.026122	1.696999	2.180665	1.820502	1.480588	0.422199	0.782184	0.723453	-0.201543505	0.498410904218563	0.55666412358884	not	-1.718280501	1.02585628257197e-05	1.6402544324904e-05	down	-0.281695845	0.348586760902078	0.380210535659742	not	0.978601895959549	3.19492110346015e-05	6.08301331236566e-05	not	GWHAOSJ00000023	5372213	5383526
GWHGAOSJ021075	290	280	341	457	449	503	348	303	312	502	518	544	363	412	402	3.023811	2.809029	3.760249	4.736959	4.490985	4.698207	3.995537	3.528346	4.226526	5.51325	5.420146	6.283624	4.447652	4.443025	4.217354	0.121433417437542	0.360057134985849	0.41813755555608	not	0.184633961911514	0.177374503059763	0.202170928463283	not	0.548823642827299	2.0788827537777e-05	3.22534438530011e-05	not	0.320040922153663	0.00748755009843877	0.0112080435940196	not	GWHAOSJ00000023	5395160	5397603
GWHGAOSJ021076	1796	1965	1706	2873	3099	3135	2835	2831	2315	1278	1249	1281	1962	2287	2226	19.72649	20.751701	19.801886	31.342936	32.64328	30.824335	34.299561	34.755894	33.063164	14.7762	13.739338	15.583743	25.342804	25.937046	24.574497	0.586885440206205	3.5969058517653e-33	2.65147785636445e-32	not	0.0648359517307919	0.334373613740389	0.36660852278223	not	-0.747238575	1.3539015021622e-23	4.5033898320717e-23	not	0.433567766968476	1.49137868728706e-17	5.73676932950703e-17	not	GWHAOSJ00000023	5403038	5406828
GWHGAOSJ021077	0	2	0	0	0	0	0	2	0	0	0	0	0	0	0	0	0.040989	0	0	0	0	0	0.032877	0	0	0	0	0	0	0	--	--	--	--	--	--	--	--	--	--	--	--	--	--	--	--	GWHAOSJ00000023	5411065	5412014
[truncated: 31,155 more rows]
[truncated: 14 more columns]
