# Supplementary material for: Monochromatic light reprograms transcription, metabolism, and rhizosphere microbial communities in Salvia miltiorrhiza
Source: Plant Signal Behav. 2026 Jun 15;21(1):2686334. doi: 10.1080/15592324.2026.2686334 (PMC13274158; doi:10.1080/15592324.2026.2686334)
Supplement: Supplemental Table 2_DEMs summary.xlsx [file KPSB_A_2686334_SM2219.xlsx]

## Sheet: All.samples.summary_info
id	peak	WL1	WL2	WL3	UV1	UV2	UV3	B1	B2	B3	R1	R2	R3	FR1	FR2	FR3	WL_vs_B-VIP	WL_vs_B-Pvalue	WL_vs_B-Qvalue	WL_vs_B-FC	WL_vs_B-log2FC	WL_vs_B-significant	WL_vs_FR-VIP	WL_vs_FR-Pvalue	WL_vs_FR-Qvalue	WL_vs_FR-FC	WL_vs_FR-log2FC	WL_vs_FR-significant	WL_vs_R-VIP	WL_vs_R-Pvalue	WL_vs_R-Qvalue	WL_vs_R-FC	WL_vs_R-log2FC	WL_vs_R-significant	WL_vs_UV-VIP	WL_vs_UV-Pvalue	WL_vs_UV-Qvalue	WL_vs_UV-FC	WL_vs_UV-log2FC	WL_vs_UV-significant	Synonyms	Formula	Exact.Mass	NIKKAJI	ChEBI	PubChem	CAS	KEGG id	HMDB
1	9-hydroxy-7-isopropyl-1,4a-dimethyl-2,3,4,9,10,10a-hexahydrophenanthrene-1-carboxylic acid	11.0460760760788	5.8853672935738	5.93878411906525	16.1160185120716	21.6298569293065	15.7582436824997	9.54007848960616	10.0491079361772	10.3048135865763	16.700341098302	18.0027375662082	17.3174970453423	13.1287536058529	20.6503264948725	12.9584257019133	0.685650060217804	0.304016034260583	0.384798000590356	1.30711423955475	0.386385235729158	Not	0.970180889998866	0.0684924862502349	0.115873868513384	2.04359601694801	1.03111002898151	Not	1.16262415482082	0.0251719249502675	0.0529207172176422	2.27459808764538	1.18561164940571	Up	1.05648035748608	0.0165755018174362	0.0317995629169479	2.33946597821434	1.22617924839545	Up	--	--	--	--	--	--	--	--	--
2	Boswellic acid	0.0861088520543596	0.0592570081015477	0.0752620306859232	0.0839977552210774	0.0951238519166183	0.059561616212711	0.0833980281850089	0.102811076667679	0.108830322071759	0.0556610746331197	0.0561108622162418	0.0592231127765779	0.07403669279044	0.0773388803299899	0.0696346037847474	0.911976176940027	0.0860264101122922	0.135710483803963	1.33727166496806	0.419292576792158	Not	0.00976152756631079	0.988712927141081	0.991249389242521	1.00173271865986	0.0024976214045728	Not	0.897126039276226	0.16550750480985	0.238306377774182	0.775038228274261	-0.367661	Not	0.263590922156944	0.671253458018011	0.712477175820204	1.08183612887602	0.113481983487677	Not	--	--	--	--	--	--	--	--	--
3	Isopimaric acid	1.43287322580325	1.36131123737053	1.09581699695259	3.10761772926877	3.03887661233959	3.23624668439281	2.36708616841088	3.41556486799799	2.64534640959877	2.78149496470915	3.13221830017524	2.74206533188888	2.92370055813553	2.7242369853548	2.87652279050146	1.1145592630623	0.0305314417655617	0.0568914715306288	2.16657950707655	1.11541918023331	Up	1.2103534233676	0.000671387536264558	0.00401189983443715	2.19137715534813	1.13183780624679	Up	1.21192463981669	0.000700392660971505	0.00425851347584434	2.22513505084702	1.15389290069678	Up	1.17273554578991	0.000434052359367735	0.0023623211328243	2.41201478255907	1.27023874913655	Up	螖7,15-isopimaric acid	C20H30O2	302.225	J8.075F	6039	442048	5835-26-7	C09118	HMDB0036811
4	hexyl hexanoate	2.06678014598092	1.84182219895395	1.91295110939346	2.69718547029208	2.74209105660173	3.14872100440967	2.4829668513011	2.46045677834505	2.70149327181828	2.45176258444056	2.68596320831618	2.50419883557028	1.85345156612596	1.68222548869898	1.89341649550088	1.15497085928562	0.00419078581713759	0.0121082664241838	1.31320908782181	0.393096638963598	Up	0.706389690661104	0.231264902028265	0.311016715013939	0.932585020977396	-0.100693	Not	1.17695422886812	0.00340203283892441	0.0116445018749851	1.31269508873877	0.39253184764774	Up	1.11844398349732	0.0119483899846933	0.0245205559166298	1.47520719317939	0.560917595545652	Up	Capryl caproate	C12H24O2	200.178			22873	6378-65-0		HMDB0033619
5	9-Oxooctadecanoic acid	0.669385452041942	0.664082726890664	0.669495190388838	0.310253665160284	0.320176960750584	0.349424079422044	0.677129840704718	0.675074732486713	0.719754536332388	0.665016821906937	0.706833178993935	0.689913608969241	0.645059596136949	0.699412167355411	0.595257568032692	0.751268794415106	0.253965619319173	0.334003269044004	1.03444683076044	0.0488594944298904	Not	0.40473245082246	0.556163290739511	0.626730981229122	0.968429758244748	-0.0462807	Not	0.770510476097529	0.246313212323328	0.333026387555657	1.02935662301632	0.0417428939153161	Not	1.1793988033859	0.000946960504296037	0.00381322446369105	0.489202508813161	-1.0315	Down	9-Keto stearate	C18H34O3	298.251			3083831	4114-74-3		HMDB0030979
6	(1S,5S,8S,9R)-2,5,9-trimethyltricyclo[6.3.0.01,5]undec-2-ene-3-carboxylic acid	0.20213998414333	0.225615635757928	0.188007185463632	1.12695759440179	1.06165744162085	1.11192892225785	0.537270322971348	0.535450249146942	0.55205306375276	0.4895091786095	0.39874841688463	0.501218623813714	0.65172482989731	0.633837006195038	0.642065151889786	1.21403541325342	0.000141282357300314	0.00147553178506691	2.63863556180247	1.39979210493189	Up	1.22306308018324	7.0840474193744e-05	0.00112538444369574	3.13046999784252	1.64637927461893	Up	1.19536129006199	0.00937036645674124	0.0250090081492506	2.25651209719376	1.17409451287997	Up	1.18087018587024	2.49183607526361e-05	0.00050170678917421	5.36008984226426	2.42225718238134	Up	--	--	--	--	--	--	--	--	--
7	2,10,10-trimethyltricyclo[6.3.0.01,5]undec-6-ene-6-carboxylic acid	0.20213998414333	0.225615635757928	0.188007185463632	1.12695759440179	1.06165744162085	1.11192892225785	0.537270322971348	0.535450249146942	0.55205306375276	0.4895091786095	0.39874841688463	0.501218623813714	0.65172482989731	0.633837006195038	0.642065151889786	1.21403541325342	0.000141282357300314	0.00147553178506691	2.63863556180247	1.39979210493189	Up	1.22306308018324	7.0840474193744e-05	0.00112538444369574	3.13046999784252	1.64637927461893	Up	1.19536129006199	0.00937036645674124	0.0250090081492506	2.25651209719376	1.17409451287997	Up	1.18087018587024	2.49183607526361e-05	0.00050170678917421	5.36008984226426	2.42225718238134	Up	--	--	--	--	--	--	--	--	--
8	Euscaphic acid	37.8061266985041	34.9135852800482	36.348673686595	43.7254132996212	41.4393611443013	40.6709625863822	50.834373200836	49.675311754733	49.7274017375705	35.2960460588875	36.7255418860615	34.7556042745401	42.0888390619065	41.7840557004189	41.1925249682795	1.20665825417599	0.000955847192205593	0.00426203097346466	1.37745769112587	0.462008006825256	Up	1.16386660983828	0.016543685098533	0.0369866827031275	1.14666976106688	0.197449957464781	Up	0.434923689106387	0.500469178305688	0.577077639996688	0.978993056221695	-0.0306295	Not	1.0804047389322	0.0109941806763509	0.0229643153592655	1.15373246117931	0.20630871646307	Up	Euscaphic acid	C30H48O5	488.35			13653335		C17890	HMDB0253726
9	(1S,2R,4aS,6aS,6bR,9R,10R,11R,12aR)-10,11-dihydroxy-9-(hydroxymethyl)-1,2,6a,6b,9,12a-hexamethyl-2,3,4,5,6,6a,7,8,8a,10,11,12,13,14b-tetradecahydro-1H-picene-4a-carboxylic acid	37.8061266985041	34.9135852800482	36.348673686595	43.7254132996212	41.4393611443013	40.6709625863822	50.834373200836	49.675311754733	49.7274017375705	35.2960460588875	36.7255418860615	34.7556042745401	42.0888390619065	41.7840557004189	41.1925249682795	1.20665825417599	0.000955847192205593	0.00426203097346466	1.37745769112587	0.462008006825256	Up	1.16386660983828	0.016543685098533	0.0369866827031275	1.14666976106688	0.197449957464781	Up	0.434923689106387	0.500469178305688	0.577077639996688	0.978993056221695	-0.0306295	Not	1.0804047389322	0.0109941806763509	0.0229643153592655	1.15373246117931	0.20630871646307	Up	--	--	--	--	--	--	--	--	--
10	(4aS,6aS,6bR,9R,10R,11R,12aR)-10,11-dihydroxy-9-(hydroxymethyl)-2,2,6a,6b,9,12a-hexamethyl-1,3,4,5,6,6a,7,8,8a,10,11,12,13,14b-tetradecahydropicene-4a-carboxylic acid	37.8061266985041	34.9135852800482	36.348673686595	43.7254132996212	41.4393611443013	40.6709625863822	50.834373200836	49.675311754733	49.7274017375705	35.2960460588875	36.7255418860615	34.7556042745401	42.0888390619065	41.7840557004189	41.1925249682795	1.20665825417599	0.000955847192205593	0.00426203097346466	1.37745769112587	0.462008006825256	Up	1.16386660983828	0.016543685098533	0.0369866827031275	1.14666976106688	0.197449957464781	Up	0.434923689106387	0.500469178305688	0.577077639996688	0.978993056221695	-0.0306295	Not	1.0804047389322	0.0109941806763509	0.0229643153592655	1.15373246117931	0.20630871646307	Up	--	--	--	--	--	--	--	--	--
11	(5S,9R)-14-(hydroxymethyl)-5,9-dimethyl-tetracyclo[11.2.1.01,10.04,9]hexadec-14-ene-5-carboxylic acid	1.18861658252935	1.10558359522607	1.11979084921514	4.12161798216705	3.95596203568222	4.04288621554003	4.33413992613197	3.83773058662479	3.93675202976883	2.00987146257336	2.04621550607011	1.81221354847923	2.15969820253171	2.12274704010099	2.10974123295372	1.21063310023031	0.00216511505044467	0.00763261677530403	3.54676460683914	1.82650358406082	Up	1.22281852448437	3.32542902350836e-05	0.000802537092274715	1.87235011020477	0.904850229274297	Up	1.21497699040163	0.0039008478493876	0.0127693861646899	1.71889746363217	0.781483487153708	Up	1.18149610210794	1.19377041363632e-05	0.000388572269638621	3.55023376969579	1.82791402385027	Up	--	--	--	--	--	--	--	--	--
12	Pseudolaric Acid A	0.386795876167591	0.22980425683791	0.234713310175369	0.466839250079668	0.430095934465154	0.427231916887137	0.110542392537859	0.112099175611069	0.105860145712351	0.0637931684964269	0.0353142250532663	0.025811669079847	1.0019169197397	1.05134598817567	1.0367527523935	1.04568997095862	0.0772284078499575	0.124345541640774	0.385876337901885	-1.37379	Not	1.2123612300756	0.00273987850360585	0.00985952595956876	3.62970382420282	1.85985183230192	Up	1.13372240899344	0.0370959191414402	0.0715615793360043	0.146736861293755	-2.7687	Down	0.98028644132971	0.0846196215441772	0.125103800814366	1.55544014021945	0.637322875058566	Not	--	--	--	--	--	--	--	--	--
13	2-Methylcaproic acid	0.0354813308233585	0.0451534566574266	0.0306572198039116	0.0442713378211021	0.0391264392974878	0.0313836759527808	0.0312640691550319	0.0457301904427045	0.0313182953170888	0.0356064771132594	0.0399771739585044	0.0398094147889366	0.0401770274010876	0.0405872847815696	0.0372324720982997	0.0950314878329447	0.884813626642289	0.908061488613973	0.973228514404905	-0.0391495	Not	0.299464038466548	0.65643412380826	0.715776940804319	1.06024491030258	0.0843975573046775	Not	0.188510623231337	0.785046706213573	0.831050528389952	1.03684953372719	0.0522065472892185	Not	0.12080873139694	0.847738342094412	0.867732170917393	1.03135396576816	0.0445395577467822	Not	2-Methylcaproic acid	C7H14O2	130.099			20653	4536-23-6		HMDB0031594
14	beta-Estradiol	0.353266154632043	0.317058517634934	0.320349621033821	0.129971817854951	0.499366024042676	0.13755491242123	0.147790197408899	0.110690960937617	0.178879616511338	0.134732020954158	0.133135548954817	0.1287661972527	0.365027174891012	0.141419087603273	0.138670082192239	1.1803585392938	0.00301578245636268	0.00951506161110874	0.441477867968719	-1.17959	Down	0.740723609568965	0.262882587717445	0.34497822458018	0.65118914364587	-0.618851	Not	1.22796768509293	0.0028246585487477	0.0103726046750166	0.40036747682242	-1.3206	Down	0.345833300820635	0.603383598741134	0.648546047518677	0.774111894802145	-0.369386	Not	beta-Estradiol	C18H24O2	272.178	J4.100I	16469	5757	50-28-2	C00951	HMDB0000151
15	3-Methyl-1H-pyrazole-4-carbaldehyde	0.72604422992474	0.672841454574878	0.743140757995167	0.861395541243823	0.801809102335717	0.773288778593075	0.777984670569106	0.82956878053756	0.839693106248307	0.753279887875806	0.845406413631463	0.77419960378048	0.864125530770142	0.835560532912281	0.893379520219143	1.06006320613031	0.0238288099569373	0.0468185773097572	1.1424912917997	0.192183168937372	Up	1.15391980458178	0.00591720931841927	0.0168943107226005	1.21056656092511	0.275682405628948	Up	0.912992616987148	0.0977462458093458	0.157866660243405	1.10777619650861	0.147666443841411	Not	0.976244186831045	0.0449232863361459	0.0723887609030469	1.13747121596448	0.185830037961254	Not	--	--	--	--	--	--	--	--	--
16	cis-9,10-Epoxystearic acid	0.669385452041942	0.664082726890664	0.669495190388838	0.310253665160284	0.320176960750584	0.349424079422044	0.677129840704718	0.675074732486713	0.719754536332388	0.665016821906937	0.706833178993935	0.689913608969241	0.645059596136949	0.699412167355411	0.595257568032692	0.751268794415106	0.253965619319173	0.334003269044004	1.03444683076044	0.0488594944298904	Not	0.40473245082246	0.556163290739511	0.626730981229122	0.968429758244748	-0.0462807	Not	0.770510476097529	0.246313212323328	0.333026387555657	1.02935662301632	0.0417428939153161	Not	1.1793988033859	0.000946960504296037	0.00381322446369105	0.489202508813161	-1.0315	Down	cis-9,10-Epoxystearic acid	C18H34O3	298.251		85661		24560-98-3	C19418	HMDB0247617
17	1,1,9a-trimethyl-3,4,8,9-tetrahydro-2H-benzo[7]annulene-7-carboxylic acid	0.20213998414333	0.225615635757928	0.188007185463632	1.12695759440179	1.06165744162085	1.11192892225785	0.537270322971348	0.535450249146942	0.55205306375276	0.4895091786095	0.39874841688463	0.501218623813714	0.65172482989731	0.633837006195038	0.642065151889786	1.21403541325342	0.000141282357300314	0.00147553178506691	2.63863556180247	1.39979210493189	Up	1.22306308018324	7.0840474193744e-05	0.00112538444369574	3.13046999784252	1.64637927461893	Up	1.19536129006199	0.00937036645674124	0.0250090081492506	2.25651209719376	1.17409451287997	Up	1.18087018587024	2.49183607526361e-05	0.00050170678917421	5.36008984226426	2.42225718238134	Up	--	--	--	--	--	--	--	--	--
18	Arjunolic acid	37.8061266985041	34.9135852800482	36.348673686595	43.7254132996212	41.4393611443013	40.6709625863822	50.834373200836	49.675311754733	49.7274017375705	35.2960460588875	36.7255418860615	34.7556042745401	42.0888390619065	41.7840557004189	41.1925249682795	1.20665825417599	0.000955847192205593	0.00426203097346466	1.37745769112587	0.462008006825256	Up	1.16386660983828	0.016543685098533	0.0369866827031275	1.14666976106688	0.197449957464781	Up	0.434923689106387	0.500469178305688	0.577077639996688	0.978993056221695	-0.0306295	Not	1.0804047389322	0.0109941806763509	0.0229643153592655	1.15373246117931	0.20630871646307	Up	Arjunolic acid	C30H48O5	488.35			5320146	465-00-9		HMDB0034502
19	Bayogenin	37.8061266985041	34.9135852800482	36.348673686595	43.7254132996212	41.4393611443013	40.6709625863822	50.834373200836	49.675311754733	49.7274017375705	35.2960460588875	36.7255418860615	34.7556042745401	42.0888390619065	41.7840557004189	41.1925249682795	1.20665825417599	0.000955847192205593	0.00426203097346466	1.37745769112587	0.462008006825256	Up	1.16386660983828	0.016543685098533	0.0369866827031275	1.14666976106688	0.197449957464781	Up	0.434923689106387	0.500469178305688	0.577077639996688	0.978993056221695	-0.0306295	Not	1.0804047389322	0.0109941806763509	0.0229643153592655	1.15373246117931	0.20630871646307	Up	--	--	--	--	--	--	--	--	--
20	Kaempferol 3-O-beta-sophoroside	0.209994684404716	0.207811818378592	0.174344547023465	0.122679271754256	0.148680163187057	0.115328000416294	0.323732028103743	0.254443472804102	0.266497121147728	0.0458094220850668	0.0419072929059234	0.0364113671763164	0.0803736604701445	0.0779449161744522	0.0800111443641999	1.05663899159474	0.0389598734616496	0.0697297539642423	1.42644790097257	0.512427055450226	Up	1.20292488696513	0.00920326818559877	0.0237872831146296	0.402481294403796	-1.31301	Down	1.22202549352428	0.00375066203663683	0.0124659993756021	0.209622328978073	-2.25414	Down	1.07922570357495	0.0115675285188277	0.02395946672466	0.653021615825537	-0.614797	Down	--	--	--	--	--	--	--	--	--
21	Tetradecyl sulfate (sodium)	2.76523284791894	2.80703245247432	3.17663458090762	10.1619241304169	10.2735976624564	15.0684152273765	7.12445052868413	5.88608535145661	5.49880834742674	6.29837121851246	6.64332602186769	6.67257475174287	3.73607538007895	3.57995957106949	3.71244077993639	1.16218311333119	0.0166981777023261	0.0351446738539742	2.11561961831655	1.08108025878493	Up	1.15133370087216	0.0184266256723654	0.0406202318571189	1.26055571337102	0.334059883073733	Up	1.23027934915633	3.60240632604352e-05	0.00100404210601585	2.24191295571285	1.16473026529801	Up	1.11135564670723	0.0306471801484431	0.0525034586227276	4.05810301888729	2.02080548977454	Up	--	--	--	--	--	--	--	--	--
22	12-Hydroxystearic acid	0.170633560524904	0.155964239802387	0.166559183423246	0.121655919577852	0.129002462855153	0.131213838117188	0.15352815182103	0.162565595794659	0.176130523943005	0.151006813377796	0.162251007393662	0.163604725142448	0.150535889943967	0.136949591340631	0.151974387331944	0.024576972834101	0.970722001996467	0.977226840154175	0.99810869110126	-0.00273117	Not	0.991661372623442	0.0512544603283353	0.0907989260938959	0.891115573938303	-0.166316	Not	0.517906130537355	0.411261662383459	0.498746738222873	0.966958923074131	-0.0484735	Not	1.13797772560819	0.00354035625467791	0.00971111764801398	0.774342112416201	-0.368957	Down	12-Hydroxyoctadecanoate	C18H36O3	300.266		85208	7789	106-14-9		HMDB0061706
23	5-(5-methoxycarbonyl-5,8a-dimethyl-2-methylene-decalin-1-yl)-3-methyl-pentanoic acid	0.125896499613958	0.11351522187417	0.118893637645201	0.293229136132035	0.269728009701933	0.284354756620522	0.218864260675279	0.191808930523497	0.239582171281756	0.167322056188553	0.177377443456701	0.177796795208217	0.249369348728853	0.234190579492363	0.2410651829302	1.16858828548217	0.0149074445998759	0.0320100842258337	1.81480780542433	0.859816769795097	Up	1.21983344585571	3.72948308112431e-05	0.000802537092274715	2.02236749376047	1.01604517985814	Up	1.21617141507097	0.000386888840025939	0.00318489505017133	1.45824303637905	0.544231184794296	Up	1.17707111036677	0.000224479338225488	0.00162977006525791	2.36477596791734	1.24170351325425	Up	--	--	--	--	--	--	--	--	--
24	6-[(2E)-3,7-dimethylocta-2,6-dienyl]-7-hydroxy-chromen-2-one	0.604205869473066	0.599461883577963	0.599875563725289	1.24020450496431	1.24383897821184	1.29049671038443	0.491093974277194	0.557710157675924	0.481383030035792	0.923092830063202	0.948343103697007	0.937153906018517	0.708757510180025	0.717331142246138	0.663999287327965	1.07794839553284	0.0622903905806164	0.103358651490182	0.848433828982822	-0.237126	Not	1.15699437295663	0.0278278223898641	0.0549803487864453	1.15887870300226	0.212729570887158	Up	1.23510166194557	0.00028932613136981	0.00281549714788584	1.55726220360421	0.639011878258517	Up	1.18089658714413	0.000550201816500618	0.00268539387359698	2.09284698540385	1.06546683549767	Up	--	--	--	--	--	--	--	--	--
25	(1R,5R,9S,15S)-15-acetoxy-5,9-dimethyl-14-methylene-tetracyclo[11.2.1.01,10.04,9]hexadecane-5-carboxylic acid	0.109255991781115	0.00729950795843014	0.00821149004792283	0.01190191052971	0.00919240761849611	0.0150365100012127	0.00594073239350002	0.00743125840553678	0.0102967536387884	0.0131715934011879	0.0121208504531456	0.0117100618875227	0.013647277274547	0.0135402709891125	0.0139335771555475	0.539206783580441	0.424208932420342	0.504944607782683	0.189703578471704	-2.39818	Not	0.46859927456793	0.496535039130018	0.574262582633871	0.329583373689259	-1.60128	Not	0.491592495181048	0.478378544694559	0.559877948829685	0.29657288201701	-1.75354	Not	0.473081486628424	0.474697518652427	0.531585007986347	0.289586437975022	-1.78793	Not	--	--	--	--	--	--	--	--	--
26	8-[(2E)-3,7-dimethylocta-2,6-dienyl]-7-hydroxy-chromen-2-one	0.53145244325322	0.654314723416008	0.78716565730355	1.20964850713681	1.13950800011535	1.17888383516207	1.14159107365537	0.700193698962657	0.627483603170072	1.39910348256998	1.12049218863562	1.23443775283398	1.01384724862558	1.31860554761727	0.718327256007504	0.516370787516663	0.422613848541684	0.504290591702769	1.25157245385369	0.323741811433558	Not	0.846222844367449	0.162543127019031	0.231662487377962	1.54631724668009	0.628836336894326	Not	1.15998529466547	0.00574481891592466	0.0173232483848053	1.90276799008306	0.928099660423059	Up	1.13397039476835	0.0145125307407485	0.0285427719402636	1.78822122048232	0.838525223070868	Up	--	--	--	--	--	--	--	--	--
27	7-(1-hydroxy-1-methyl-ethyl)-1,4a-dimethyl-2,3,4,9,10,10a-hexahydrophenanthrene-1-carboxylic acid	2.34840956028272	1.60765891276908	1.62956374815732	8.08109407120855	8.44218564599306	7.7608430276549	6.22427901180693	6.81232660061806	7.08095268249876	2.81479718656694	2.82229117081356	2.73657767542421	2.99362148920222	0.748696033430215	2.83028442112112	1.2045411502792	0.000161303952397847	0.00161552112324613	3.6016618169982	1.84866272376371	Up	0.258087356830926	0.701232085464597	0.751231150275438	1.17669794276767	0.234744029468906	Not	1.09326402128199	0.0605171770367076	0.107530976683622	1.49914382135816	0.584138795832144	Not	1.17625413039587	5.18367860158843e-05	0.00076694881128047	4.34760503075151	2.1202208810141	Up	--	--	--	--	--	--	--	--	--
28	6,9a,11a-Trimethyl-4-oxo-1,2,3a,3b,5,5a,7,8,9,9b,10,11-dodecahydronaphtho[1,2-g][1]benzofuran-6-carboxylic acid	0.311822329318975	0.292602654076309	0.319986284270121	0.795114454704283	1.93117900244127	0.761362397725483	0.314637526868222	0.327715768241366	0.356687162611847	0.735760311948759	0.794268670430128	0.703407732457364	0.664816036910521	0.597228342943749	0.627631114649722	0.780488544095841	0.180406443272507	0.254209079156714	1.08073158848929	0.112008258467036	Not	1.21478821538103	0.00114060603320128	0.00564239035158304	2.04419348898284	1.03153175810754	Up	1.22634627045001	0.00189054151074201	0.00791512121772031	2.41606392409818	1.27265862592103	Up	0.877867061230639	0.156260695214573	0.210321941939394	3.77284005167861	1.91565093885955	Not	--	--	--	--	--	--	--	--	--
29	p-Toluquinone	0.363643048486426	0.318977092261075	0.366817000497473	0.4072555684061	0.475808109603014	0.382270852852888	0.398165370927304	0.434540367501731	0.431293262559591	0.313438442519057	0.368125304894431	0.336602834371029	0.483855709690455	0.399529462132561	0.396076314315239	1.0692775485034	0.023722093181962	0.0467457699399544	1.20445422723376	0.268379568007581	Up	0.934047327639804	0.0981317934168374	0.15443116424345	1.21918830185522	0.285920965312286	Not	0.285952023431707	0.662175459102667	0.722137686254502	0.970202541694532	-0.0436421	Not	0.883102812293577	0.106321312884928	0.151566075959317	1.20572684263957	0.269903101760704	Not	--	--	--	--	--	--	--	--	--
30	Pantothenic acid	0.278846298388679	0.259488095237223	0.284201425177898	0.928652575947341	0.860973144226509	0.854872620207945	0.793749564582988	0.450074700211164	0.464450875861269	0.275722280746611	0.308872441643428	0.283240401736759	0.362038166255037	0.704333869028513	0.697536214520283	0.969861365012631	0.118578832302143	0.178829698444854	2.07683981852576	1.05438994900388	Not	0.993386313283696	0.108234893076818	0.166659559552484	2.14447591154031	1.1006251105659	Not	0.636141621198295	0.299507126887966	0.38981881558267	1.05507274490353	0.0773424729547355	Not	1.17837669646725	0.000616539307364152	0.00292257589146162	3.21505553913463	1.68484365989911	Up	Pantothenic acid	C9H17NO5	219.111	J4.242K	46905	6613	79-83-4	C00864	HMDB0000210
31	Dodecanoic acid	2.06678014598092	1.84182219895395	1.91295110939346	2.69718547029208	2.74209105660173	3.14872100440967	2.4829668513011	2.46045677834505	2.70149327181828	2.45176258444056	2.68596320831618	2.50419883557028	1.85345156612596	1.68222548869898	1.89341649550088	1.15497085928562	0.00419078581713759	0.0121082664241838	1.31320908782181	0.393096638963598	Up	0.706389690661104	0.231264902028265	0.311016715013939	0.932585020977396	-0.100693	Not	1.17695422886812	0.00340203283892441	0.0116445018749851	1.31269508873877	0.39253184764774	Up	1.11844398349732	0.0119483899846933	0.0245205559166298	1.47520719317939	0.560917595545652	Up	Dodecanoic acid	C39H68O2	568.522			102182	1908-11-08	C02679	HMDB0002262
32	(E)-5-(2,3-dimethyl-3-tricyclo[2.2.1.02,6]heptanyl)-2-methyl-pent-2-enoic acid	0.20213998414333	0.225615635757928	0.188007185463632	1.12695759440179	1.06165744162085	1.11192892225785	0.537270322971348	0.535450249146942	0.55205306375276	0.4895091786095	0.39874841688463	0.501218623813714	0.65172482989731	0.633837006195038	0.642065151889786	1.21403541325342	0.000141282357300314	0.00147553178506691	2.63863556180247	1.39979210493189	Up	1.22306308018324	7.0840474193744e-05	0.00112538444369574	3.13046999784252	1.64637927461893	Up	1.19536129006199	0.00937036645674124	0.0250090081492506	2.25651209719376	1.17409451287997	Up	1.18087018587024	2.49183607526361e-05	0.00050170678917421	5.36008984226426	2.42225718238134	Up	--	--	--	--	--	--	--	--	--
33	(1R,2R,4aS,6aS,6bR,10S,11R,12aR)-1,10,11-trihydroxy-1,2,6a,6b,9,9,12a-heptamethyl-2,3,4,5,6,6a,7,8,8a,10,11,12,13,14b-tetradecahydropicene-4a-carboxylic acid	37.8061266985041	34.9135852800482	36.348673686595	43.7254132996212	41.4393611443013	40.6709625863822	50.834373200836	49.675311754733	49.7274017375705	35.2960460588875	36.7255418860615	34.7556042745401	42.0888390619065	41.7840557004189	41.1925249682795	1.20665825417599	0.000955847192205593	0.00426203097346466	1.37745769112587	0.462008006825256	Up	1.16386660983828	0.016543685098533	0.0369866827031275	1.14666976106688	0.197449957464781	Up	0.434923689106387	0.500469178305688	0.577077639996688	0.978993056221695	-0.0306295	Not	1.0804047389322	0.0109941806763509	0.0229643153592655	1.15373246117931	0.20630871646307	Up	--	--	--	--	--	--	--	--	--
34	(E)-5-(1,2,4a,5-tetramethyl-2,3,4,7,8,8a-hexahydronaphthalen-1-yl)-3-methyl-pent-2-enoic acid	0.315183523978913	0.283498409972269	0.287196337841411	0.695637299214961	0.68205883286451	0.636996201045776	0.382073234378496	0.373139008203066	0.403326473114895	0.756288387925043	0.733713052583216	0.731265906722241	0.554797086342209	0.559086659556009	0.568506983667817	1.16813570400404	0.0025939537090683	0.00858808048693021	1.30778545155209	0.387125879237967	Up	1.22092784390031	0.0003426866060302	0.00273310052319596	1.89912179035804	0.925332428242251	Up	1.23430020078522	6.53013795129031e-06	0.000386069670999012	2.50741825142152	1.32620266586585	Up	1.17534282629084	0.000252344012366223	0.00172400864031151	2.27423157026809	1.1853791619997	Up	--	--	--	--	--	--	--	--	--
35	Ursolic acid	7.71868576830993	7.53657425968063	7.87950256355381	10.4685223670194	10.156002306005	9.59127220520018	10.6459118267776	11.0763421754375	11.2993325120874	8.60422844145097	8.63812515300297	8.26024836258153	8.26278345874687	8.24854507039104	8.28881146517149	1.20630304632806	0.000614172692071371	0.00336491851473512	1.42735791576144	0.513347141785353	Up	1.1539535073438	0.0289392075718241	0.0564343429095251	1.0719859300987	0.100285970431847	Up	1.14910857425981	0.00795335898137383	0.0221988603328474	1.10234984500582	0.140582154541418	Up	1.15124713707473	0.00576866737179301	0.0141003847022675	1.30607767244901	0.385240696520555	Up	(3beta)-3-Hydroxyurs-12-en-28-Oic acid	C30H48O3	456.36	J4.206D	9908	64945	77-52-1	C08988	HMDB0002395
36	3-Epiursolic Acid	7.71868576830993	7.53657425968063	7.87950256355381	10.4685223670194	10.156002306005	9.59127220520018	10.6459118267776	11.0763421754375	11.2993325120874	8.60422844145097	8.63812515300297	8.26024836258153	8.26278345874687	8.24854507039104	8.28881146517149	1.20630304632806	0.000614172692071371	0.00336491851473512	1.42735791576144	0.513347141785353	Up	1.1539535073438	0.0289392075718241	0.0564343429095251	1.0719859300987	0.100285970431847	Up	1.14910857425981	0.00795335898137383	0.0221988603328474	1.10234984500582	0.140582154541418	Up	1.15124713707473	0.00576866737179301	0.0141003847022675	1.30607767244901	0.385240696520555	Up	--	--	--	--	--	--	--	--	--
37	Myristoleic acid	0.416959789334167	0.41257171852915	0.407846467465398	1.01594989400247	1.00538375421076	1.03836844436662	0.461356615918063	0.470841693384782	0.50298622894657	0.632300564013826	0.663512196874829	0.634536188009113	0.365512457708446	0.343902168370837	0.355079033202932	1.13395114609247	0.0302037321211956	0.0566934342671971	1.15985945027683	0.213949992703016	Up	1.19282562908953	0.00509877872303847	0.0154465327516545	0.860281725153082	-0.217119	Down	1.23138390974738	0.00104537944421624	0.00555717373293604	1.56003176667579	0.641575406753559	Up	1.18168943244309	0.000102064080112933	0.00109749349538106	2.47273036500187	1.30610493189005	Up	cis-螖9-Tetradecenoic acid	C14H26O2	226.193	J11.362J	27781	5281119	544-64-9	C08322	HMDB0002000
38	LPE(18:1(9Z)/0:0)	0.27825387619612	0.271460524838583	0.275642899991527	0.453884585870532	0.43765007824336	0.462621417861954	0.394851513031216	0.412040139912108	0.408276105599776	0.421859664962678	0.446636955090828	0.416565102611291	0.460001042600794	0.422360935730498	0.435968107454242	1.21229852773524	0.000471141189263104	0.00285757373487839	1.47229297788023	0.558064788023246	Up	1.21393887319389	0.0035406400492476	0.0120111296115101	1.59728409035257	0.675620930966126	Up	1.22693855757005	0.00259216304327478	0.00985830428348752	1.55697625872696	0.638746945908265	Up	1.17805	0.000903313717985526	0.00376959763082421	1.64069074120035	0.714303326491131	Up	LPE(18:1(9Z)/0:0)	C23H46NO7P	479.301		75168	9547071	89576-29-4		HMDB0011506
39	LPE(16:0)	0.896274086457683	0.850023972786821	0.908744224605567	1.33677448632716	1.35720023246485	1.43279497095088	1.49599233200043	1.51134525523513	1.51781696818593	1.23789456510904	1.30033317425232	1.23232621466256	1.31652110470789	1.14174519249286	1.20340024773057	1.21461901777045	0.000222782466845142	0.00192143317003428	1.70436251917599	0.769232230511963	Up	1.1660722516607	0.0144975424386114	0.0337067905678195	1.37913680968634	0.463765578582111	Up	1.22208387069692	0.000239359634448305	0.00262354295959912	1.42014836334593	0.506041656407747	Up	1.17098080387108	0.000428062018810601	0.0023623211328243	1.55431411199925	0.636278088063565	Up	LPE(16:0)	C21H44NO7P	453.286		73134	9547069	53862-35-4		HMDB0011503
40	4-tert-Octylphenol	0.838103431919478	0.781073900277464	0.804769643577829	0.712605930497904	0.657084094376985	0.664367656156617	0.757735189132234	0.771464011250715	0.787959253633788	0.685918221694619	0.668188745505458	0.687665613100404	0.776256898069501	0.773959694894744	0.753244289023057	0.838075774114482	0.152129319711645	0.221062917705984	0.955944365604821	-0.0650014	Not	0.910652418473089	0.120939538083462	0.182061523432269	0.95029342844888	-0.073555	Not	1.19190214041777	0.00921822719512701	0.0249096416311535	0.842333846699706	-0.247536	Down	1.10901652921421	0.00569790260459317	0.0140151181193583	0.839151062857452	-0.252998	Down	--	--	--	--	--	--	--	--	--
41	Undecanoic acid	0.25698650964894	0.239287977970179	0.248844820598738	0.261234485884255	0.241941865133132	0.25579944268109	0.244524439735041	0.247572070446526	0.248198911555916	0.225543178699473	0.236189860653865	0.229037843088549	0.269863107654597	0.247692063835362	0.252041364531365	0.183922577400638	0.785586737365462	0.828429210623513	0.993526021367086	-0.00937034	Not	0.530503096262242	0.395019708826933	0.478826619756717	1.03285007854918	0.0466308576584243	Not	1.03217404309564	0.0498835620103457	0.091126244833506	0.927060773789424	-0.109264	Down	0.340315183034123	0.580900274919647	0.628530879178987	1.01859633125568	0.0265824261093517	Not	Undecanoic acid	C11H22O2	186.162	J1.993C	32368	8180	112-37-8	C17715	HMDB0000947
42	18伪-Glycyrrhetinic acid	8.93855356509359	8.09167852571994	8.48569429024803	7.09265645037224	6.77131227664038	6.93304716742817	11.044542145378	10.5841071577893	10.521946900705	10.4675182979228	10.6486478520883	10.4421476423564	7.43421791532987	7.21695601963824	7.32629450408215	1.17664835567905	0.00281401000064657	0.0090839033574591	1.26002073072821	0.333447470132129	Up	1.12623793933356	0.033718170778947	0.0637805476302638	0.861323555760154	-0.215373	Down	1.19850161213142	0.0103997958184024	0.0268031725782075	1.23680846703613	0.306622100919078	Up	1.12198290287853	0.0142370433349953	0.0282570585703718	0.815060193537663	-0.295021	Down	--	--	--	--	--	--	--	--	--
43	(2E,4Z)-9-oxooctadeca-2,4-dienoic acid	2.14287590681579	2.01824279254862	2.06617701856281	3.43163708579033	4.1593878242229	3.48668638403903	2.24366622525195	2.20188899703438	2.28493726421895	2.93777835625497	3.60241861424482	2.94973892236295	2.50508234570856	2.44993416455442	3.14052731175763	1.08176605435043	0.0237438831441038	0.0467457699399544	1.08080502217511	0.112106283560736	Up	0.993757234086621	0.103042832178629	0.160052221046932	1.30000953683877	0.378522206868752	Not	1.14401923723342	0.0354102384671027	0.0692238228951075	1.5239256850358	0.607792550833571	Up	1.13425377595112	0.0183551926627062	0.0344783278143261	1.77889597601116	0.830982149008282	Up	--	--	--	--	--	--	--	--	--
44	ethyl octanoate	0.265078956940662	0.288521270465991	0.25576428678019	0.258932833003168	0.302644186492919	0.252245324198364	0.269397529631534	0.284340956305252	0.298578415540517	0.246245333309191	0.261628898004633	0.264506003417674	0.313415155116718	0.261653370052619	0.273074618914614	0.591669624454925	0.329875583239399	0.412714294725526	1.05306927414975	0.0746003444215628	Not	0.403335235667505	0.529820236650057	0.603303462945344	1.04791244144929	0.06751817721495	Not	0.591135904741159	0.349261535856565	0.438205309618109	0.954304545347528	-0.0674784	Not	0.0465497199079578	0.940783249609797	0.948554303814111	1.00550781437717	0.00792429369635332	Not	Caprylic acid ethyl ester	C10H20O2	172.146	J2.857F	87426	7799	106-32-1	C12292	HMDB0040195
45	4-Ethyloctanoic acid	0.265078956940662	0.288521270465991	0.25576428678019	0.258932833003168	0.302644186492919	0.252245324198364	0.269397529631534	0.284340956305252	0.298578415540517	0.246245333309191	0.261628898004633	0.264506003417674	0.313415155116718	0.261653370052619	0.273074618914614	0.591669624454925	0.329875583239399	0.412714294725526	1.05306927414975	0.0746003444215628	Not	0.403335235667505	0.529820236650057	0.603303462945344	1.04791244144929	0.06751817721495	Not	0.591135904741159	0.349261535856565	0.438205309618109	0.954304545347528	-0.0674784	Not	0.0465497199079578	0.940783249609797	0.948554303814111	1.00550781437717	0.00792429369635332	Not	FEMA 3800	C10H20O2	172.146			61840	16493-80-4		HMDB0036136
46	5-(4-carboxy-3-methyl-butyl)-1,4a-dimethyl-6-methylene-decalin-1-carboxylic acid	0.0754259497407247	0.0647311666104365	0.0721419594677152	0.19101882531234	0.178768154113779	0.191380736093454	0.274687994970007	0.123901913747921	0.281318603098355	0.107494419824223	0.121384718557475	0.123631291396483	0.12722582647425	0.124476634042384	0.131114163785867	1.01739016761223	0.093163020752527	0.14579116949494	3.20259760525924	1.67924254011498	Not	1.21490745266193	0.000347553903346953	0.00274403635655472	1.80319496364224	0.85055539115377	Up	1.19751706837475	0.00283548826827579	0.0103790574322815	1.66044260163867	0.73156785246273	Up	1.17762193930328	4.08106165943631e-05	0.000681867939772038	2.64328854638225	1.40233392089803	Up	--	--	--	--	--	--	--	--	--
47	4,4'-(1,3-Dimethylbutylidene)diphenol	0.162293573840192	0.100800621962572	0.102945971750962	0.201567826254243	0.19592690703628	0.201716305999545	0.0663742038722715	0.13655596625634	0.0840903899547835	0.38310415032517	0.217094345189843	0.221539270476687	0.171551480746691	0.172010837435036	0.173742991833528	0.501520410752724	0.417472969105386	0.499586218543394	0.784123125070057	-0.350848	Not	0.955548194595973	0.12925669985922	0.19206660952465	1.41324738613373	0.499014028664729	Not	0.981540871172457	0.0948333191472023	0.155217957765261	2.24493877675621	1.16667610079066	Not	1.04838572418148	0.059896767308854	0.0932098697642964	1.63700897443753	0.711062231000236	Not	--	--	--	--	--	--	--	--	--
48	(1R,2R,4S,16R,17R,20S)-2-hydroxy-13,20-dimethoxy-4,7,17,22,22-pentamethyl-5,10,21,23-tetraoxahexacyclo[18.2.1.01,17.04,16.06,14.08,12]tricosa-6(14),7,12-trien-11-one	0.519331683245115	0.467461958998968	0.497380120587749	0.369666187216428	0.34337199304136	0.347296594207429	0.549786231546685	0.538591698300676	0.546966085926529	0.382442966548324	0.39954266792333	0.386837973548863	0.387125251005387	0.397233896035198	0.401271853880851	1.03935414583274	0.0722192301400595	0.118028582814675	1.10185482099725	0.139934148750209	Not	1.1688660472444	0.0163656765622029	0.0369866827031275	0.798849185057166	-0.324005	Down	1.1842590928861	0.0126752368939534	0.0314734819386261	0.787524774585948	-0.344603	Down	1.14916537832509	0.0033303636619127	0.00929171461673644	0.714427650602095	-0.48514	Down	--	--	--	--	--	--	--	--	--
49	2-Methylheptanoic acid	0.203322889197383	0.196161673526958	0.182825773760799	0.191450682107992	0.181772303203065	0.186157607353555	0.104265662470654	0.200196643662572	0.20252389508923	0.104063608755685	0.204473004711068	0.18469980313746	0.205048194207051	0.204006594556232	0.203823053031667	0.435622324963316	0.520882337958281	0.593168050164736	0.870646061827882	-0.199842	Not	0.788773000121073	0.231512659424598	0.311016715013939	1.05249349598415	0.0738113180038713	Not	0.53047487563594	0.436678661666779	0.523638641003003	0.84703359308615	-0.239509	Not	0.590410507573193	0.336750092043381	0.4020005683134	0.960622811611188	-0.057958	Not	Methylamylacetic acid	C8H16O2	144.115			14475	1188-02-9		HMDB0031587
50	(4aS)-6,7-dihydroxy-1,1,4a-trimethyl-3,4,10,10a-tetrahydro-2H-phenanthren-9-one	0.497858858191337	0.460560535501091	0.46647535078121	1.67853944840188	1.68359410230996	1.64536286368035	1.56894375762399	1.57276606888803	1.63361407161345	1.34700171660123	1.44264682310051	1.45444959431987	1.02899431544047	1.04108901141482	0.994871123427235	1.21597760515638	1.53983347985126e-05	0.000435839824079638	3.35135203259487	1.74474323802068	Up	1.22233938963706	9.38096426861994e-06	0.000407342315130741	2.15100410901911	1.1050102807144	Up	1.23266654058439	0.000456174937584315	0.00343641216190954	2.97853448507833	1.57460266251055	Up	1.18180706883927	2.30892806941658e-07	6.53413921665013e-05	3.51429214951732	1.8132341302023	Up	--	--	--	--	--	--	--	--	--
51	ethyl 2,2-dimethyl-3-(2-methylprop-1-enyl)cyclopropanecarboxylate	0.310931333745252	0.289293332565441	0.290843973922923	0.27524747714689	0.27838979038929	0.268566069899748	0.302256185605816	0.300915645895936	0.315896550427337	0.273812087598935	0.302344807840968	0.281396649915947	0.329189845748168	0.310363566395801	0.327544160206123	0.590942657419686	0.338854750308146	0.421249730968688	1.03142265413822	0.0446356383111367	Not	0.990345081181913	0.0524630695259997	0.0926041895698314	1.08532331706404	0.118124884550647	Not	0.560134687851276	0.370019370222729	0.460106941558027	0.962387751779729	-0.0553098	Not	0.988466772105216	0.0648061198330405	0.0995801353532085	0.922716051616817	-0.116041	Not	--	--	--	--	--	--	--	--	--
52	8-hydroxy-6-methyl-2-(4-methylpent-3-enyl)octa-2,6-dienoic acid	0.0420983049106173	0.0440253861157395	0.0397802199820746	0.0864861501484665	0.25432708045758	0.134508430551191	0.434114706057183	0.281732381396629	0.455469962354726	0.138866455081517	0.139456323919795	0.138157551836311	0.133024366021353	0.130980432948329	0.139530701726649	1.16219036017498	0.02371912223264	0.0467457699399544	9.30326183219279	3.21773663063712	Up	1.22268332319603	9.21589098718285e-05	0.00132539846265479	3.20510695390001	1.68037250014717	Up	1.23600882647772	4.58871299545873e-05	0.00120840810364748	3.30792210902593	1.72592526406027	Up	0.896881132313375	0.144687255309258	0.197466254101314	3.77527320120665	1.91658105020309	Not	--	--	--	--	--	--	--	--	--
53	Sanguic acid	0.116577803831717	0.107973083939946	0.108050148520499	0.235431280102488	0.22042158026656	0.242241379393201	0.341134684636584	0.35688300546962	0.361586312786552	0.164565569166662	0.193536471621439	0.169460359378704	0.187725006204413	0.171575033993911	0.180846545356149	1.21505285737826	8.00813855450783e-05	0.00100902545786799	3.18581088834006	1.67166063015528	Up	1.20986058843154	0.000652559933397977	0.00400975506245172	1.62400752437825	0.699558316856853	Up	1.18750563085862	0.0122255366331881	0.0305403610388603	1.58617184735223	0.66554908244936	Up	1.17457790392151	0.000683507234199195	0.00314573945862044	2.09889376035808	1.06962914362695	Up	--	--	--	--	--	--	--	--	--
54	2-(1-hydroxy-1-methyl-ethyl)-9-(3-methylbut-2-enyl)-2,3-dihydrofuro[3,2-g]chromen-7-one	1.11884892579414	1.07215265711515	1.10755234819058	1.43663737094124	1.37845241814854	1.33756100516081	1.04266255368949	1.09011500558877	1.10595776180071	1.02639976835089	1.06974014290183	2.66974422257572	0.884397093092214	0.85461718703187	0.867717504284584	0.474356419443275	0.450464270349917	0.529017871312921	0.981865201761017	-0.0264031	Not	1.21259864313966	0.000461568529341185	0.0032096260011839	0.790265018810676	-0.339592	Down	0.508698555368646	0.461182284458394	0.543665641678747	1.44484044626165	0.530910184700757	Not	1.15338207843808	0.0033911853556449	0.00940764914712287	1.25893069538685	0.332198864332729	Up	--	--	--	--	--	--	--	--	--
55	14-hydroxy-14-(hydroxymethyl)-5,9-dimethyl-tetracyclo[11.2.1.01,10.04,9]hexadecane-5-carboxylic acid	0.136906871207474	0.137896969448901	0.128661932542433	0.460145349766466	0.611379478393533	0.628443876967091	0.410382996674957	0.409727363908741	0.419261496400357	0.388603374398913	0.378132573357677	0.446971498481923	0.265477301180137	0.245066112535325	0.254610925379534	1.21655734717544	3.32577635066647e-07	6.88754340614169e-05	3.07181411488244	1.61909091669345	Up	1.21768755973746	0.000409403744931563	0.00291961648757764	1.8964541478416	0.923304490808935	Up	1.22078982283965	0.00551657518401147	0.01681693466251	3.00820423159032	1.58890251711542	Up	1.14751997400647	0.0147560732682293	0.028934348486799	4.21341491162729	2.07498999078109	Up	--	--	--	--	--	--	--	--	--
56	(3aR,5aR,9bR)-3a-hydroxy-5a,9-dimethyl-3-methylene-4,5,6,7,8,9b-hexahydrobenzo[g]benzofuran-2-one	0.098024306461965	0.0908197951472896	0.0922811064394111	0.179059772805324	0.188888906909072	0.186632500300664	0.656026395665784	0.655438980829641	0.710984697629841	0.187223119798674	0.183072660825063	0.180882085324334	0.118108603663703	0.103901122126532	0.113986484168288	1.21460220048247	0.00087011589743465	0.00408494314348527	7.19412566437357	2.84681936016625	Up	1.08661349243655	0.0308641228707978	0.0594155170964712	1.19518349951869	0.257232135797612	Up	1.23380102204093	8.04972612993228e-06	0.000413289886302576	1.96061345680767	0.971305130167521	Up	1.1783548591302	3.1683527579551e-05	0.000567687425347369	1.97271950055456	0.980185834962754	Up	--	--	--	--	--	--	--	--	--
57	6,8-dihydroxy-3-methyl-isochromen-1-one	0.0518567703703084	0.0575208621051438	0.0606589195374046	0.0312413613099828	0.0265857996508857	0.0333245090731424	0.0505076538868556	0.0120762916443175	0.0549345679216864	0.0317854505948663	0.030170127110089	0.0320960346129203	0.0401760829764313	0.0441204401543015	0.0487220543597109	0.647878677471822	0.326307744317616	0.409562355175003	0.691136770663132	-0.532957	Not	1.05936483184747	0.0259342184373676	0.0519748336683245	0.782294018055517	-0.354217	Down	1.21027603234273	0.00762329454979526	0.021461829244806	0.553125849733557	-0.85432	Down	1.14737190116709	0.0016490886964846	0.00576148519541042	0.536071032698421	-0.899504	Down	--	--	--	--	--	--	--	--	--
58	8-Hydroxykaempferol	0.055878662219661	0.0461505387243059	0.0574707070940089	0.0494355960695248	0.0674409874570132	0.061388583602194	0.059685870285973	0.0619972996930803	0.0574916315755767	0.0558204052008841	0.0750734328232999	0.0485908207853093	0.0679083745475801	0.0583083119298719	0.0671759242678399	0.797100103628243	0.196967325258981	0.272627346726286	1.12335363548905	0.167812164473546	Not	0.94342220503252	0.075007260180155	0.124948155491921	1.21249355641789	0.27797708037304	Not	0.442692250317507	0.501926397073457	0.577345688226649	1.12529631532301	0.170304944871635	Not	0.520464469736962	0.388780587320565	0.451151804537768	1.11765059504792	0.160469236859058	Not	8-Hydroxykaempferol	C15H10O7	302.043	J11.871K	27673			C02806	HMDB0303704
59	1-[2-hydroxy-6-methyl-4-[(2S,3R,4S,5S,6R)-3,4,5-trihydroxy-6-(hydroxymethyl)tetrahydropyran-2-yl]oxy-phenyl]ethanone	0.0452796828221024	0.0445725199441567	0.0459323328974004	0.0786240857631015	0.074963980668523	0.0764214111628052	0.0686424239661891	0.0737384006751313	0.0780500076582725	0.13039878143881	0.0601719651536802	0.0566493604452225	0.0569749251180638	0.0615523415280243	0.0650268086657843	1.19420017943675	0.00812591961815108	0.0198374012678113	1.62338686966242	0.69900684981412	Up	1.17453652974036	0.018480832439852	0.0406204123593598	1.3518039769016	0.434885963709384	Up	0.756900615389218	0.261997892865246	0.350003174505393	1.82067940085667	0.86447690391034	Not	1.17927150384204	0.000325234100715142	0.00199984199379266	1.69392984606264	0.760374126834624	Up	--	--	--	--	--	--	--	--	--
60	Dimethadione	5.15760643792592	4.99195003228223	5.00796569348953	7.57888710900864	7.21665040458074	7.27991965833556	5.0968684248663	5.78672761083911	5.87548400953355	5.93018909522418	6.47137396697874	5.96616540733492	6.55979877369021	6.71961257375127	7.13671485833064	0.884053126329957	0.157164820847025	0.227702444446766	1.10566092955332	0.144909025489987	Not	1.19998566889455	0.00573828884591263	0.0165622103469915	1.34693032180872	0.429675220524721	Up	1.16995974792175	0.0186545374085061	0.0416686415517557	1.21178964946715	0.277139287912861	Up	1.17559865629605	0.000455908919552317	0.00239997336896409	1.45640276382348	0.542409383707922	Up	5,5-Dimethyloxazolidine-2,4-dione	C5H7NO3	129.043			3081			HMDB0061093
61	1,4a,7-trimethyl-7-vinyl-3,4,6,8,8a,9,10,10a-octahydro-2H-phenanthrene-1-carboxylic acid	1.43287322580325	1.36131123737053	1.09581699695259	3.10761772926877	3.03887661233959	3.23624668439281	2.36708616841088	3.41556486799799	2.64534640959877	2.78149496470915	3.13221830017524	2.74206533188888	2.92370055813553	2.7242369853548	2.87652279050146	1.1145592630623	0.0305314417655617	0.0568914715306288	2.16657950707655	1.11541918023331	Up	1.2103534233676	0.000671387536264558	0.00401189983443715	2.19137715534813	1.13183780624679	Up	1.21192463981669	0.000700392660971505	0.00425851347584434	2.22513505084702	1.15389290069678	Up	1.17273554578991	0.000434052359367735	0.0023623211328243	2.41201478255907	1.27023874913655	Up	--	--	--	--	--	--	--	--	--
62	(5R,9S)-5,9-dimethyl-14-methylene-tetracyclo[11.2.1.01,10.04,9]hexadecane-5-carboxylic acid	1.43287322580325	1.36131123737053	1.09581699695259	3.10761772926877	3.03887661233959	3.23624668439281	2.36708616841088	3.41556486799799	2.64534640959877	2.78149496470915	3.13221830017524	2.74206533188888	2.92370055813553	2.7242369853548	2.87652279050146	1.1145592630623	0.0305314417655617	0.0568914715306288	2.16657950707655	1.11541918023331	Up	1.2103534233676	0.000671387536264558	0.00401189983443715	2.19137715534813	1.13183780624679	Up	1.21192463981669	0.000700392660971505	0.00425851347584434	2.22513505084702	1.15389290069678	Up	1.17273554578991	0.000434052359367735	0.0023623211328243	2.41201478255907	1.27023874913655	Up	--	--	--	--	--	--	--	--	--
63	Kaurenoic acid	1.43287322580325	1.36131123737053	1.09581699695259	3.10761772926877	3.03887661233959	3.23624668439281	2.36708616841088	3.41556486799799	2.64534640959877	2.78149496470915	3.13221830017524	2.74206533188888	2.92370055813553	2.7242369853548	2.87652279050146	1.1145592630623	0.0305314417655617	0.0568914715306288	2.16657950707655	1.11541918023331	Up	1.2103534233676	0.000671387536264558	0.00401189983443715	2.19137715534813	1.13183780624679	Up	1.21192463981669	0.000700392660971505	0.00425851347584434	2.22513505084702	1.15389290069678	Up	1.17273554578991	0.000434052359367735	0.0023623211328243	2.41201478255907	1.27023874913655	Up	Kaurenoic acid	C20H30O2	302.225	J133.946J	15417			C11874	HMDB0302664
64	beta-Chamigrenic acid	0.20213998414333	0.225615635757928	0.188007185463632	1.12695759440179	1.06165744162085	1.11192892225785	0.537270322971348	0.535450249146942	0.55205306375276	0.4895091786095	0.39874841688463	0.501218623813714	0.65172482989731	0.633837006195038	0.642065151889786	1.21403541325342	0.000141282357300314	0.00147553178506691	2.63863556180247	1.39979210493189	Up	1.22306308018324	7.0840474193744e-05	0.00112538444369574	3.13046999784252	1.64637927461893	Up	1.19536129006199	0.00937036645674124	0.0250090081492506	2.25651209719376	1.17409451287997	Up	1.18087018587024	2.49183607526361e-05	0.00050170678917421	5.36008984226426	2.42225718238134	Up	--	--	--	--	--	--	--	--	--
65	(1S,4aR,6aS,6bR,10R,11R,12aR,14bS)-1,10,11-trihydroxy-2,2,6a,6b,9,9,12a-heptamethyl-1,3,4,5,6,6a,7,8,8a,10,11,12,13,14b-tetradecahydropicene-4a-carboxylic acid	37.8061266985041	34.9135852800482	36.348673686595	43.7254132996212	41.4393611443013	40.6709625863822	50.834373200836	49.675311754733	49.7274017375705	35.2960460588875	36.7255418860615	34.7556042745401	42.0888390619065	41.7840557004189	41.1925249682795	1.20665825417599	0.000955847192205593	0.00426203097346466	1.37745769112587	0.462008006825256	Up	1.16386660983828	0.016543685098533	0.0369866827031275	1.14666976106688	0.197449957464781	Up	0.434923689106387	0.500469178305688	0.577077639996688	0.978993056221695	-0.0306295	Not	1.0804047389322	0.0109941806763509	0.0229643153592655	1.15373246117931	0.20630871646307	Up	--	--	--	--	--	--	--	--	--
66	1,10-dihydroxy-9-(hydroxymethyl)-1,2,6a,6b,9,12a-hexamethyl-2,3,4,5,6,6a,7,8,8a,10,11,12,13,14b-tetradecahydropicene-4a-carboxylic acid	37.8061266985041	34.9135852800482	36.348673686595	43.7254132996212	41.4393611443013	40.6709625863822	50.834373200836	49.675311754733	49.7274017375705	35.2960460588875	36.7255418860615	34.7556042745401	42.0888390619065	41.7840557004189	41.1925249682795	1.20665825417599	0.000955847192205593	0.00426203097346466	1.37745769112587	0.462008006825256	Up	1.16386660983828	0.016543685098533	0.0369866827031275	1.14666976106688	0.197449957464781	Up	0.434923689106387	0.500469178305688	0.577077639996688	0.978993056221695	-0.0306295	Not	1.0804047389322	0.0109941806763509	0.0229643153592655	1.15373246117931	0.20630871646307	Up	--	--	--	--	--	--	--	--	--
67	10,11-dihydroxy-9-(hydroxymethyl)-1,2,6a,6b,9,12a-hexamethyl-2,3,4,5,6,6a,7,8,8a,10,11,12,13,14b-tetradecahydro-1H-picene-4a-carboxylic acid	37.8061266985041	34.9135852800482	36.348673686595	43.7254132996212	41.4393611443013	40.6709625863822	50.834373200836	49.675311754733	49.7274017375705	35.2960460588875	36.7255418860615	34.7556042745401	42.0888390619065	41.7840557004189	41.1925249682795	1.20665825417599	0.000955847192205593	0.00426203097346466	1.37745769112587	0.462008006825256	Up	1.16386660983828	0.016543685098533	0.0369866827031275	1.14666976106688	0.197449957464781	Up	0.434923689106387	0.500469178305688	0.577077639996688	0.978993056221695	-0.0306295	Not	1.0804047389322	0.0109941806763509	0.0229643153592655	1.15373246117931	0.20630871646307	Up	--	--	--	--	--	--	--	--	--
68	Kaempferol 3-O-sophoroside	0.209994684404716	0.207811818378592	0.174344547023465	0.122679271754256	0.148680163187057	0.115328000416294	0.323732028103743	0.254443472804102	0.266497121147728	0.0458094220850668	0.0419072929059234	0.0364113671763164	0.0803736604701445	0.0779449161744522	0.0800111443641999	1.05663899159474	0.0389598734616496	0.0697297539642423	1.42644790097257	0.512427055450226	Up	1.20292488696513	0.00920326818559877	0.0237872831146296	0.402481294403796	-1.31301	Down	1.22202549352428	0.00375066203663683	0.0124659993756021	0.209622328978073	-2.25414	Down	1.07922570357495	0.0115675285188277	0.02395946672466	0.653021615825537	-0.614797	Down	Kaempferol 3-O-sophoroside	C27H30O16	610.153	J94.447E	31743	5282155		C12634	HMDB0304696
69	(4aS,6aS,6bR,10S,12aR)-10-hydroxy-2,2,6a,6b,9,9,12a-heptamethyl-1,3,4,5,6,6a,7,8,8a,10,11,12,13,14b-tetradecahydropicene-4a-carboxylic acid	7.71868576830993	7.53657425968063	7.87950256355381	10.4685223670194	10.156002306005	9.59127220520018	10.6459118267776	11.0763421754375	11.2993325120874	8.60422844145097	8.63812515300297	8.26024836258153	8.26278345874687	8.24854507039104	8.28881146517149	1.20630304632806	0.000614172692071371	0.00336491851473512	1.42735791576144	0.513347141785353	Up	1.1539535073438	0.0289392075718241	0.0564343429095251	1.0719859300987	0.100285970431847	Up	1.14910857425981	0.00795335898137383	0.0221988603328474	1.10234984500582	0.140582154541418	Up	1.15124713707473	0.00576866737179301	0.0141003847022675	1.30607767244901	0.385240696520555	Up	--	--	--	--	--	--	--	--	--
70	(2S,4aS,6aS,6bR,10S,12aS,14bS)-10-hydroxy-2,4a,6a,6b,9,9,12a-heptamethyl-13-oxo-3,4,5,6,6a,7,8,8a,10,11,12,14b-dodecahydro-1H-picene-2-carboxylic acid	8.93855356509359	8.09167852571994	8.48569429024803	7.09265645037224	6.77131227664038	6.93304716742817	11.044542145378	10.5841071577893	10.521946900705	10.4675182979228	10.6486478520883	10.4421476423564	7.43421791532987	7.21695601963824	7.32629450408215	1.17664835567905	0.00281401000064657	0.0090839033574591	1.26002073072821	0.333447470132129	Up	1.12623793933356	0.033718170778947	0.0637805476302638	0.861323555760154	-0.215373	Down	1.19850161213142	0.0103997958184024	0.0268031725782075	1.23680846703613	0.306622100919078	Up	1.12198290287853	0.0142370433349953	0.0282570585703718	0.815060193537663	-0.295021	Down	--	--	--	--	--	--	--	--	--
71	9-Oxo-10(E),12(E)-octadecadienoic acid	2.14287590681579	2.01824279254862	2.06617701856281	3.43163708579033	4.1593878242229	3.48668638403903	2.24366622525195	2.20188899703438	2.28493726421895	2.93777835625497	3.60241861424482	2.94973892236295	2.50508234570856	2.44993416455442	3.14052731175763	1.08176605435043	0.0237438831441038	0.0467457699399544	1.08080502217511	0.112106283560736	Up	0.993757234086621	0.103042832178629	0.160052221046932	1.30000953683877	0.378522206868752	Not	1.14401923723342	0.0354102384671027	0.0692238228951075	1.5239256850358	0.607792550833571	Up	1.13425377595112	0.0183551926627062	0.0344783278143261	1.77889597601116	0.830982149008282	Up	--	--	--	--	--	--	--	--	--
72	Capric acid	0.265078956940662	0.288521270465991	0.25576428678019	0.258932833003168	0.302644186492919	0.252245324198364	0.269397529631534	0.284340956305252	0.298578415540517	0.246245333309191	0.261628898004633	0.264506003417674	0.313415155116718	0.261653370052619	0.273074618914614	0.591669624454925	0.329875583239399	0.412714294725526	1.05306927414975	0.0746003444215628	Not	0.403335235667505	0.529820236650057	0.603303462945344	1.04791244144929	0.06751817721495	Not	0.591135904741159	0.349261535856565	0.438205309618109	0.954304545347528	-0.0674784	Not	0.0465497199079578	0.940783249609797	0.948554303814111	1.00550781437717	0.00792429369635332	Not	FA(10:0)	C10H20O2	172.146	J2.575E	30813	2969	334-48-5	C01571	HMDB0000511
73	4,4'-Dihydroxy-2,2',3,3',5,5'-hexamethylbiphenyl	0.162293573840192	0.100800621962572	0.102945971750962	0.201567826254243	0.19592690703628	0.201716305999545	0.0663742038722715	0.13655596625634	0.0840903899547835	0.38310415032517	0.217094345189843	0.221539270476687	0.171551480746691	0.172010837435036	0.173742991833528	0.501520410752724	0.417472969105386	0.499586218543394	0.784123125070057	-0.350848	Not	0.955548194595973	0.12925669985922	0.19206660952465	1.41324738613373	0.499014028664729	Not	0.981540871172457	0.0948333191472023	0.155217957765261	2.24493877675621	1.16667610079066	Not	1.04838572418148	0.059896767308854	0.0932098697642964	1.63700897443753	0.711062231000236	Not	--	--	--	--	--	--	--	--	--
74	Valproic acid	0.203322889197383	0.196161673526958	0.182825773760799	0.191450682107992	0.181772303203065	0.186157607353555	0.104265662470654	0.200196643662572	0.20252389508923	0.104063608755685	0.204473004711068	0.18469980313746	0.205048194207051	0.204006594556232	0.203823053031667	0.435622324963316	0.520882337958281	0.593168050164736	0.870646061827882	-0.199842	Not	0.788773000121073	0.231512659424598	0.311016715013939	1.05249349598415	0.0738113180038713	Not	0.53047487563594	0.436678661666779	0.523638641003003	0.84703359308615	-0.239509	Not	0.590410507573193	0.336750092043381	0.4020005683134	0.960622811611188	-0.057958	Not	Valproate, semisodium	C8H16O2	144.115	J4.972G	39867	3121	99-66-1	C07185	HMDB0001877
75	(10S,11R)-1,10,11-trihydroxy-9-(hydroxymethyl)-1,2,6a,6b,9,12a-hexamethyl-2,3,4,5,6,6a,7,8,8a,10,11,12,13,14b-tetradecahydropicene-4a-carboxylic acid	5.92836382708401	5.73431656418524	5.70062382452785	10.3285651547531	10.0114755411522	10.4779201229193	18.0456556088133	18.0370253796536	18.3724544771526	6.29063413293474	6.30337251965105	5.85871019217514	7.08025824435593	7.11996346383401	7.09279591459214	1.21679923252665	5.99530148000044e-07	6.88754340614169e-05	3.13621962668121	1.64902659364606	Up	1.2174835592849	0.00235241683547952	0.00903069252755791	1.22632290249282	0.294338904386238	Up	0.921553736986881	0.114727095315588	0.177927315549055	1.0627422416508	0.0877917268926111	Not	1.17956375720422	9.14081865405653e-05	0.00102011536179271	1.77489033399452	0.827729886876476	Up	--	--	--	--	--	--	--	--	--
76	Palmitamide	4.77315706484178	5.02428304689585	5.67790699658884	3.00292239728884	2.58387455627159	2.6275204335413	3.81496435021371	3.44191032911368	3.1544935100323	3.20670340547717	3.14685836034045	2.87209712401465	2.86672485178032	2.97768624820434	2.75073285495616	1.13417896748138	0.00914473340020103	0.0217006856993835	0.672771222285404	-0.571812	Down	1.18987494672605	0.0101921688070373	0.0260333305215044	0.555408799219516	-0.848378	Down	1.19171547652402	0.00900705044028447	0.0245646916314934	0.596151984524368	-0.746248	Down	1.14737594708103	0.00442233492629792	0.0114352170693751	0.530800203032734	-0.913759	Down	Palmitamide	C16H33NO	255.256		74475	69421	629-54-9		HMDB0012273
77	3-Pyridinemethanol	0.158519815537595	0.155933115717088	0.282775900660469	0.18361284029867	0.00241040829042779	0.200007444748085	0.158131685107625	0.17204316839186	0.195069262138955	0.170022875549514	0.148537380819898	0.167672288467342	0.00177637273220342	0.138062796331639	0.183634906552702	0.329669421085518	0.628778607963721	0.689115949131956	0.879468785782032	-0.185296	Not	0.675026809651733	0.259936800142654	0.342110608486204	0.54162501595787	-0.884634	Not	0.496199936735667	0.470935985522653	0.55382526085274	0.814147808767934	-0.296637	Not	0.496584421213632	0.41355300260812	0.473706166623847	0.646369821261452	-0.629568	Not	beta Pyridylcarbinol	C6H7NO	109.053						HMDB0245980
78	3-Pyridol	0.229442990304908	0.14566807540358	0.228930773472822	0.23598758540641	0.225659304121082	0.17269053972061	0.259852197341568	0.25108040281069	0.263510336138918	0.235755666203859	0.25316420731717	0.252207182353255	0.267455120541753	0.138912901443966	0.159172521794477	0.865106396121103	0.176127155221766	0.249495461473184	1.28210148048821	0.358510458214697	Not	0.159021414244054	0.806450000156355	0.84087689450668	0.936260548684348	-0.095018	Not	0.772354400659839	0.239582785485886	0.326187030344008	1.22694655866682	0.295072411816284	Not	0.172255624878885	0.783135949851673	0.811817680499107	1.05015478746945	0.0706019894688192	Not	--	--	--	--	--	--	--	--	--
79	Stearidonic acid	0.0818612195810407	0.0721003929286884	0.0717996100686996	0.122183094195334	0.119284832269742	0.121913970619929	0.0905282365823232	0.0872954685010156	0.0875812723829771	0.109325847282203	0.110336113088048	0.107338357675332	0.10444393655517	0.103544224961421	0.103509404007414	1.0799606425308	0.0467829096571193	0.08195334685107	1.17560037297422	0.233397721815363	Up	1.19283130800795	0.0125514704867872	0.0302411508399288	1.37976558580955	0.464423182281297	Up	1.2115519257573	0.0064184261484571	0.0188023264499096	1.44843438705238	0.534494333128777	Up	1.16925555397395	0.0030713678443018	0.00882114911753149	1.60958508699946	0.686688843573926	Up	Moroctic acid	C18H28O2	276.209	J381.480G	32389	5312508	20290-75-9	C16300	HMDB0006547
80	(1S,4S,5R,9S,10R,13R,14R)-5-(acetoxymethyl)-9-methyl-14-(2-methylpropanoyloxymethyl)tetracyclo[11.2.1.01,10.04,9]hexadecane-5-carboxylic acid	0.0130639564310443	0.0126889284734663	0.0139482693038749	0.0139863451844817	0.0149968329829819	0.0178590414224071	0.0248496284605196	0.0232665058160441	0.0214925333144598	0.0136960738814972	0.0164516834914225	0.0156737510182675	0.0187954103313288	0.0176634515404253	0.0199278862095587	1.1913907660842	0.00436580531666965	0.0124291804423554	1.75331596723002	0.810086009377101	Up	1.18307252337957	0.00419515326004914	0.0133211552840068	1.4202798181974	0.506175192093449	Up	0.92503767499555	0.115038082567364	0.17826791031686	1.15416061081441	0.206844000675232	Not	0.825938470097726	0.167820879078822	0.223746442191391	1.17987047288355	0.238628488074025	Not	--	--	--	--	--	--	--	--	--
81	6-acetoxy-1,4a,7-trimethyl-7-vinyl-3,4,4b,5,6,8,10,10a-octahydro-2H-phenanthrene-1-carboxylic acid	12.3315619440819	11.9247667371949	12.387542264017	8.99113798840321	8.80789139280464	9.58033399627114	1.95157975554671	2.05713699261858	2.26396012150394	0.0804762442990339	0.0433976155298368	0.0390343917053126	21.1092596270811	20.4418599861355	20.3201905246656	1.21636365800968	3.42493665411403e-06	0.000177047266932728	0.171179428042245	-2.54642	Down	1.22234909137276	4.57089198484459e-05	0.000858800282537146	1.68844907870816	0.755698670311939	Up	1.23608218699987	0.000128263094974377	0.00194708894235018	0.00444571622297741	-7.81337	Down	1.16390878747303	0.000884844579223035	0.00370837223867508	0.747174429752633	-0.420483	Down	--	--	--	--	--	--	--	--	--
82	13(S)-HODE	1.39985617143209	1.28061942059855	1.34247422481786	2.09518730055425	1.96781700364847	2.04604291064244	1.59947600575862	1.62041564423226	1.68408975987527	1.62416461343459	1.63485438936601	1.65444721540717	1.55551195441404	1.55931411992225	1.56726575649798	1.1686360977058	0.00318101983097779	0.00992417209249142	1.21900138781941	0.285699768451181	Up	1.1684623055517	0.0227572877732708	0.0470558098507631	1.16384544774216	0.218899489019389	Up	1.20174899968314	0.00956790513877057	0.0253627485404095	1.22135906285226	0.28848739528333	Up	1.17000457648733	0.000168144024489017	0.00137977008330693	1.51854919722336	0.602693648999561	Up	--	--	--	--	--	--	--	--	--
83	Pelargonic acid	0.238489022895895	0.211953576103625	0.237750318898461	0.213317364486083	0.220155317969204	0.228629596973443	0.161050950917368	0.156609838272433	0.183299819848859	0.214219648959567	0.222019416142346	0.200353450548686	0.236054022419044	0.223389210720713	0.226390651815501	1.13565945535667	0.00658998324044965	0.017046671878938	0.727936303920122	-0.458116	Down	0.0488952534292435	0.939857635831537	0.954512380672985	0.99657213423537	-0.00495386	Not	0.772727427529716	0.192626837561893	0.270118202542822	0.925020439900791	-0.112443	Not	0.480711700231664	0.440226097599607	0.498123736159926	0.962088190984379	-0.0557589	Not	Pelargonic acid	C9H18O2	158.131	J1.991G	29019	8158	112-05-0	C01601	HMDB0000847
84	Magnesium Lithospermate B	71.6667838631693	9.87685602543122	10.7104161731243	12.8771839724157	24.4392	25.1492192365149	16.6390649664979	11.8434891821795	11.3992904875662	16.2447701983751	40.7226757784617	32.7709819498953	21.0134582728031	12.1741082008715	16.8383623264571	0.472910983061844	0.483631376008298	0.560220686443776	0.432304511462994	-1.20988	Not	0.397637594949534	0.56339396171622	0.632889268257649	0.54226264877352	-0.882936	Not	0.0251893134200434	0.972048666203299	0.976747553494909	0.972731517264568	-0.0398864	Not	0.274596102682031	0.677821436027936	0.717887887506811	0.677103760985387	-0.562551	Not	--	--	--	--	--	--	--	--	--
85	(1R,9S,10S)-3,4-dihydroxy-5-isopropyl-11,11-dimethyl-16-oxatetracyclo[7.5.2.01,10.02,7]hexadeca-2,4,6-triene-8,15-dione	0.0951468111728632	0.0843010758733884	0.0964641470795895	0.342341959129026	0.328958806735133	0.322463831146957	0.129479087304287	0.146028619407472	0.155841388413536	0.348546974737235	0.38938469945656	0.344978111255048	1.06570824182677	1.07225758390331	1.09879039195783	1.15425830173448	0.00968040863082607	0.0228331377487963	1.56335730875936	0.644647547155743	Up	1.22480559998725	1.40393355726193e-05	0.000517601164318834	11.7311165058196	3.55226842289606	Up	1.22889	0.00157403514511136	0.00711067941943154	3.92483709121197	1.97263277309262	Up	1.18024799156661	1.68533831560206e-05	0.000446127660873961	3.60174430288847	1.84869576424008	Up	--	--	--	--	--	--	--	--	--
86	(1R,4aR,4bS,6aS,9R,10R,10aS)-1-(carboxymethyl)-2-(1-carboxy-1-methyl-ethyl)-10-hydroxy-1,4a,4b,9,10-pentamethyl-3,4,5,6,7,8,9,10a,12,12a-decahydro-2H-chrysene-6a-carboxylic acid	0.237245319968442	0.35858823986558	0.367965833372629	0.83858408472447	0.834888099353184	0.803574866884647	0.69699068320176	0.715464152826683	0.727992709513372	0.267717435922112	0.282092575947464	0.257013971017974	0.634773342875611	0.565272941851036	0.635094925983406	1.18787679552008	0.00892031640106776	0.0214021841907682	2.22084342512434	1.15110768295272	Up	1.16369170460045	0.00816628459871409	0.0215925847170329	1.90406968882224	0.929086282153397	Up	0.644934796837587	0.339316114170469	0.427928725757327	0.837128544149806	-0.256479	Not	1.16512327183428	0.00451638071634362	0.0116212009736747	2.57008571329448	1.36181647462648	Up	--	--	--	--	--	--	--	--	--
87	(Z)-2-oct-7-enylpent-2-enedioic acid	0.341748784955395	0.332578467038989	0.335606997913378	0.341390945128021	0.319258271308615	0.329410345211249	0.328328897966232	0.338672431813855	0.366512315707502	0.325272196273855	0.330835996332237	0.329088351955347	0.362206160746225	0.353187736617251	0.351284537325703	0.387120570504075	0.565287114544758	0.633757597420157	1.02334745611606	0.0332960650319623	Not	1.1143263453562	0.0131356055477227	0.0314556207336018	1.05618601882905	0.07886394909773	Up	0.982742174144461	0.072110882673235	0.123954477617164	0.975505627867772	-0.0357779	Not	0.508666846933643	0.417601026792563	0.477032943455692	0.980320809734206	-0.0286741	Not	--	--	--	--	--	--	--	--	--
88	methyl (E)-7-(4-acetoxy-2,6-dimethyl-tetralin-5-yl)-3,5-dihydroxy-hept-6-enoate	1.03902702628064	1.04511977269044	1.43168820015686	1.11240226575157	1.01011785888513	1.08348313081019	0.379277814416199	0.392029429135028	0.396654229563346	0.047010609928341	0.0282507793335598	0.0201998027197058	2.20215147423837	2.20741191999766	2.2983979025201	1.15633414748691	0.0262949369707237	0.050644982153672	0.332200309003202	-1.58987	Down	1.18911596252083	0.0111167826361801	0.0274772125013706	1.90792835796332	0.93200699967071	Up	1.20579459232769	0.0124871522133217	0.0311540076319572	0.0271517838593917	-5.20281	Down	0.426795398005229	0.512787611339762	0.565166029879546	0.911875345754877	-0.133091	Not	--	--	--	--	--	--	--	--	--
89	Kaempferol	0.218011112943261	0.209443928029407	0.204339405526669	0.191755325278154	0.190076912351947	0.17631753427486	0.209489283629496	0.222452597685571	0.238629835065234	0.183616272451383	0.222602814075385	0.209784447743634	0.252346133295455	0.239098392518129	0.234859009643629	0.693857006354701	0.264128818711356	0.343666610888261	1.06137640192284	0.0859363781062278	Not	1.1290297062448	0.010527334181978	0.0266111397045083	1.14958835026413	0.201117346951968	Up	0.262468788440656	0.699648634772281	0.754568538662643	0.975006250345457	-0.0365166	Not	1.05185939144161	0.0190659976901024	0.0355304327182921	0.883435704440854	-0.178803	Down	Pelargidenon	C15H10O6	286.048	J1.575J	28499	5280863	520-18-3	C05903	HMDB0005801
90	3-(1,2-dihydroxypropyl)-1,6,8-trihydroxy-anthracene-9,10-dione	1.44902960338411	1.43745599570061	1.36544556499337	1.12264556218857	1.11034816147893	1.10705152308094	0.190887841354863	0.207345193916571	0.420355690513401	1.21970547442433	1.25287363281752	1.23531802037666	0.88842151001311	0.883247352988622	0.927744670829536	1.20550923780859	0.00176982189489173	0.00658302023746388	0.192521631747141	-2.37691	Down	1.21746847093159	0.000361512240301127	0.00275297405940123	0.634867647114546	-0.655472	Down	1.18147536384121	0.0121897494358473	0.0304900014735104	0.872050130760398	-0.197517	Down	1.16460086950473	0.00598207443124589	0.0145310837863473	0.785536058289559	-0.348251	Down	--	--	--	--	--	--	--	--	--
91	(E)-11-hydroxyoctadec-9-enoic acid	0.669385452041942	0.664082726890664	0.669495190388838	0.310253665160284	0.320176960750584	0.349424079422044	0.677129840704718	0.675074732486713	0.719754536332388	0.665016821906937	0.706833178993935	0.689913608969241	0.645059596136949	0.699412167355411	0.595257568032692	0.751268794415106	0.253965619319173	0.334003269044004	1.03444683076044	0.0488594944298904	Not	0.40473245082246	0.556163290739511	0.626730981229122	0.968429758244748	-0.0462807	Not	0.770510476097529	0.246313212323328	0.333026387555657	1.02935662301632	0.0417428939153161	Not	1.1793988033859	0.000946960504296037	0.00381322446369105	0.489202508813161	-1.0315	Down	--	--	--	--	--	--	--	--	--
92	(4aS,6aS,6bR,9R,10S,11R,12aR)-10,11-dihydroxy-9-(hydroxymethyl)-2,2,6a,6b,9,12a-hexamethyl-1,3,4,5,6,6a,7,8,8a,10,11,12,13,14b-tetradecahydropicene-4a-carboxylic acid	37.8061266985041	34.9135852800482	36.348673686595	43.7254132996212	41.4393611443013	40.6709625863822	50.834373200836	49.675311754733	49.7274017375705	35.2960460588875	36.7255418860615	34.7556042745401	42.0888390619065	41.7840557004189	41.1925249682795	1.20665825417599	0.000955847192205593	0.00426203097346466	1.37745769112587	0.462008006825256	Up	1.16386660983828	0.016543685098533	0.0369866827031275	1.14666976106688	0.197449957464781	Up	0.434923689106387	0.500469178305688	0.577077639996688	0.978993056221695	-0.0306295	Not	1.0804047389322	0.0109941806763509	0.0229643153592655	1.15373246117931	0.20630871646307	Up	--	--	--	--	--	--	--	--	--
93	(4aR,5R,6aR,6aS,6bR,8aR,9R,10S,12aR,14bS)-5,10-dihydroxy-9-(hydroxymethyl)-2,2,6a,6b,9,12a-hexamethyl-1,3,4,5,6,6a,7,8,8a,10,11,12,13,14b-tetradecahydropicene-4a-carboxylic acid	37.8061266985041	34.9135852800482	36.348673686595	43.7254132996212	41.4393611443013	40.6709625863822	50.834373200836	49.675311754733	49.7274017375705	35.2960460588875	36.7255418860615	34.7556042745401	42.0888390619065	41.7840557004189	41.1925249682795	1.20665825417599	0.000955847192205593	0.00426203097346466	1.37745769112587	0.462008006825256	Up	1.16386660983828	0.016543685098533	0.0369866827031275	1.14666976106688	0.197449957464781	Up	0.434923689106387	0.500469178305688	0.577077639996688	0.978993056221695	-0.0306295	Not	1.0804047389322	0.0109941806763509	0.0229643153592655	1.15373246117931	0.20630871646307	Up	--	--	--	--	--	--	--	--	--
94	Benzoic acid	0.363643048486426	0.318977092261075	0.366817000497473	0.4072555684061	0.475808109603014	0.382270852852888	0.398165370927304	0.434540367501731	0.431293262559591	0.313438442519057	0.368125304894431	0.336602834371029	0.483855709690455	0.399529462132561	0.396076314315239	1.0692775485034	0.023722093181962	0.0467457699399544	1.20445422723376	0.268379568007581	Up	0.934047327639804	0.0981317934168374	0.15443116424345	1.21918830185522	0.285920965312286	Not	0.285952023431707	0.662175459102667	0.722137686254502	0.970202541694532	-0.0436421	Not	0.883102812293577	0.106321312884928	0.151566075959317	1.20572684263957	0.269903101760704	Not	Acide benzoique	C7H6O2	122.037	J2.358B	30746	243	65-85-0	C00261	HMDB0001870
95	Caprylic acid	0.203322889197383	0.196161673526958	0.182825773760799	0.191450682107992	0.181772303203065	0.186157607353555	0.104265662470654	0.200196643662572	0.20252389508923	0.104063608755685	0.204473004711068	0.18469980313746	0.205048194207051	0.204006594556232	0.203823053031667	0.435622324963316	0.520882337958281	0.593168050164736	0.870646061827882	-0.199842	Not	0.788773000121073	0.231512659424598	0.311016715013939	1.05249349598415	0.0738113180038713	Not	0.53047487563594	0.436678661666779	0.523638641003003	0.84703359308615	-0.239509	Not	0.590410507573193	0.336750092043381	0.4020005683134	0.960622811611188	-0.057958	Not	1-Heptanecarboxylic acid	C8H16O2	144.115	J2.013C	28837	379	124-07-2	C06423	HMDB0000482
96	Polygalacic acid	5.92836382708401	5.73431656418524	5.70062382452785	10.3285651547531	10.0114755411522	10.4779201229193	18.0456556088133	18.0370253796536	18.3724544771526	6.29063413293474	6.30337251965105	5.85871019217514	7.08025824435593	7.11996346383401	7.09279591459214	1.21679923252665	5.99530148000044e-07	6.88754340614169e-05	3.13621962668121	1.64902659364606	Up	1.2174835592849	0.00235241683547952	0.00903069252755791	1.22632290249282	0.294338904386238	Up	0.921553736986881	0.114727095315588	0.177927315549055	1.0627422416508	0.0877917268926111	Not	1.17956375720422	9.14081865405653e-05	0.00102011536179271	1.77489033399452	0.827729886876476	Up	--	--	--	--	--	--	--	--	--
97	3-Hydroxy-2-methylpyridine	0.158519815537595	0.155933115717088	0.282775900660469	0.18361284029867	0.00241040829042779	0.200007444748085	0.158131685107625	0.17204316839186	0.195069262138955	0.170022875549514	0.148537380819898	0.167672288467342	0.00177637273220342	0.138062796331639	0.183634906552702	0.329669421085518	0.628778607963721	0.689115949131956	0.879468785782032	-0.185296	Not	0.675026809651733	0.259936800142654	0.342110608486204	0.54162501595787	-0.884634	Not	0.496199936735667	0.470935985522653	0.55382526085274	0.814147808767934	-0.296637	Not	0.496584421213632	0.41355300260812	0.473706166623847	0.646369821261452	-0.629568	Not	--	--	--	--	--	--	--	--	--
98	(10E,12E)-9-hydroxyoctadeca-10,12-dienoic acid	1.39985617143209	1.28061942059855	1.34247422481786	2.09518730055425	1.96781700364847	2.04604291064244	1.59947600575862	1.62041564423226	1.68408975987527	1.62416461343459	1.63485438936601	1.65444721540717	1.55551195441404	1.55931411992225	1.56726575649798	1.1686360977058	0.00318101983097779	0.00992417209249142	1.21900138781941	0.285699768451181	Up	1.1684623055517	0.0227572877732708	0.0470558098507631	1.16384544774216	0.218899489019389	Up	1.20174899968314	0.00956790513877057	0.0253627485404095	1.22135906285226	0.28848739528333	Up	1.17000457648733	0.000168144024489017	0.00137977008330693	1.51854919722336	0.602693648999561	Up	--	--	--	--	--	--	--	--	--
99	Oleamide	9.21064067385685	9.21529888031528	10.0315196493939	5.67476031466247	4.86788351264306	5.28343578474389	6.70634615033944	7.41503488757682	6.74610135521235	5.08921301405819	5.62332734038445	5.54258	3.91270935822081	3.71260488959932	3.99741955495133	1.17286328945648	0.00232275489453351	0.00802892090092735	0.733286912364744	-0.44755	Down	1.2183993226561	0.00108942880320165	0.00555120763338761	0.408424860407601	-1.29186	Down	1.22171979807671	0.000637862423440217	0.00410179662596688	0.571207880370525	-0.807912	Down	1.16542735798815	0.000345300324544695	0.00208783756605507	0.556131153482116	-0.846503	Down	Oleamide	C18H35NO	281.272			1930		C19670	HMDB0247607
100	LPC(18:0/0:0)	1.03989835657513	1.03336402877391	1.05708182574832	2.11422626133917	1.89044441342543	2.00584393118812	2.18313799981676	1.95285241911483	1.95450655712521	1.83629981055758	1.92536884809105	2.0353171332945	1.45495449648216	1.42023743146046	1.30463314821423	1.20295264751329	0.00562713802633284	0.0149518547349287	1.94563171502528	0.96023865092578	Up	1.18491974617111	0.0147256589668452	0.0340923431530989	1.33526053184151	0.417121263504037	Up	1.22582486988339	0.00373133484258778	0.0124659993756021	1.85187	0.888981645747848	Up	1.17173424240442	0.00412831894243911	0.0108514224691569	1.92008105199578	0.941167212427833	Up	LPC(18:0/0:0)	C26H54NO7P	523.364		73858	497299	19420-57-6	C04230	HMDB0010384
101	Xyloidone	0.180581765195466	0.161843542138202	0.180043488013428	0.342750394848664	0.302069020725471	0.324947489065475	0.177232393291519	0.210631612173063	0.198183267212976	0.229978873726811	0.248853400471169	0.251747715259847	0.202209959199191	0.207401193153502	0.219369443960324	0.820954468908768	0.152921300892856	0.222048550664496	1.1216885637892	0.165672168062492	Not	1.11785174135307	0.0122115492404227	0.0294584780441803	1.20386251181788	0.267670637243243	Up	1.19440497127083	0.00172224898811713	0.00758489339913436	1.39832272465665	0.483697364668635	Up	1.16404634987341	0.00147601647411916	0.00532839218845604	1.85612406573556	0.892293145292731	Up	--	--	--	--	--	--	--	--	--
102	Citropten	0.359041165817025	0.311659097208188	0.261244421179213	0.612257498104891	0.616956325240875	0.603335516004886	0.946201811654991	0.999243037543105	1.0498802329776	0.330338205856645	0.390783562534055	0.33435347811307	0.340221209958531	0.343406005966405	0.3790398943094	1.20863198119655	7.68615353150562e-05	0.000979316193922958	3.21405887381902	1.68439635595414	Up	0.704116129724441	0.260522305745891	0.342110608486204	1.14026843893799	0.189373499771907	Not	0.636282840092356	0.304047084094968	0.393888353963667	1.13255138893227	0.179576513296429	Not	1.16146313517904	0.00776937114194201	0.0177884898478461	1.96637136346246	0.975535810809217	Up	Citropten	C11H10O4	206.058			2775	487-06-9		HMDB0032952
103	7-hydroxy-3-(hydroxymethyl)-5-methyl-isochromen-1-one	1.93682187898536	1.81711538190479	2.4337456564416	3.00006222398079	2.90437601293337	3.07040472636245	4.17790635835416	6.28743767821709	6.38025795076757	2.41742949825433	2.54169713117415	2.43647012172231	2.63219822252069	2.50468119197154	2.53232031836027	1.12114007181205	0.0317646991455437	0.0588023293187173	2.72244105142398	1.44490081083786	Up	0.968038016187522	0.114910863476042	0.17399852364957	1.23942998297004	0.309676773986126	Not	0.891460440242145	0.161927052930371	0.234188050605748	1.19521262643172	0.257267294198801	Not	1.09026288564296	0.0323503685715679	0.0548439842189862	1.45043679244423	0.536487426722284	Up	--	--	--	--	--	--	--	--	--
104	2-Methoxybenzoic-acid	0.0810611219111498	0.178563811945564	0.0777381007800801	0.112669311740036	0.110751505011302	0.0994785666483982	0.117276438404508	0.118395336188235	0.119081749289543	0.19355933721627	0.0885259984276072	0.0847226391373302	0.301071217134877	0.143373948454109	0.164222205788039	0.107171875222398	0.87699592284271	0.900985290537513	1.05154829504132	0.0725151110459968	Not	0.740600892616848	0.21321655089359	0.291346252060192	1.80419106092141	0.851352125759736	Not	0.126872540290657	0.849965330534392	0.88441725859872	1.08727968722511	0.120723100871631	Not	0.0845373722705776	0.897873901337538	0.91188129449413	0.957127338350423	-0.0632172	Not	--	--	--	--	--	--	--	--	--
105	alpha-Linolenic acid	17.3026975382268	16.1227129555135	15.6336017146283	26.837151345216	23.9337453462045	27.568303844975	18.7820550563112	20.301963241017	20.5575765529359	13.4911755230271	14.2769437266381	13.1281972340127	15.7344265910639	15.3547656623014	15.3697737405865	1.12176392824501	0.00927747957347991	0.0219357356017025	1.21571128658172	0.281800650761611	Up	0.794730000470377	0.217736852537897	0.295662133328041	0.947001659891283	-0.0785611	Not	1.13119464283246	0.0139921165179259	0.0339113283558676	0.833614755836884	-0.262547	Down	1.14751443522776	0.00538211292936428	0.0134243506399086	1.5968360757788	0.675216219574916	Up	FA(18:3n3)	C18H30O2	278.225	J5.773H	27432	5280934	463-40-1	C06427	HMDB0001388
106	gamma-Linolenic acid	17.3026975382268	16.1227129555135	15.6336017146283	26.837151345216	23.9337453462045	27.568303844975	18.7820550563112	20.301963241017	20.5575765529359	13.4911755230271	14.2769437266381	13.1281972340127	15.7344265910639	15.3547656623014	15.3697737405865	1.12176392824501	0.00927747957347991	0.0219357356017025	1.21571128658172	0.281800650761611	Up	0.794730000470377	0.217736852537897	0.295662133328041	0.947001659891283	-0.0785611	Not	1.13119464283246	0.0139921165179259	0.0339113283558676	0.833614755836884	-0.262547	Down	1.14751443522776	0.00538211292936428	0.0134243506399086	1.5968360757788	0.675216219574916	Up	cis-6,cis-9,cis-12-Octadecatrienoic acid	C18H30O2	278.225	J12.229G	28661	5280933	506-26-3	C06426	HMDB0003073
107	(1S,2R,4aS,6aS,6bR,9R,10S,11R,12aR,14bS)-10,11-dihydroxy-9-(hydroxymethyl)-1,2,6a,6b,9,12a-hexamethyl-2,3,4,5,6,6a,7,8,8a,10,11,12,13,14b-tetradecahydro-1H-picene-4a-carboxylic acid	15.1484605890876	13.7536608014878	14.158040550517	19.2093616399729	19.3983675573811	19.0838132589659	18.2397232337131	19.0194249461232	18.3986257348615	16.1128726763356	17.0456985384223	16.2945221434355	17.9908027973159	17.3887941577112	17.7310196903969	1.18672165902652	0.00243518714607669	0.00831454632218143	1.29255839750067	0.370229462653477	Up	1.18299565101268	0.00722714954249714	0.0195593493158441	1.2334049444143	0.302646534846518	Up	1.11722215853506	0.0171113515891978	0.0390916240638466	1.14846510391314	0.1997070211248	Up	1.16462562461969	0.00530474927538101	0.0132993264888564	1.3397892589267	0.422006090972909	Up	--	--	--	--	--	--	--	--	--
108	14-(hydroxymethyl)-5,9-dimethyl-tetracyclo[11.2.1.01,10.04,9]hexadecane-5-carboxylic acid	0.9600539827617	0.863622200854854	0.926532700203913	1.48589968517407	1.41050765269215	1.4525663657559	1.79705990485135	1.75955235781591	0.551840800075502	0.860084784053727	0.91796535402479	0.888414962346435	1.04621846664926	1.9606505419743	1.97071729448134	0.587899204186431	0.38357688410653	0.468055898797049	1.49386946093908	0.579054086357446	Not	0.942998574455173	0.135241492704698	0.198216334254685	1.80989390747304	0.855905131756852	Not	0.486119981450723	0.453369272670421	0.536399909630074	0.96955002804035	-0.0446128	Not	1.17181946065585	0.000174930539891392	0.00138396960618681	1.58132486925165	0.661133787121432	Up	--	--	--	--	--	--	--	--	--
109	5-[(Z)-5-hydroxy-3-methyl-pent-3-enyl]-1,4a-dimethyl-6-methylene-decalin-1-carboxylic acid	0.9600539827617	0.863622200854854	0.926532700203913	1.48589968517407	1.41050765269215	1.4525663657559	1.79705990485135	1.75955235781591	0.551840800075502	0.860084784053727	0.91796535402479	0.888414962346435	1.04621846664926	1.9606505419743	1.97071729448134	0.587899204186431	0.38357688410653	0.468055898797049	1.49386946093908	0.579054086357446	Not	0.942998574455173	0.135241492704698	0.198216334254685	1.80989390747304	0.855905131756852	Not	0.486119981450723	0.453369272670421	0.536399909630074	0.96955002804035	-0.0446128	Not	1.17181946065585	0.000174930539891392	0.00138396960618681	1.58132486925165	0.661133787121432	Up	--	--	--	--	--	--	--	--	--
110	(2E,6E,10E)-12-hydroxy-6,10-dimethyl-2-(4-methylpent-3-enyl)dodeca-2,6,10-trienoic acid	0.9600539827617	0.863622200854854	0.926532700203913	1.48589968517407	1.41050765269215	1.4525663657559	1.79705990485135	1.75955235781591	0.551840800075502	0.860084784053727	0.91796535402479	0.888414962346435	1.04621846664926	1.9606505419743	1.97071729448134	0.587899204186431	0.38357688410653	0.468055898797049	1.49386946093908	0.579054086357446	Not	0.942998574455173	0.135241492704698	0.198216334254685	1.80989390747304	0.855905131756852	Not	0.486119981450723	0.453369272670421	0.536399909630074	0.96955002804035	-0.0446128	Not	1.17181946065585	0.000174930539891392	0.00138396960618681	1.58132486925165	0.661133787121432	Up	--	--	--	--	--	--	--	--	--
111	Thymol	1.33339438875366	1.25774079686063	1.28447160463052	1.33862173454842	1.36775770732216	1.32009461003052	2.64930220190761	2.95530163785174	2.85958727869328	2.34370852107439	2.42653529499927	2.1961106065377	4.10684337794138	3.68701369788491	3.92130468376205	1.20773521606547	0.00221788333249584	0.00776980838352013	2.18396539601428	1.12694999756083	Up	1.21966450422058	0.00162140213343262	0.00728326383615479	3.02279420840016	1.59588276374015	Up	1.22477030303847	0.00203163865706049	0.00830970025141512	1.7974874128475	0.845981668029765	Up	0.81870337525536	0.140111440526775	0.192026416385117	1.03892739119872	0.055094830355773	Not	Swarm brand OF thymol	C10H14O	150.104	J10.606B	27607	6989	89-83-8	C09908	HMDB0001878
112	1-methyl-5-vinyl-9,10-dihydrophenanthrene-2,7-diol	0.0817995804954266	0.0892777085630477	0.0864303645505231	0.4648690865357	0.485573941919766	0.466499664521574	0.267480722329415	0.268975330854562	0.279674501670906	0.292102436982033	0.29037615890049	0.265771126486819	0.262619630941668	0.267331719814108	0.25842851095593	1.21561051075904	1.83163366863478e-05	0.000464568903226459	3.16934484632486	1.66418464331612	Up	1.22419907073846	1.0666565847253e-06	0.000152013919382847	3.06157836733191	1.61427561228144	Up	1.23158611631065	0.00105230339863892	0.00555717373293604	3.29407577010248	1.71987374021724	Up	1.18149315679768	8.06760896649231e-05	0.000972595080960462	5.50253	2.46009419324126	Up	--	--	--	--	--	--	--	--	--
113	Trolox	0.290422245034816	0.249125396191851	0.275003323767744	0.353945716005093	0.347084734185322	0.344787594232061	0.256189365173377	0.291873408762211	0.290948770319588	0.264592649083915	0.266338440173572	0.27087439271582	0.318100601148488	0.310946832528778	0.295641013408405	0.285065429236832	0.65330510879432	0.711603389556781	1.03002952585162	0.0426856929319796	Not	0.980690134683355	0.072879308430396	0.12223705465493	1.13521251195377	0.182962395527819	Not	0.214946106873397	0.75940464151219	0.807410602501516	0.984352749467074	-0.0227527	Not	1.12558814183624	0.0193330271367187	0.0358331215289665	1.28391971695676	0.360554994072758	Up	Trolox	C14H18O4	250.121		82625	40634	56305-04-5		HMDB0038804
114	Tropolone	0.169372758457577	0.217003924618704	0.259825177534172	0.258616397775075	0.243241946894995	0.286181992010463	0.342813840315452	0.317889987739621	0.350888530714364	0.307332990537653	0.328730864904108	0.326982349353435	0.148099656397589	0.388862221028056	0.490476941720838	1.10487349206158	0.0305576823531129	0.0568914715306288	1.56544327776124	0.646571234841885	Up	0.635687260368203	0.33670282351492	0.421741869966765	1.58996573946086	0.668995678690485	Not	1.10044842715442	0.0482166582889485	0.0886623000204887	1.49031790760464	0.575620112434643	Up	0.747783989131024	0.20519590275626	0.265571635575199	1.21949561695178	0.286284572883344	Not	Purpurocatechol	C7H6O2	122.037	J44.110D	79966			C15474	HMDB0259299
115	Propylgallate	0.130091803107934	0.137889555292211	0.201663784385288	0.132106594596666	0.152214300602702	0.126489359496855	0.0291822656440826	0.0211892739336461	0.0342984241046546	0.20578377894297	0.0881981653626396	0.0735048092032081	0.074666366468871	0.0816037287371883	0.0590178662860378	1.14699399105511	0.0270413998954163	0.0518780491117368	0.18028497682359	-2.47165	Down	1.06828935332251	0.0548061814389434	0.0965637637403377	0.458405595797795	-1.1253	Not	0.416451452400185	0.524812036718552	0.598139900588047	0.782477492110914	-0.353879	Not	0.448126211823864	0.484849983224679	0.541092581278742	0.874724802347014	-0.193099	Not	--	--	--	--	--	--	--	--	--
116	2-Hydroxy-4-methoxybenzoic acid	0.489007919634618	0.436755551648733	0.512460821856239	0.44467855858838	0.459568238471617	0.436909220224805	0.478817834247417	0.453589152829295	0.50710571810174	0.364753515239319	0.373528836440495	0.370001660155108	0.491499367592535	0.394875978181267	0.413340096937192	0.00922567989467927	0.988245936923853	0.988752210457113	1.00089583526367	0.00129183854144602	Not	0.645469776695191	0.2861169319492	0.368295444682962	0.903694541185759	-0.146093	Not	1.14535072244097	0.0374864868369611	0.0719369482533293	0.770591914711425	-0.375961	Down	0.674429503071276	0.282539231316004	0.346940409790612	0.932508249013864	-0.100812	Not	--	--	--	--	--	--	--	--	--
117	Kaempferol 3-O-gentiobioside	0.209994684404716	0.207811818378592	0.174344547023465	0.122679271754256	0.148680163187057	0.115328000416294	0.323732028103743	0.254443472804102	0.266497121147728	0.0458094220850668	0.0419072929059234	0.0364113671763164	0.0803736604701445	0.0779449161744522	0.0800111443641999	1.05663899159474	0.0389598734616496	0.0697297539642423	1.42644790097257	0.512427055450226	Up	1.20292488696513	0.00920326818559877	0.0237872831146296	0.402481294403796	-1.31301	Down	1.22202549352428	0.00375066203663683	0.0124659993756021	0.209622328978073	-2.25414	Down	1.07922570357495	0.0115675285188277	0.02395946672466	0.653021615825537	-0.614797	Down	Kaempferol 3-O-gentiobioside	C27H30O16	610.153						HMDB0303606
118	(10Z)-3a,10-dimethyl-1-prop-1-en-2-yl-2,3,4,5,6,7,8,9,12,12a-decahydro-1H-cyclopenta[11]annulene-6-carboxylic acid	0.315183523978913	0.283498409972269	0.287196337841411	0.695637299214961	0.68205883286451	0.636996201045776	0.382073234378496	0.373139008203066	0.403326473114895	0.756288387925043	0.733713052583216	0.731265906722241	0.554797086342209	0.559086659556009	0.568506983667817	1.16813570400404	0.0025939537090683	0.00858808048693021	1.30778545155209	0.387125879237967	Up	1.22092784390031	0.0003426866060302	0.00273310052319596	1.89912179035804	0.925332428242251	Up	1.23430020078522	6.53013795129031e-06	0.000386069670999012	2.50741825142152	1.32620266586585	Up	1.17534282629084	0.000252344012366223	0.00172400864031151	2.27423157026809	1.1853791619997	Up	--	--	--	--	--	--	--	--	--
119	3,5-Di-tert-butylphenol	0.838103431919478	0.781073900277464	0.804769643577829	0.712605930497904	0.657084094376985	0.664367656156617	0.757735189132234	0.771464011250715	0.787959253633788	0.685918221694619	0.668188745505458	0.687665613100404	0.776256898069501	0.773959694894744	0.753244289023057	0.838075774114482	0.152129319711645	0.221062917705984	0.955944365604821	-0.0650014	Not	0.910652418473089	0.120939538083462	0.182061523432269	0.95029342844888	-0.073555	Not	1.19190214041777	0.00921822719512701	0.0249096416311535	0.842333846699706	-0.247536	Down	1.10901652921421	0.00569790260459317	0.0140151181193583	0.839151062857452	-0.252998	Down	--	--	--	--	--	--	--	--	--
120	1-[4-hydroxy-2-methyl-6-[(2S,3R,4S,5S,6R)-3,4,5-trihydroxy-6-(hydroxymethyl)tetrahydropyran-2-yl]oxy-phenyl]ethanone	0.0452796828221024	0.0445725199441567	0.0459323328974004	0.0786240857631015	0.074963980668523	0.0764214111628052	0.0686424239661891	0.0737384006751313	0.0780500076582725	0.13039878143881	0.0601719651536802	0.0566493604452225	0.0569749251180638	0.0615523415280243	0.0650268086657843	1.19420017943675	0.00812591961815108	0.0198374012678113	1.62338686966242	0.69900684981412	Up	1.17453652974036	0.018480832439852	0.0406204123593598	1.3518039769016	0.434885963709384	Up	0.756900615389218	0.261997892865246	0.350003174505393	1.82067940085667	0.86447690391034	Not	1.17927150384204	0.000325234100715142	0.00199984199379266	1.69392984606264	0.760374126834624	Up	--	--	--	--	--	--	--	--	--
121	(1S,4aR,6aS,6bR,9R,10R,11R,12aR,14bS)-1,10,11-trihydroxy-9-(hydroxymethyl)-2,2,6a,6b,9,12a-hexamethyl-1,3,4,5,6,6a,7,8,8a,10,11,12,13,14b-tetradecahydropicene-4a-carboxylic acid	5.92836382708401	5.73431656418524	5.70062382452785	10.3285651547531	10.0114755411522	10.4779201229193	18.0456556088133	18.0370253796536	18.3724544771526	6.29063413293474	6.30337251965105	5.85871019217514	7.08025824435593	7.11996346383401	7.09279591459214	1.21679923252665	5.99530148000044e-07	6.88754340614169e-05	3.13621962668121	1.64902659364606	Up	1.2174835592849	0.00235241683547952	0.00903069252755791	1.22632290249282	0.294338904386238	Up	0.921553736986881	0.114727095315588	0.177927315549055	1.0627422416508	0.0877917268926111	Not	1.17956375720422	9.14081865405653e-05	0.00102011536179271	1.77489033399452	0.827729886876476	Up	--	--	--	--	--	--	--	--	--
122	(5S,9R)-14-(hydroxymethyl)-5,9-dimethyl-tetracyclo[11.2.1.01,10.04,9]hexadecane-5-carboxylic acid	0.9600539827617	0.863622200854854	0.926532700203913	1.48589968517407	1.41050765269215	1.4525663657559	1.79705990485135	1.75955235781591	0.551840800075502	0.860084784053727	0.91796535402479	0.888414962346435	1.04621846664926	1.9606505419743	1.97071729448134	0.587899204186431	0.38357688410653	0.468055898797049	1.49386946093908	0.579054086357446	Not	0.942998574455173	0.135241492704698	0.198216334254685	1.80989390747304	0.855905131756852	Not	0.486119981450723	0.453369272670421	0.536399909630074	0.96955002804035	-0.0446128	Not	1.17181946065585	0.000174930539891392	0.00138396960618681	1.58132486925165	0.661133787121432	Up	--	--	--	--	--	--	--	--	--
123	(2Z,6E,10E)-12-hydroxy-6,10-dimethyl-2-(4-methylpent-3-enyl)dodeca-2,6,10-trienoic acid	0.9600539827617	0.863622200854854	0.926532700203913	1.48589968517407	1.41050765269215	1.4525663657559	1.79705990485135	1.75955235781591	0.551840800075502	0.860084784053727	0.91796535402479	0.888414962346435	1.04621846664926	1.9606505419743	1.97071729448134	0.587899204186431	0.38357688410653	0.468055898797049	1.49386946093908	0.579054086357446	Not	0.942998574455173	0.135241492704698	0.198216334254685	1.80989390747304	0.855905131756852	Not	0.486119981450723	0.453369272670421	0.536399909630074	0.96955002804035	-0.0446128	Not	1.17181946065585	0.000174930539891392	0.00138396960618681	1.58132486925165	0.661133787121432	Up	--	--	--	--	--	--	--	--	--
124	Tris(2,4-di-tert-butylphenyl)phosphate	1.03311668969228	1.0197844461189	1.13943508937159	0.515903861936597	0.498717736756727	0.555008223490104	1.43864485290173	0.0839017537537589	0.946830390217615	0.582306080676013	0.641167690872412	0.586540058940951	0.950659886089785	1.00520856621204	0.886495158311171	0.349424750480556	0.605227177693782	0.668935301661549	0.773532868309235	-0.370466	Not	0.919860987618889	0.0851112587713667	0.137899999700871	0.890371004216595	-0.167521	Not	1.21639327140707	0.00180770554438259	0.00773965611942037	0.566987216512806	-0.818612	Down	1.16869318521595	0.00148744400654628	0.00535973827451087	0.491686874897885	-1.02419	Down	--	--	--	--	--	--	--	--	--
125	DEHP	0.105560740286799	0.169263282621504	0.168525202845032	0.352481058954291	0.370567825409001	0.399437054262021	0.700181856445792	0.165502439019599	0.148188472222699	0.244311359817311	0.253384686414101	0.228453167589959	0.134070963855138	0.14337683672354	0.141773599561049	0.564884254589136	0.404126304535671	0.489543199502886	2.28684907696709	1.19336115670025	Not	0.225246721926981	0.74096807560694	0.786448462648539	0.945578284088327	-0.0807312	Not	1.11778445175292	0.0353780870132968	0.0692238228951075	1.63787184377621	0.71182247689238	Up	1.1543177373807	0.00167698447362896	0.00578889469072126	2.5318324098074	1.34018191126636	Up	DEHP	C24H38O4	390.277	J2.909B	17747		117-81-7	C03690	HMDB0249243
126	LPC(17:0/0:0)	0.215255799170044	0.19202190753964	0.188683315248807	0.420217907064846	0.399982069578899	0.419356192581535	0.337696293091016	0.331202604495414	0.351434014347619	0.363629508399993	0.388162984735051	0.332543833157257	0.263623829911557	0.281293426021964	0.269617675991188	1.20498389520329	0.000294979230139676	0.00226740606446423	1.71207994204211	0.775750066981508	Up	1.18213728876537	0.00348421557715094	0.0118609011110678	1.36675873406607	0.450758594892569	Up	1.20676755200147	0.00289597070823186	0.0105125065318919	1.81947524475489	0.863522422428653	Up	1.17655414406024	5.316865965227e-05	0.000774913375379726	2.07992825630065	1.05653376583543	Up	LPC(17:0/0:0)	C25H52NO7P	509.348		74340	24779463	50930-23-9	C04230	HMDB0012108
127	Mosloflavone	0.54257163172934	0.561110423699541	0.571007586950224	0.776391669344912	0.780230549414093	0.761826075238216	0.593426795465228	0.558114809658111	0.601492497901426	0.734439719659376	0.675105678079909	0.672486357394725	0.716604580392753	0.698172873330928	0.736055969786892	0.778345323806805	0.185307348179501	0.259244449136508	1.04678148037887	0.0659603056144564	Not	1.20745795734446	0.000466010047600933	0.00322901997522065	1.28431762464061	0.361002039552186	Up	1.17701600262143	0.0118949580182252	0.0300220738597119	1.24323438949334	0.314098316246701	Up	1.17712213754367	7.77596717147773e-05	0.000961168600373165	1.38440474899192	0.469265795572476	Up	--	--	--	--	--	--	--	--	--
128	(2R)-7-hydroxy-8-(2-hydroxyethyl)-5-methoxy-2-methyl-chroman-4-one	0.152309136156391	0.158683103294598	0.259917123502966	0.294652547317287	0.327398284906017	0.329653435324845	0.178154591494266	0.315693951199326	0.22598781226626	0.24233237161662	0.245962411800644	0.213539755613374	0.229529425514878	0.297137585140382	0.222107631764156	0.508546673229788	0.405342272659278	0.489595257697838	1.26085925659956	0.334407243835722	Not	0.706101247866993	0.241887826643599	0.323068225059189	1.31154731557592	0.391269855422495	Not	0.635128653684815	0.336955827741839	0.426053674610711	1.22932742843673	0.297869225285652	Not	1.02372753908972	0.0563220918919301	0.0882801327969017	1.66699712652095	0.737251617487168	Not	--	--	--	--	--	--	--	--	--
129	Diacetyl	1.71686130859892	1.56340112644826	1.85329982129996	5.29016518510744	5.05775656222104	5.35270749758128	2.22794999159867	2.34256162822097	2.47302451916325	1.87482620767045	2.1131797210228	1.85465425419458	1.92468012281032	2.20407851958025	1.92416098294205	1.14969596362105	0.0047609111998229	0.013207470984736	1.37205624228561	0.456339620580324	Up	0.949497592280451	0.0714991240147588	0.120439041659344	1.17908760487881	0.237670912913853	Not	0.87365862465137	0.115515738419232	0.17872419163832	1.13812979976311	0.186665101401859	Not	1.17947758858508	9.15990572057881e-06	0.00034402492062097	3.05842774683359	1.61279019384054	Up	Diacetyl	C4H6O2	86.0368	J2.586K	16583	650	431-03-8	C00741	HMDB0003407
130	Continentalic acid	1.3396515529608	1.2696773778564	1.2703469123651	4.0328507926802	3.89927253193073	4.23684320781328	2.38829392410025	8.30417537965744	2.63680181724271	3.07932660693952	3.17143772880545	3.08381414991563	2.13031097163491	2.9298942531933	2.10340116944667	0.766072779988447	0.244560143487698	0.32513680070216	3.43566618959255	1.78058987058167	Not	1.09672782047461	0.055244253479609	0.0968213713377772	1.84644457006979	0.884749953750815	Not	1.23525615156797	2.19512338051762e-06	0.00023843707463728	2.40602020966884	1.26664876066302	Up	1.17924281679766	0.000740509827677905	0.00330941806282597	3.13659362902923	1.64919862852464	Up	--	--	--	--	--	--	--	--	--
131	(1S,4aR,10aR)-1,4a,7-trimethyl-7-vinyl-3,4,4b,5,6,9,10,10a-octahydro-2H-phenanthrene-1-carboxylic acid	1.3396515529608	1.2696773778564	1.2703469123651	4.0328507926802	3.89927253193073	4.23684320781328	2.38829392410025	8.30417537965744	2.63680181724271	3.07932660693952	3.17143772880545	3.08381414991563	2.13031097163491	2.9298942531933	2.10340116944667	0.766072779988447	0.244560143487698	0.32513680070216	3.43566618959255	1.78058987058167	Not	1.09672782047461	0.055244253479609	0.0968213713377772	1.84644457006979	0.884749953750815	Not	1.23525615156797	2.19512338051762e-06	0.00023843707463728	2.40602020966884	1.26664876066302	Up	1.17924281679766	0.000740509827677905	0.00330941806282597	3.13659362902923	1.64919862852464	Up	--	--	--	--	--	--	--	--	--
132	(E)-2-methyl-6-(4,4,10,13,14-pentamethyl-3,7-dioxo-2,5,6,11,12,15,16,17-octahydro-1H-cyclopenta[a]phenanthren-17-yl)hept-2-enoic acid	0.0816750575191581	0.0489664888663479	0.181576743660864	0.0959268963476953	0.110088186682267	0.174824949488452	0.165545601231409	0.146649794604883	0.159970190620225	0.162803342976589	0.163581190707057	0.177863853727366	0.139530236960826	0.132077891419993	0.17627974631952	0.669041403198672	0.312385466575652	0.393605687885321	1.51229316638174	0.596737841071469	Not	0.582164746781731	0.377159620755488	0.46199373166639	1.43453439141512	0.520582555579069	Not	0.768208592634761	0.248619956585081	0.335447811409054	1.61505076251658	0.691579510851088	Not	0.281246764563376	0.654958041137896	0.698598063540312	1.21978770834294	0.286630083221698	Not	--	--	--	--	--	--	--	--	--
133	(1R,8S,9S)-3,4,8-trihydroxy-5-isopropyl-11,11-dimethyl-16-oxatetracyclo[7.5.2.01,10.02,7]hexadeca-2,4,6-trien-15-one	0.293712556360731	0.244761454131401	0.276422520020956	0.711659498013077	0.68175096897848	0.645667361119087	0.387396718966044	0.375118569093795	0.413310571137223	0.60403536205345	0.625757932103435	0.6257406705396	0.697353525279461	1.12467	0.721501377338131	1.16523926257673	0.00330012327176908	0.0102466466609937	1.44291430282164	0.528985618217457	Up	1.10273481927119	0.0518759765552899	0.0916506855235411	3.12128147935677	1.64213846637628	Not	1.23084231083722	0.00023788146144584	0.00262354295959912	2.27701787308896	1.18714561572381	Up	1.17419764333007	0.00011479539978118	0.00118191125826859	2.50225366259293	1.32322804818279	Up	--	--	--	--	--	--	--	--	--
134	9-hydroxy-1-isopropenyl-5b,8,11a-trimethyl-1,2,3,4,5,6,7,7a,9,10,11,11b,12,13,13a,13b-hexadecahydrocyclopenta[a]chrysene-3a,5a,8-tricarboxylic acid	0.100897291981592	0.0641114896069113	0.0678482203929534	0.0850131716660652	0.0873273418192324	0.0912963927763309	0.186078757947425	0.206777679273763	0.198428861380165	0.112446901094492	0.0892476646572396	0.0679281938112312	0.183663047884403	0.146863408847395	0.139748061322938	1.1888044217174	0.00285494334185018	0.00920083225517063	2.5392635547564	1.34441014268414	Up	1.11532830425509	0.0121857132621921	0.0294353414254733	2.01958504169089	1.01405889704003	Up	0.410953052438951	0.51983629704085	0.594839070690146	1.1578898520064	0.211498018851932	Not	0.469785575621106	0.473562447281633	0.530618163821589	1.13218371798252	0.179108081417639	Not	--	--	--	--	--	--	--	--	--
135	(E)-9,12,13-trihydroxyoctadec-10-enoic acid	4.55273537173853	4.36202501361853	4.54773757610264	3.54272894851642	3.48458064263391	3.43443733350713	5.61286202157472	5.91710738774644	6.13257312879601	2.88698412986264	2.94954364380599	2.86906731640808	1.41309302896619	1.33231343547851	1.42217737809041	1.18475956920693	0.0051138542496962	0.0137946924719015	1.31198107429107	0.391746908810144	Up	1.22379354517393	4.41989099653626e-05	0.000846712451689397	0.309569877333763	-1.69166	Down	1.23217789734922	0.000429539051434591	0.00336215843865107	0.646655257813149	-0.628931	Down	1.17097740672758	0.000835173652950937	0.00356541383131071	0.777102953300884	-0.363822	Down	--	--	--	--	--	--	--	--	--
136	Hamaudol	0.268450348409793	0.24820245804896	0.172958987358616	1.28361325294706	1.57042412058867	1.60502299096033	3.20347120879597	3.38427282589173	4.17055358353105	0.804438360307489	0.815549295937153	0.587350764506636	1.12125772096527	1.05906735483867	1.08200890387142	1.19830023545582	0.00729287992939408	0.0184273526236052	15.600512802523	3.96352154740422	Up	1.2209452122016	6.20990967497042e-05	0.00105759226863672	4.73068182551897	2.24204813185314	Up	1.17947275396351	0.0120353901048513	0.0302590800187692	3.20084203974019	1.67845148222355	Up	1.16581633586834	0.00395154678928057	0.0104998243258027	6.46604423600818	2.69288337737605	Up	--	--	--	--	--	--	--	--	--
137	4-[5-hydroxy-7-(4-hydroxyphenyl)heptyl]phenol	2.54153632572769	1.32117397637354	2.49736986601738	1.39600436831666	0.866510440559831	1.09711072608716	0.357823230856024	2.08591913024271	1.87411333226736	1.08023082140629	2.79464706649514	0.835843367230909	3.03036451977806	2.77058643447538	2.91514792383723	0.550638177849356	0.375079844718743	0.461679837246134	0.678899570324657	-0.55873	Not	0.852210693140493	0.184716543121467	0.258555648232751	1.37043852399568	0.454637612282027	Not	0.435038240599909	0.502181257263261	0.577345688226649	0.740670106447075	-0.433097	Not	0.898552677094324	0.115850870459021	0.163244408374075	0.528236350196427	-0.920745	Not	--	--	--	--	--	--	--	--	--
138	Caproic acid	0.0708608976836712	0.0674608365373427	0.0599473488001414	0.0744355407340579	0.0781698205986434	0.0798727912725765	0.0711796480213994	0.0754298475997562	0.090205679561227	0.066647962371043	0.0682384806618907	0.0624657171000298	0.076584907571409	0.081847038722977	0.0812445744171976	0.849917545684714	0.142898332814496	0.209172026336879	1.19441302483411	0.256301802970488	Not	1.08281351729789	0.0320219026357783	0.0610446807320105	1.20884465222452	0.273628856774469	Up	0.0503793529930261	0.938536288467849	0.954736792782068	0.995375361230203	-0.00668742	Not	0.999568679286164	0.052196775679945	0.0826454823081716	1.17253859786335	0.229635414450256	Not	Sodium hexanoate	C6H12O2	116.084	J2.546A	30776	8892	142-62-1	C01585	HMDB0000535
139	2',6'-Dihydroxyacetophenone	1.06072447237475	0.938726204222796	1.03727276239224	0.939886049071158	1.0343464235151	1.50240348050294	1.3070622200587	1.0406927369011	0.945273036864724	0.883620822296545	0.964916384027965	0.91516770050272	1.07093484882175	0.990255475475532	1.18511233853885	0.427392087882213	0.520229262895076	0.593168050164736	1.08440167831681	0.116899251133585	Not	0.562089986366859	0.369041351132121	0.454097481178945	1.06901491955292	0.0962819879646786	Not	0.888434977969226	0.121507362416875	0.18563889121012	0.910094370578119	-0.135912	Not	0.451082102628909	0.49001206346925	0.546229200887811	1.1448642008196	0.195176481795506	Not	laquo gammaraquo -Resacetophenone	C8H8O3	152.047			69687	699-83-2		HMDB0029660
140	p-Anisic acid	0.633633167953512	0.475955929866761	0.510453249628958	0.775145700181545	0.719086103970092	0.444968067745481	0.532785239773225	0.613634604926827	0.560028438314768	0.637080669997437	0.542610987351645	0.687893228952114	0.540408701073367	0.564422156118269	0.53328692539741	0.317395876825381	0.628094733912529	0.689115949131956	1.05333560304867	0.0749651663871083	Not	0.0741201250355306	0.912258021013723	0.930350821012951	1.01115738435373	0.0160075669295776	Not	0.668423601883927	0.267981571203312	0.356638503013411	1.15280004207404	0.205142293279708	Not	0.503808089102002	0.418280034163863	0.477161744580622	1.19700566775332	0.259429983376022	Not	p-Anisic acid	C8H8O3	152.047	J3.229H	40813	7478	100-09-4	C02519	HMDB0001101
141	[3-hydroxy-4-[(2S,3R,4S,5S,6R)-3,4,5-trihydroxy-6-(hydroxymethyl)tetrahydropyran-2-yl]oxy-phenyl]methyl 4-hydroxy-3,5-dimethoxy-benzoate	0.454883469905707	0.337579447364014	0.34641975940533	0.49597048159387	0.587326146935478	0.470125816405494	1.2702351041143	1.26702509772745	1.26417304440792	0.393524715492514	0.416880512434745	0.411282769712052	0.61625314405811	0.382387374313594	0.578831475789724	1.21291396092308	0.00176619117042963	0.00658302023746388	3.33786203276697	1.73892432355716	Up	0.816223473121801	0.17142258983367	0.242022933912566	1.38510491595748	0.469995258584147	Not	0.417171637061035	0.54231325947911	0.615505043190078	1.07270750768289	0.101256753876474	Not	0.944928518150719	0.0562384522391247	0.0882198371269162	1.36398812340357	0.447831082498916	Not	--	--	--	--	--	--	--	--	--
142	3,5-dimethoxy-4-[(2S,3R,4S,5S,6R)-3,4,5-trihydroxy-6-(hydroxymethyl)tetrahydropyran-2-yl]oxy-benzoic acid	1.87546978302552	1.75154467459287	1.79766744643983	2.03452141825932	1.88915123206697	1.95206524593213	7.27189804832142	7.52687262600342	7.6443373659931	1.38705123031875	1.47412724567919	2.47235106705028	1.57747558010024	1.43887801580402	1.54644674426655	1.21594833576385	0.000106896851414463	0.00124675047415105	4.13722102738009	2.04866203434056	Up	1.14304160836374	0.00698980605633172	0.0190223969833874	0.841118506277274	-0.249619	Down	0.0545054350733216	0.938587990033832	0.954736792782068	0.983196736210135	-0.024448	Not	0.95131148037814	0.0548761592245959	0.0863603053711812	1.08314883714431	0.115231499507974	Not	--	--	--	--	--	--	--	--	--
143	3-Isopropylmalic acid	0.749063302119781	0.365778291137706	0.75125758004916	4.32671604170328	4.78862216014078	2.86039041211411	1.8889541537222	1.32821932368964	2.07495334421116	0.9100443891309	1.87677139239833	0.98861251893285	2.8881299411855	2.81575467762555	2.81683499901494	1.10974543063299	0.0190466219692032	0.0389916695029915	2.83593010346046	1.50382197523129	Up	1.21691425858722	0.00253958927223061	0.00944726298163496	4.56605937117889	2.19094961864025	Up	0.849901754957849	0.165502724070116	0.238306377774182	2.02316594662661	1.01661465927157	Not	1.11435172434226	0.0240774103316144	0.042632078311553	6.41751991816046	2.6820158685236	Up	尾-Isopropylmalic acid	C7H12O5	176.068	J1.641.400J	43468	5462261	126576-14-5	C04411	HMDB0012156
144	Tryptophan	1.90779175523878	1.80684191771067	1.92294567322401	2.95614494506748	2.6936987993733	2.7205914028587	2.25318394496137	2.3626102703608	2.44239143509427	3.33157185757784	3.55688450214788	3.50268254308555	7.20331967042926	6.8924789008658	6.96751854796462	1.17192936600054	0.0033234181049084	0.0102752872792664	1.25198870242194	0.324221543873264	Up	1.22418524706724	5.75332507054232e-05	0.00102416242417601	3.73623426401201	1.90158491568265	Up	1.23034900745319	0.000219758854334884	0.00252205602827858	1.84319160135002	0.882206048152477	Up	1.15941831572508	0.00310042284664195	0.00887848360629286	1.48475695565703	0.570226791251419	Up	Tryptophan	C11H12N2O2	204.09	J9.181B	16828	6305	73-22-3	C00078	HMDB0000929
145	Arachidonic acid (AA)	0.315183523978913	0.283498409972269	0.287196337841411	0.695637299214961	0.68205883286451	0.636996201045776	0.382073234378496	0.373139008203066	0.403326473114895	0.756288387925043	0.733713052583216	0.731265906722241	0.554797086342209	0.559086659556009	0.568506983667817	1.16813570400404	0.0025939537090683	0.00858808048693021	1.30778545155209	0.387125879237967	Up	1.22092784390031	0.0003426866060302	0.00273310052319596	1.89912179035804	0.925332428242251	Up	1.23430020078522	6.53013795129031e-06	0.000386069670999012	2.50741825142152	1.32620266586585	Up	1.17534282629084	0.000252344012366223	0.00172400864031151	2.27423157026809	1.1853791619997	Up	--	--	--	--	--	--	--	--	--
146	3-Epioleanolic acid	7.71868576830993	7.53657425968063	7.87950256355381	10.4685223670194	10.156002306005	9.59127220520018	10.6459118267776	11.0763421754375	11.2993325120874	8.60422844145097	8.63812515300297	8.26024836258153	8.26278345874687	8.24854507039104	8.28881146517149	1.20630304632806	0.000614172692071371	0.00336491851473512	1.42735791576144	0.513347141785353	Up	1.1539535073438	0.0289392075718241	0.0564343429095251	1.0719859300987	0.100285970431847	Up	1.14910857425981	0.00795335898137383	0.0221988603328474	1.10234984500582	0.140582154541418	Up	1.15124713707473	0.00576866737179301	0.0141003847022675	1.30607767244901	0.385240696520555	Up	3-alpha-Hydroxyolean-12-en-28-Oic acid	C30H48O3	456.36		68103	11869658	25499-90-5		HMDB0036962
147	4-[(1R,2R,3R)-7-hydroxy-6-methoxy-2,3-dimethyl-tetralin-1-yl]benzene-1,2-diol	1.11884892579414	1.07215265711515	1.10755234819058	1.43663737094124	1.37845241814854	1.33756100516081	1.04266255368949	1.09011500558877	1.10595776180071	1.02639976835089	1.06974014290183	2.66974422257572	0.884397093092214	0.85461718703187	0.867717504284584	0.474356419443275	0.450464270349917	0.529017871312921	0.981865201761017	-0.0264031	Not	1.21259864313966	0.000461568529341185	0.0032096260011839	0.790265018810676	-0.339592	Down	0.508698555368646	0.461182284458394	0.543665641678747	1.44484044626165	0.530910184700757	Not	1.15338207843808	0.0033911853556449	0.00940764914712287	1.25893069538685	0.332198864332729	Up	--	--	--	--	--	--	--	--	--
148	(1S,2Z,10R)-11,11-dimethyl-7-methylidene-6-oxobicyclo[8.1.0]undec-2-ene-3-carboxylic acid	0.098024306461965	0.0908197951472896	0.0922811064394111	0.179059772805324	0.188888906909072	0.186632500300664	0.656026395665784	0.655438980829641	0.710984697629841	0.187223119798674	0.183072660825063	0.180882085324334	0.118108603663703	0.103901122126532	0.113986484168288	1.21460220048247	0.00087011589743465	0.00408494314348527	7.19412566437357	2.84681936016625	Up	1.08661349243655	0.0308641228707978	0.0594155170964712	1.19518349951869	0.257232135797612	Up	1.23380102204093	8.04972612993228e-06	0.000413289886302576	1.96061345680767	0.971305130167521	Up	1.1783548591302	3.1683527579551e-05	0.000567687425347369	1.97271950055456	0.980185834962754	Up	--	--	--	--	--	--	--	--	--
149	Madecassic acid	5.92836382708401	5.73431656418524	5.70062382452785	10.3285651547531	10.0114755411522	10.4779201229193	18.0456556088133	18.0370253796536	18.3724544771526	6.29063413293474	6.30337251965105	5.85871019217514	7.08025824435593	7.11996346383401	7.09279591459214	1.21679923252665	5.99530148000044e-07	6.88754340614169e-05	3.13621962668121	1.64902659364606	Up	1.2174835592849	0.00235241683547952	0.00903069252755791	1.22632290249282	0.294338904386238	Up	0.921553736986881	0.114727095315588	0.177927315549055	1.0627422416508	0.0877917268926111	Not	1.17956375720422	9.14081865405653e-05	0.00102011536179271	1.77489033399452	0.827729886876476	Up	Madecassic acid	C30H48O6	504.345			258809	18449-41-7		HMDB0036670
150	(2R)-2-[(E)-3-[3-[(1R)-1-carboxy-2-(3,4-dihydroxyphenyl)ethoxy]carbonyl-2-(3,4-dihydroxyphenyl)-7-hydroxy-2,3-dihydrobenzofuran-4-yl]prop-2-enoyl]oxy-3-(3,4-dihydroxyphenyl)propanoic acid	71.6667838631693	9.87685602543122	10.7104161731243	12.8771839724157	24.4392	25.1492192365149	16.6390649664979	11.8434891821795	11.3992904875662	16.2447701983751	40.7226757784617	32.7709819498953	21.0134582728031	12.1741082008715	16.8383623264571	0.472910983061844	0.483631376008298	0.560220686443776	0.432304511462994	-1.20988	Not	0.397637594949534	0.56339396171622	0.632889268257649	0.54226264877352	-0.882936	Not	0.0251893134200434	0.972048666203299	0.976747553494909	0.972731517264568	-0.0398864	Not	0.274596102682031	0.677821436027936	0.717887887506811	0.677103760985387	-0.562551	Not	--	--	--	--	--	--	--	--	--
151	(Z)-5,8,11-trihydroxyoctadec-9-enoic acid	4.55273537173853	4.36202501361853	4.54773757610264	3.54272894851642	3.48458064263391	3.43443733350713	5.61286202157472	5.91710738774644	6.13257312879601	2.88698412986264	2.94954364380599	2.86906731640808	1.41309302896619	1.33231343547851	1.42217737809041	1.18475956920693	0.0051138542496962	0.0137946924719015	1.31198107429107	0.391746908810144	Up	1.22379354517393	4.41989099653626e-05	0.000846712451689397	0.309569877333763	-1.69166	Down	1.23217789734922	0.000429539051434591	0.00336215843865107	0.646655257813149	-0.628931	Down	1.17097740672758	0.000835173652950937	0.00356541383131071	0.777102953300884	-0.363822	Down	--	--	--	--	--	--	--	--	--
152	LPC(20:0)	0.0331711231046894	0.0641675845468766	0.0521011206991136	0.106078405434793	0.105856938893438	0.101585324791286	0.149787125848752	0.0555922896064081	0.0732746944065489	0.101482213898674	0.107187106668284	0.092894711403446	0.0892266646734591	0.079196646756294	0.0767949192222413	0.707577093260289	0.271600113370279	0.351747361679148	1.8646575878541	0.898910728786681	Not	1.04462740020173	0.0549782993522807	0.09669450669159	1.64091616912567	0.714501536550612	Not	1.15196725479799	0.0169892511489721	0.0390904109253922	2.01796291724015	1.01289966324244	Up	1.12155557945432	0.0237157559366833	0.0422599191098016	2.09797262603782	1.0689958540176	Up	LPC(20:0)	C28H58NO7P	551.395		74968	24779473	108341-80-6	C04230	HMDB0010390
153	PC(10:0/10:0)	0.109726114401476	0.105583731620871	0.0993313832747729	0.167230011443773	0.180095469320263	0.168289574245976	0.183995767477034	0.189313114764379	0.173361968396799	0.141666880432869	0.136315375755276	0.131312105813824	0.119290248950732	0.109202203045758	0.132249212320155	1.20467179337115	0.000401130166396685	0.00257700479920963	1.73744188534804	0.796964722801693	Up	0.886030771024299	0.133627883942124	0.197212148959902	1.1465174641051	0.197258330658722	Not	1.19412094341193	0.00175883283642957	0.00759177624750905	1.30082876588137	0.379431065920054	Up	1.16860793168228	0.000326270763813746	0.00199984199379266	1.63874	0.712586660367031	Up	--	--	--	--	--	--	--	--	--
154	3,3-Dimethylcyclohexanone	0.536142411726282	0.509480941869108	0.401777310651126	1.2590406869492	0.699889451129852	0.468310210217346	0.472029996841312	0.436615169302856	0.420824648216924	0.32210994531229	0.464208216731174	0.291204797577274	0.428009540365063	0.402430222280329	0.394013822579508	0.494014660668936	0.446214092353596	0.525924032810243	0.918522318803262	-0.122613	Not	0.81099488531047	0.207212626087923	0.284535116919045	0.845967267717348	-0.241326	Not	0.834690806543444	0.145361837755529	0.214038449404557	0.744453824181207	-0.425746	Not	0.66840094256075	0.297391897361943	0.3619290878816	1.67696506451444	0.745852634175508	Not	--	--	--	--	--	--	--	--	--
155	Adenosine	0.132025370695727	0.120830557932775	0.152869055584137	0.952526227101924	0.790181991260215	0.814727091725378	0.5260122828108	0.481271585932478	0.491691607513835	0.29567950241735	0.34760477604717	0.428678446761162	0.407200530254752	0.426376196336044	0.432952655714791	1.21216969804944	6.01267915076579e-05	0.000863438410400411	3.69456044016137	1.88540273013005	Up	1.22093234519449	2.57763930859293e-05	0.000729957566520376	3.12164503441524	1.64230649625117	Up	1.16329947098405	0.0238030699415964	0.0502740760608382	2.64209197593775	1.40168069024848	Up	1.17040786603661	0.00388232224588114	0.0103581630412648	6.30337151913517	2.65612369732169	Up	Sandesin	C10H13N5O4	267.097	J4.501B	16335	60961	58-61-7	C00212	HMDB0000050
156	Phloroglucinol	1.87055665000751	1.85715890618864	1.90987662237442	2.09678098386704	1.91545217556615	1.97451942590141	1.70290961841952	1.8519887979648	1.96488768451975	3.39538032482943	1.90604065996373	1.88237589561056	2.13680191737602	2.14352391823103	1.92649835471981	0.30125805383692	0.659127474951051	0.715948808998556	0.979103476460341	-0.0304668	Not	0.971349025043925	0.110551197627627	0.168895262051902	1.10097076796722	0.138776164207836	Not	0.566495185881014	0.411319068067966	0.498746738222873	1.2742668594778	0.349667441274763	Not	0.854601950009536	0.152567596861648	0.206352083773406	1.06193431445631	0.086694531548018	Not	Phloroglucinol	C6H6O3	126.032	J2.866E	16204	359	108-73-6	C02183	HMDB0013675
157	3-Butynoic acid	2.00100498882321	1.86179916783738	1.93709427846813	2.27129206157328	3.7569	3.97973397527386	3.01318932750384	3.42323934913227	2.00152663585249	2.24559595383363	1.98109605007279	2.08052789363471	2.24486263428065	2.09204496038805	1.8901786882317	0.874550372156198	0.171771977121374	0.244156238222739	1.45484535752932	0.54086581032777	Not	0.664288085385658	0.299579679671322	0.38265553512082	1.07365436697724	0.102529632707504	Not	0.861325153556762	0.146753021853755	0.215761225046478	1.08747074937376	0.120976596086925	Not	0.938104638884785	0.119522688539691	0.167331763955567	1.72553476412161	0.787043539853187	Not	--	--	--	--	--	--	--	--	--
158	Pyropheophorbide-a	0.450152572906372	0.443274191270373	0.409427278645815	0.393592331734971	0.36562292669843	0.389385296201867	0.514218191882843	0.556326249632352	0.572701673050841	0.251196631631928	0.272955931411562	0.274741669333697	0.475412893346373	0.411583161662878	0.42278471542849	1.13835828766765	0.00798761755602584	0.0196719004879173	1.26126646620065	0.334873104258051	Up	0.0586092398845133	0.926802061946959	0.943214181793936	1.00531657989883	0.00764988581154622	Not	1.21772636848821	0.000938184196710009	0.00518864289809652	0.613187821596982	-0.705599	Down	1.01548949133922	0.0338502909425059	0.0568929588732479	0.881603400598036	-0.181798	Down	--	--	--	--	--	--	--	--	--
159	Methyl pentadecanoate	10.7077712755173	7.17141407153037	7.71891625581143	8.30728183984956	7.6754545713923	7.42023538032829	6.60576233785856	10.0573616352595	11.2404487420346	8.18800519503441	7.18941965436093	7.67811806185615	7.52885350046866	7.11532538349842	8.01791645603902	0.257847436185237	0.688041848122716	0.74076390814976	1.0900641441331	0.124413031974611	Not	0.488347210759994	0.469505778504292	0.550668842255335	0.88530374992632	-0.175756	Not	0.433275710273313	0.525173577502473	0.598139900588047	0.900673935471698	-0.150923	Not	0.364774871072237	0.577678171262782	0.626780815820118	0.914246382589412	-0.129345	Not	--	--	--	--	--	--	--	--	--
160	Myristic acid	5.70220589295261	5.45803429259248	5.85516734740546	11.3189462716671	11.1294392230979	10.0927460015995	6.57082891537307	7.50930227357383	7.56502869001846	10.2179884051793	9.89938100339864	9.87468927387007	5.3138653083621	5.06219139597596	5.21286584550293	1.11082987645429	0.0296873354027365	0.0560728878544917	1.27209176959466	0.347202751411145	Up	1.06047200080446	0.0333434482903144	0.0632554349119169	0.916165100345252	-0.12632	Down	1.23287750168047	1.13278904616145e-05	0.000460431547721038	1.76264121939883	0.817738848072943	Up	1.16839250677313	0.00296872721984693	0.00863011975636671	1.91245090270969	0.935422710771842	Up	FA(14:0)	C14H28O2	228.209	J4.411C	28875	11005	544-63-8	C06424	HMDB0000806
161	Docosahexaenoic acid (DHA)	0.0369835817425989	0.0342313178110392	0.0362754468964722	0.0844890079797248	0.0751418816830141	0.0867231004529664	0.0266981226413002	0.0249208875132066	0.0271383351178141	0.0360869697968199	0.0406768032057128	0.0366082032810838	0.0576782598663666	0.0637236959065836	0.0629325714675391	1.18732844316912	0.00101245827488862	0.00438432596642458	0.732692263754817	-0.448721	Down	1.2094288411257	0.00177127239505717	0.00775095505454509	1.71489378654152	0.778119224575896	Up	0.624408819309385	0.320759414360655	0.410900602375337	1.05471774933981	0.076856974185497	Not	1.16810374136299	0.00410029144378308	0.0108068410117522	2.2918708353968	1.19652573939002	Up	--	--	--	--	--	--	--	--	--
162	all-trans-5,6-Epoxyretinoic acid	0.689631029882936	0.683957002133952	0.704919195443453	2.00097303145508	2.50586932437389	3.40630397190303	1.24766111000543	1.40590658716576	1.45713359811243	2.04645510019123	1.84279486445828	3.46317315026987	1.44684783290113	1.21495980465987	1.66847363818129	1.19575936248545	0.00806680081217616	0.0197672044995986	1.97771806658876	0.98383677750018	Up	1.1567429461082	0.0288674034123994	0.0564343429095251	2.08336118274331	1.05891297446339	Up	1.06929569849391	0.0747066946776222	0.128190643197925	3.53735749281135	1.82267202821148	Not	1.08921914933205	0.0418454418756104	0.0682741420075749	3.80712957029301	1.92870367082956	Up	all-trans-5,6-Epoxyretinoic acid	C20H28O3	316.204	J121.832H	80658	5363137	13100-69-1	C16680	HMDB0012451
163	(E)-6-(1,3-dihydroxy-4,4,8,10,14-pentamethyl-2,3,5,6,7,9,11,15,16,17-decahydro-1H-cyclopenta[a]phenanthren-17-yl)-2-methyl-hept-2-enoic acid	26.7007022744461	26.5909206571591	26.6740683855105	30.6443393446999	29.1244778516842	30.0194851979051	32.7356529758222	33.8984262627815	34.378968752459	28.8034154313262	29.8738924455602	30.436103869075	30.4733064029056	28.5480774134424	29.2101046477011	1.20505704711644	0.00464653766803253	0.0130127470881376	1.26320483606501	0.337088599548326	Up	1.13338446934591	0.039126446685888	0.0722618873574908	1.10336679406865	0.14191246818891	Up	1.1789736684639	0.0233415625724497	0.0494993354117929	1.11439556487505	0.156261421356275	Up	1.14163840955769	0.0172224492701533	0.0327830832598532	1.12283531743908	0.167146347920048	Up	--	--	--	--	--	--	--	--	--
164	2-(2-hydroxy-5-propyl-phenyl)-4-propyl-phenol	0.141507474130581	0.137404776076947	0.205788117684324	0.352611609494142	0.337614077499453	0.347545172375194	0.204130571405367	0.111104749350728	0.119613611713034	0.43403778452907	0.440480785170175	0.44170131182992	0.239225407368385	0.219180584253922	0.366871202982317	0.266232011203792	0.678708858987203	0.733546431434426	0.897149994666713	-0.156579	Not	0.910322717778861	0.117698457627427	0.177768854799258	1.70265435983486	0.767785596518358	Not	1.22035119420141	0.00586512088774098	0.0175773438586523	2.7155330771749	1.44123543644773	Up	1.14833601668771	0.0116694372997089	0.0240913436007732	2.14105647140821	1.09832284801027	Up	--	--	--	--	--	--	--	--	--
165	1-[4-(5-allyl-2-hydroxy-phenoxy)phenyl]propan-1-one	0.870109196760502	0.778319647523996	0.908807506950797	4.23443590305555	4.02855837599902	3.75901154133002	1.51066543914327	1.50324145611095	1.74242464989474	1.96167259556885	1.7754401625748	1.94434955371759	1.62777761551847	1.62219855768513	1.54570859068205	1.18366527990658	0.00396333183050902	0.0117456556373052	1.8599499193148	0.895263776102723	Up	1.21577968270798	0.000203630940800914	0.00206163139028491	1.87533888354475	0.907151321706059	Up	1.22486597059287	0.00031800334927714	0.00296853844229522	2.22171967370821	1.15167679563601	Up	1.17741653866964	0.000964732593076269	0.0038576884633323	4.70117117433328	2.23302021145397	Up	--	--	--	--	--	--	--	--	--
166	3-(2,5-dihydroxy-3-isopropyl-6-methyl-phenyl)-5-isopropyl-2-methyl-benzene-1,4-diol	1.65249480657105	1.52817519055887	1.60134	6.35040161208398	5.27815989731909	5.35179043341575	2.79843620100409	2.89131144239633	3.02727959771495	5.71931882842723	5.96872605101806	5.94117460237622	5.06555849850107	4.87678720919035	5.04395094487092	1.20896439724259	0.000354065451328851	0.00245413263682263	1.82287849955497	0.866218404530573	Up	1.22407076212742	8.04517860626305e-06	0.00037429235706281	3.13388924919926	1.64795419625776	Up	1.23527765179173	3.34507416848748e-05	0.000991339814403132	3.68656931640335	1.8822788833745	Up	1.16544221554054	0.00668375564925068	0.0158607227010773	3.55088008965318	1.82817664253753	Up	--	--	--	--	--	--	--	--	--
167	Nordihydroguaiaretic acid	0.170873381376594	0.109814399321707	0.105687612501737	0.391819433542941	8.05912004261564	0.403565113239018	18.1977724768239	0.108716327656252	0.0404275384516997	0.254669227457285	0.236412008915382	0.222863553850863	0.217656771122601	0.211101694442118	0.229488838760282	0.543116545686948	0.426122042977725	0.50683090739068	47.4846914835312	5.56939057505792	Not	1.10352292441415	0.0428130785994221	0.0779676880883355	1.70364706425341	0.768626490851502	Up	1.13918840762259	0.0217372406579384	0.0473847558923327	1.84780087652709	0.885809296837831	Up	0.570708064013112	0.384203911294691	0.447436039808307	22.9168439430442	4.51833646789864	Not	Nordihydroguaiaretic acid	C18H22O4	302.152	J9.195B	73468	71398	27686-84-6	C10719	HMDB0014325
168	4-[2-[(1R,4aS,5R,8aS)-6-hydroxy-5-(hydroxymethyl)-5,8a-dimethyl-2-methylene-decalin-1-yl]ethyl]-2H-furan-5-one	0.120130320974286	0.121280085230162	0.108619303069406	0.298358067150778	0.295265152231367	0.282487692109321	0.43976807679271	0.496528038137934	0.489899005822707	0.224878610292703	0.21327314744737	0.20450635273943	0.215376949477864	0.258864923764855	0.218074003356706	1.21044534943668	0.00163992369834628	0.00623107195110952	4.0744973439884	2.02662209024807	Up	1.18628794317316	0.0102192603052477	0.0260684525280079	1.97787747227415	0.983953055208388	Up	1.22357164540407	0.000347432176842668	0.00308109171372748	1.83601018271482	0.876574060119603	Up	1.17921743316904	1.33799119655816e-05	0.000395349648921897	2.50296157234476	1.32363614168017	Up	--	--	--	--	--	--	--	--	--
169	7-[(E)-6,7-dihydroxy-3,7-dimethyl-oct-2-enoxy]chromen-2-one	2.69111341227827	2.64960657251485	2.69950214455778	1.62075877326703	1.59386415684229	1.73257891899569	0.845918330434613	0.935349025633737	0.897835689605354	2.34826931200394	2.44050629464974	2.30073697592345	3.17646398302187	2.98101037533134	3.11954072159982	1.21646200277389	4.70411051917299e-06	0.000195470805190316	0.333212565843625	-1.58549	Down	1.17644490935649	0.0144075440356085	0.0337067905678195	1.15382571907898	0.206425326922212	Up	1.19188611123289	0.00915745001831274	0.0248750293527358	0.881755810787466	-0.181549	Down	1.17771969155469	0.000551378875223957	0.00268539387359698	0.615306613363977	-0.700623	Down	--	--	--	--	--	--	--	--	--
170	3H-1,3-benzothiazol-2-one	0.0299430078389539	0.0311631828309599	0.0276561177704678	0.029259370048343	0.0300822280008638	0.0302258341858383	0.0510177057811392	0.0664391952295957	0.0500213737860115	0.0294232388171374	0.0242342764084267	0.0197309957592595	0.0343873977866724	0.0355736856341917	0.0271790426612839	1.12391434547294	0.0346211333476054	0.0632507702786468	1.88681747624033	0.915954868693996	Up	0.542659125016079	0.404631995368776	0.487454327343149	1.09438485533974	0.130120170718906	Not	0.804275537920638	0.201026803185656	0.279945248404864	0.826798133963764	-0.274393	Not	0.14828080345709	0.822469592540865	0.848090345423606	1.00907055943914	0.0130270586799537	Not	--	--	--	--	--	--	--	--	--
171	Uridine diphosphate glucose (UDP-glucose)	0.718882763806992	0.633301844819535	0.729968109378888	0.829787427344906	0.816904306317247	0.843728640700009	1.06438629031861	1.17943920350506	1.14725358166366	0.595847458176677	0.585157321189621	0.605980278828519	0.895894664976225	0.781628908447722	0.814697507295123	1.19019764936354	0.000728306204120297	0.00368492750426668	1.62864089947052	0.703668537771345	Up	1.01952151239236	0.0407731562365831	0.0748082134143505	1.19694442159194	0.259356164348876	Up	1.04645396310029	0.0791977626342662	0.134829698865143	0.858239188096946	-0.220548	Not	1.07264072527229	0.0398631259725445	0.0653126552217948	1.19607959244596	0.258313396063127	Up	--	--	--	--	--	--	--	--	--
172	UDP-N-acetylglucosamine	0.0363114761422898	0.0381757909115657	0.0378162195234808	0.075286172869854	0.0651374064687724	0.0600758527637494	0.053075846101268	0.0516708445185921	0.0589514641098631	0.0491893182999351	0.0502719777595329	0.0487518279068388	0.0847509894324608	0.0774847172525719	0.0754798206031061	1.17547251132007	0.012373986170704	0.0281004592923081	1.45764089538747	0.543635340888886	Up	1.21371520326414	0.00337548271327727	0.0116531682362964	2.11672437368576	1.08183342305124	Up	1.22747135769623	0.000113825465503401	0.00183531804295154	1.31975532090219	0.400270482582682	Up	1.13033472775177	0.0209411111125795	0.0380800651795789	1.78533577374113	0.836195431988393	Up	UDP-N-Acetylglucosamine	C17H27N3O17P2	607.082	J506.541K	16264	445675	528-04-1	C00043	HMDB0000290
173	2-aminopyridin-3-ol	0.72604422992474	0.672841454574878	0.743140757995167	0.861395541243823	0.801809102335717	0.773288778593075	0.777984670569106	0.82956878053756	0.839693106248307	0.753279887875806	0.845406413631463	0.77419960378048	0.864125530770142	0.835560532912281	0.893379520219143	1.06006320613031	0.0238288099569373	0.0468185773097572	1.1424912917997	0.192183168937372	Up	1.15391980458178	0.00591720931841927	0.0168943107226005	1.21056656092511	0.275682405628948	Up	0.912992616987148	0.0977462458093458	0.157866660243405	1.10777619650861	0.147666443841411	Not	0.976244186831045	0.0449232863361459	0.0723887609030469	1.13747121596448	0.185830037961254	Not	--	--	--	--	--	--	--	--	--
174	Brevicuspisaponin 2	5.92836382708401	5.73431656418524	5.70062382452785	10.3285651547531	10.0114755411522	10.4779201229193	18.0456556088133	18.0370253796536	18.3724544771526	6.29063413293474	6.30337251965105	5.85871019217514	7.08025824435593	7.11996346383401	7.09279591459214	1.21679923252665	5.99530148000044e-07	6.88754340614169e-05	3.13621962668121	1.64902659364606	Up	1.2174835592849	0.00235241683547952	0.00903069252755791	1.22632290249282	0.294338904386238	Up	0.921553736986881	0.114727095315588	0.177927315549055	1.0627422416508	0.0877917268926111	Not	1.17956375720422	9.14081865405653e-05	0.00102011536179271	1.77489033399452	0.827729886876476	Up	--	--	--	--	--	--	--	--	--
175	Terminolic acid	5.92836382708401	5.73431656418524	5.70062382452785	10.3285651547531	10.0114755411522	10.4779201229193	18.0456556088133	18.0370253796536	18.3724544771526	6.29063413293474	6.30337251965105	5.85871019217514	7.08025824435593	7.11996346383401	7.09279591459214	1.21679923252665	5.99530148000044e-07	6.88754340614169e-05	3.13621962668121	1.64902659364606	Up	1.2174835592849	0.00235241683547952	0.00903069252755791	1.22632290249282	0.294338904386238	Up	0.921553736986881	0.114727095315588	0.177927315549055	1.0627422416508	0.0877917268926111	Not	1.17956375720422	9.14081865405653e-05	0.00102011536179271	1.77489033399452	0.827729886876476	Up	--	--	--	--	--	--	--	--	--
176	2-Hydroxypyridine	0.229442990304908	0.14566807540358	0.228930773472822	0.23598758540641	0.225659304121082	0.17269053972061	0.259852197341568	0.25108040281069	0.263510336138918	0.235755666203859	0.25316420731717	0.252207182353255	0.267455120541753	0.138912901443966	0.159172521794477	0.865106396121103	0.176127155221766	0.249495461473184	1.28210148048821	0.358510458214697	Not	0.159021414244054	0.806450000156355	0.84087689450668	0.936260548684348	-0.095018	Not	0.772354400659839	0.239582785485886	0.326187030344008	1.22694655866682	0.295072411816284	Not	0.172255624878885	0.783135949851673	0.811817680499107	1.05015478746945	0.0706019894688192	Not	2-Hydroxypyridine	C5H5NO	95.0371	J13.556I	16540	8871	142-08-5	C02502	HMDB0013751
177	2-Isopropylmalic acid	0.749063302119781	0.365778291137706	0.75125758004916	4.32671604170328	4.78862216014078	2.86039041211411	1.8889541537222	1.32821932368964	2.07495334421116	0.9100443891309	1.87677139239833	0.98861251893285	2.8881299411855	2.81575467762555	2.81683499901494	1.10974543063299	0.0190466219692032	0.0389916695029915	2.83593010346046	1.50382197523129	Up	1.21691425858722	0.00253958927223061	0.00944726298163496	4.56605937117889	2.19094961864025	Up	0.849901754957849	0.165502724070116	0.238306377774182	2.02316594662661	1.01661465927157	Not	1.11435172434226	0.0240774103316144	0.042632078311553	6.41751991816046	2.6820158685236	Up	2-Isopropylmalic acid	C7H12O5	176.068	J319.987H	35128	5280523	49601-06-1	C02504	HMDB0000402
178	Pyrogallol	1.87055665000751	1.85715890618864	1.90987662237442	2.09678098386704	1.91545217556615	1.97451942590141	1.70290961841952	1.8519887979648	1.96488768451975	3.39538032482943	1.90604065996373	1.88237589561056	2.13680191737602	2.14352391823103	1.92649835471981	0.30125805383692	0.659127474951051	0.715948808998556	0.979103476460341	-0.0304668	Not	0.971349025043925	0.110551197627627	0.168895262051902	1.10097076796722	0.138776164207836	Not	0.566495185881014	0.411319068067966	0.498746738222873	1.2742668594778	0.349667441274763	Not	0.854601950009536	0.152567596861648	0.206352083773406	1.06193431445631	0.086694531548018	Not	Pyrogallol	C6H6O3	126.032	J3.903I	16164	1057	87-66-1	C01108	HMDB0013674
179	12-Methyltridecanoic acid	5.70220589295261	5.45803429259248	5.85516734740546	11.3189462716671	11.1294392230979	10.0927460015995	6.57082891537307	7.50930227357383	7.56502869001846	10.2179884051793	9.89938100339864	9.87468927387007	5.3138653083621	5.06219139597596	5.21286584550293	1.11082987645429	0.0296873354027365	0.0560728878544917	1.27209176959466	0.347202751411145	Up	1.06047200080446	0.0333434482903144	0.0632554349119169	0.916165100345252	-0.12632	Down	1.23287750168047	1.13278904616145e-05	0.000460431547721038	1.76264121939883	0.817738848072943	Up	1.16839250677313	0.00296872721984693	0.00863011975636671	1.91245090270969	0.935422710771842	Up	12-Methyltridecanoic acid	C14H28O2	228.209		43722	520298	2724-57-4		HMDB0031072
180	(1R,2R,4aS,6aS,6bR,10S,12aR)-1,10-dihydroxy-1,2,6a,6b,9,9,12a-heptamethyl-2,3,4,5,6,6a,7,8,8a,10,11,12,13,14b-tetradecahydropicene-4a-carboxylic acid	26.7007022744461	26.5909206571591	26.6740683855105	30.6443393446999	29.1244778516842	30.0194851979051	32.7356529758222	33.8984262627815	34.378968752459	28.8034154313262	29.8738924455602	30.436103869075	30.4733064029056	28.5480774134424	29.2101046477011	1.20505704711644	0.00464653766803253	0.0130127470881376	1.26320483606501	0.337088599548326	Up	1.13338446934591	0.039126446685888	0.0722618873574908	1.10336679406865	0.14191246818891	Up	1.1789736684639	0.0233415625724497	0.0494993354117929	1.11439556487505	0.156261421356275	Up	1.14163840955769	0.0172224492701533	0.0327830832598532	1.12283531743908	0.167146347920048	Up	--	--	--	--	--	--	--	--	--
181	Fructose 6-phosphate	0.653501522638623	0.692287572035406	0.711648607442973	1.16726111021733	1.10261573761294	1.03702183802128	1.68711899130049	1.68770526981924	1.75023107454033	0.572961370738137	0.564610701973049	0.485787654860987	0.935977419920636	1.00857357638775	0.895567231508797	1.21520431317217	4.32991602368062e-06	0.000190845036856314	2.49098931665665	1.31671883416826	Up	1.17835483709009	0.00597439545000869	0.0168943107226005	1.38041517606819	0.465102239736524	Up	1.12689578299797	0.0170907844794257	0.0390904109253922	0.789020112687648	-0.341866	Down	1.15967863951285	0.00280207959816246	0.00839334579020137	1.60728982581048	0.684630098620163	Up	Fructose-6-phosphate, sodium salt	C6H13O9P	260.03	J92.807K	15946	69507	643-13-0	C00085	HMDB0000124
182	[3,4,5-trihydroxy-5-(hydroxymethyl)tetrahydrofuran-2-yl]methyl dihydrogen phosphate	0.653501522638623	0.692287572035406	0.711648607442973	1.16726111021733	1.10261573761294	1.03702183802128	1.68711899130049	1.68770526981924	1.75023107454033	0.572961370738137	0.564610701973049	0.485787654860987	0.935977419920636	1.00857357638775	0.895567231508797	1.21520431317217	4.32991602368062e-06	0.000190845036856314	2.49098931665665	1.31671883416826	Up	1.17835483709009	0.00597439545000869	0.0168943107226005	1.38041517606819	0.465102239736524	Up	1.12689578299797	0.0170907844794257	0.0390904109253922	0.789020112687648	-0.341866	Down	1.15967863951285	0.00280207959816246	0.00839334579020137	1.60728982581048	0.684630098620163	Up	--	--	--	--	--	--	--	--	--
183	Glucose 6-phosphate	0.653501522638623	0.692287572035406	0.711648607442973	1.16726111021733	1.10261573761294	1.03702183802128	1.68711899130049	1.68770526981924	1.75023107454033	0.572961370738137	0.564610701973049	0.485787654860987	0.935977419920636	1.00857357638775	0.895567231508797	1.21520431317217	4.32991602368062e-06	0.000190845036856314	2.49098931665665	1.31671883416826	Up	1.17835483709009	0.00597439545000869	0.0168943107226005	1.38041517606819	0.465102239736524	Up	1.12689578299797	0.0170907844794257	0.0390904109253922	0.789020112687648	-0.341866	Down	1.15967863951285	0.00280207959816246	0.00839334579020137	1.60728982581048	0.684630098620163	Up	D-Glucopyranose 6-phosphoric acid	C6H13O9P	260.03	J166.116G	4170	5958	56-73-5	C00092	HMDB0001401
184	Fructose 2-phosphate	0.653501522638623	0.692287572035406	0.711648607442973	1.16726111021733	1.10261573761294	1.03702183802128	1.68711899130049	1.68770526981924	1.75023107454033	0.572961370738137	0.564610701973049	0.485787654860987	0.935977419920636	1.00857357638775	0.895567231508797	1.21520431317217	4.32991602368062e-06	0.000190845036856314	2.49098931665665	1.31671883416826	Up	1.17835483709009	0.00597439545000869	0.0168943107226005	1.38041517606819	0.465102239736524	Up	1.12689578299797	0.0170907844794257	0.0390904109253922	0.789020112687648	-0.341866	Down	1.15967863951285	0.00280207959816246	0.00839334579020137	1.60728982581048	0.684630098620163	Up	--	--	--	--	--	--	--	--	--
185	LPC(16:0)	6.18166062403719	5.57229678703459	6.33709919735992	11.6158190849142	11.6027505714961	11.4232249619939	10.5903982971083	11.7610005733439	10.3497767733223	7.64801704116065	7.8291550767552	8.05227964488262	7.55961550969873	7.14788161756663	6.70796400576282	1.19191922271225	0.00204666053670455	0.00732074730436627	1.80758793427983	0.85406583210786	Up	1.04582680885131	0.0309504698859938	0.0594155170964712	1.18375955570484	0.243376071659734	Up	1.18719392422892	0.0065047965100715	0.0189982904059124	1.30061235626404	0.379191035054251	Up	1.17770627312281	0.000961320038039009	0.00385514996774165	1.9148574551615	0.937236999781661	Up	LPC(16:0)	C24H50NO7P	495.332		76078	15061532	66757-27-5	C04230	HMDB0240262
186	(1R,7R,10R)-4,10,11,11-tetramethyltricyclo[5.3.1.01,5]undec-4-en-3-one	0.118858701966734	0.142946714061286	0.214932525339703	0.592592185820739	0.540178585319867	0.552858098894526	0.730720219869782	0.737862358828489	0.687170003247136	0.687417187495456	0.714108471177118	0.68856156726175	0.734473907533368	0.791005342339043	0.690262421691047	1.20815878637741	0.000362368283439467	0.00245730992207388	4.52188171925382	2.17692325540706	Up	1.21332462107281	0.000145701326057603	0.00174193075174384	4.64771414082687	2.21652133804239	Up	1.22851272239799	0.00142266809572419	0.00660863203513786	4.38414282684955	2.13229479926356	Up	1.16689148864965	0.00100016792124888	0.00395101934130377	3.53575565057649	1.82201857623322	Up	--	--	--	--	--	--	--	--	--
187	Chrysin dimethylether	1.40916858120347	0.0425121863397024	1.42483935243327	1.56989550935378	1.62367911192881	5.52304490671834	0.662538067879492	3.47410174782881	0.747011107747478	1.27688842358754	1.31636859761914	1.48556230946807	1.01714609966327	3.41214533524463	3.56056416530919	0.372081510164555	0.563618909798182	0.632833202894408	1.69776351972667	0.763635520918578	Not	0.821970580398281	0.164622937530701	0.233434847558047	2.77761158169216	1.47384486845343	Not	0.488468743902866	0.474689921839418	0.556562522541288	1.41797003342641	0.503827043801739	Not	0.679733236419163	0.272393256622286	0.336273091139902	3.03026544729064	1.59944417743286	Not	Chrysin dimethylether	C17H14O4	282.089	J145.247I	3684	88881	21392-57-4	C10029	HMDB0036620
188	PG(18:1/18:1(9Z))	0.243597473681967	0.17853880912651	0.196693578526685	0.248645745606794	0.211760521650499	0.195539939674084	0.246346402815899	0.303512986278159	0.255098135763215	0.189985771816138	0.227670919921623	0.231157846086768	0.228228908868522	0.268868889988267	0.207081160850056	0.927783856858199	0.0782313824285966	0.125749703607448	1.3007735649998	0.379369843620894	Not	0.577775755272896	0.344358990822239	0.429404893469467	1.13792013557254	0.186399306276591	Not	0.255831057805579	0.694547195943584	0.751976459093192	1.04845382933634	0.0682633310061568	Not	0.283911211715642	0.647056745136248	0.691302966767556	1.05997827175976	0.0840346916321266	Not	--	--	--	--	--	--	--	--	--
189	3-O-Acetylursolic acid	0.181555247800958	0.112165008820971	0.121591695254437	0.11882486097384	0.114581843972251	0.105782029340982	0.0442806230260933	0.0610168437236857	0.062419787992705	0.0679273941966511	0.0580769038339891	0.0638969190429708	0.185081824365319	0.17881611597001	0.189697579789281	1.06749743794317	0.0544637957701206	0.0932233068703292	0.403834404439224	-1.30816	Not	0.885886148444886	0.165471860686291	0.234468466846275	1.33296313198665	0.414636877924566	Not	1.06860453347878	0.0720244474642249	0.123954477617164	0.457249583633805	-1.12895	Not	0.589966098601649	0.363133365672574	0.427297130268162	0.81670833876711	-0.292107	Not	--	--	--	--	--	--	--	--	--
190	5Z,8Z,11Z-Eicosatrienoic acid	0.119838492810119	0.105201960199329	0.10819045811829	0.2014461619649	0.192388266275214	0.177904421055706	0.135848275495182	0.130927822701241	0.171380122899229	0.160033135984212	0.162165942661997	0.146353006497755	0.176143072506262	0.142895911733473	0.150313925010785	0.964452201179282	0.0982513106386958	0.151797905004365	1.31487267976677	0.394923108900127	Not	1.1017823469413	0.0305124952381976	0.0590896092125254	1.40849151017266	0.494150867746417	Up	1.18542537984368	0.00259014059830968	0.00985830428348752	1.40608829942656	0.491687195509196	Up	1.15786309788986	0.00128115013175203	0.00477497367807578	1.71574373866131	0.778834089800973	Up	5Z,8Z,11Z-Eicosatrienoic acid	C20H34O2	306.256		72865	5312531	20590-32-3		HMDB0010378
191	Linoleic acid	12.9079585378324	12.8165915827684	12.6694803451062	21.7040591122286	21.240062380675	20.4767682733654	18.4060885415164	17.6507933946819	21.0254698134907	14.672751736296	13.918200140091	14.116492784638	16.249086264861	15.7038494294989	16.5630384460385	1.15659019159758	0.0254502436602626	0.0494078785969113	1.48675070205703	0.572162756967832	Up	1.21064637011117	0.0033392218388957	0.0115483884481455	1.26363326673224	0.337577823455633	Up	1.17486778852662	0.0169117681604418	0.0390264689555778	1.11234595959314	0.153605561950427	Up	1.17776852082376	0.00131472235312919	0.00484462784087039	1.65184246084598	0.724076100925639	Up	Linoleic acid	C18H32O2	280.24	J4.801A		3931		C01595	HMDB0247706
192	cis-9-Palmitoleic acid	2.30706742590975	2.18266166879913	2.22441246916537	5.17644612658332	5.34520575371271	5.46153292313089	2.27507	2.17107726523203	2.48626027782725	3.79606552022611	3.35753085108487	3.33236954361602	2.2058078611394	2.28192787660037	2.22237473758224	0.419673787241162	0.525442078172628	0.597315703533843	1.03250794438807	0.0461528821630481	Not	0.0199846530025795	0.976960181524091	0.979969299126321	0.999399612219389	-0.000866437	Not	1.20053889474537	0.0106090776605105	0.0271988311638054	1.56177313438657	0.643184900556587	Up	1.18027205466419	0.000106579633761448	0.00112487892882475	2.3805254404264	1.25128004690764	Up	cis-9-Palmitoleic acid	C16H30O2	254.225	J12.503B	28716	445638	373-49-9	C08362	HMDB0003229
193	1-hydroxy-3-oxo-tetradecane-1-sulfonic acid	0.294371458130702	0.262411373826701	0.275612430816474	0.891946342698751	0.525897027915898	0.638379847206537	1.82060268920974	2.99611027040756	1.98862088828595	3.14287909834475	3.45515736294826	3.48625990262747	0.126895481268696	0.189244805990407	0.12331031173889	1.14050409017511	0.0322772689169932	0.0596946081390982	8.17560376932604	3.03132527774809	Up	1.15425140888819	0.0143763021226209	0.0337067905678195	0.5279350071426	-0.921568	Down	1.23316	0.00117696268880644	0.00602691392614533	12.114793073564	3.59869785796861	Up	1.04380351513937	0.0627461592409601	0.0969381484270714	2.47024858234899	1.30465622823791	Not	--	--	--	--	--	--	--	--	--
194	4-Oxoretinol	0.434770313319359	0.433364752571798	0.459390840950912	0.70675170790792	0.682636735011288	0.691837045908633	4.79647080364391	5.17115741561595	0.141962833691937	0.719479172846202	0.737819294682237	0.645143438171989	0.875308629576114	0.733498858056273	0.842210334632564	0.81588126447912	0.212050441337568	0.290010162417557	7.6153625333012	2.9289127185965	Not	1.19333194151936	0.010558901500381	0.0266564515914012	1.84630507746207	0.884640958929774	Up	1.20515998009485	0.0076116620594754	0.021461829244806	1.58372947365053	0.663325921052274	Up	1.17782689366225	2.83065412484913e-05	0.000531564183252919	1.56774755061367	0.648693265575731	Up	OXR	C20H28O2	300.209	J648.935D	44597	5289090	62702-55-0	C16683	HMDB0012329
195	17-(4,5-dihydroxy-1,5-dimethyl-hexyl)-7-hydroxy-4,4,10,13,14-pentamethyl-2,5,6,7,12,15,16,17-octahydro-1H-cyclopenta[a]phenanthrene-3,11-dione	1.45095068206523	1.40174554295113	1.43631982976028	0.984755806771482	0.934521533565976	0.974988235113596	1.01978121807223	1.01999988958982	2.41677234255958	0.631541526458915	0.597188533106967	0.58452046698286	0.688201149730298	0.785449360266507	0.726826601876052	0.0734564877907935	0.915517426037307	0.932808832794722	1.03906196509999	0.055281692814597	Not	1.21999519220696	0.000211332883406086	0.00210685946007904	0.513049399622136	-0.96283	Down	1.23494979634333	2.19982949434702e-06	0.00023843707463728	0.422766085132589	-1.24207	Down	1.1773925904914	2.61431805608804e-05	0.000507366215304728	0.674808752983737	-0.567449	Down	--	--	--	--	--	--	--	--	--
196	(4aR,6aS,9aR)-1,8,8-trimethyl-2-oxo-1,4,4a,6a,7,9-hexahydropentaleno[1,6a-c]pyran-5-carboxylic acid	0.147822872145076	0.146353527123377	0.203266928846462	0.40772558720236	0.389070224202559	0.374611529417172	1.10247303364796	1.12799120117083	1.13127703175803	0.42732942493949	0.436939351744775	0.898401495186708	0.327611406071934	0.310076474209068	0.314231006050538	1.21564219713233	3.108644770734e-05	0.000626528394622578	6.7580387082812	2.75660461390589	Up	1.18746696204863	0.0104046691746788	0.0264035371004187	1.91362278380309	0.936306471636563	Up	0.992121711544752	0.111199870459345	0.174678701502562	3.54345947014848	1.82515854768209	Not	1.16201915264166	0.00180861745320183	0.00600705149282929	2.35485586923277	1.23563876127905	Up	--	--	--	--	--	--	--	--	--
197	Azelaic acid	0.0529067931951794	0.0453258919896677	0.0544716848224854	0.118908101144667	0.077578589954724	0.0828219371837448	0.0313820666376933	0.0404227588527438	0.025532116828712	0.0851178160336717	0.100069015274873	0.0728212652443725	0.108083282323478	0.122997948953534	0.108029662740245	1.06328595900684	0.0300505569908859	0.0565402098296725	0.637420804096669	-0.649682	Down	1.20493398424731	0.00130996479393608	0.00619775110738766	2.22070196158089	1.15101578306883	Up	1.11559968811344	0.0349261535516743	0.06875976345037	1.68959209576339	0.756674990620065	Up	1.00048157900528	0.076975985987614	0.115375365029785	1.82908078052857	0.871118792470134	Not	伪,蠅-Nonanedioic acid	C9H16O4	188.105	J10.058G	48131	2266	123-99-9	C08261	HMDB0000784
198	2',4'-Dihydroxyacetophenone	0.485997044889484	0.480437258089582	0.585006285246333	0.579941418560927	1.09468164128943	0.522061576541906	0.443837055546244	0.464189080071128	0.615299400074332	0.497955927476022	0.57834873666789	0.535844651437061	0.585383055396315	1.31296941659307	0.611334667593694	0.0911001041349898	0.891693120722217	0.914160978882147	0.981878099137619	-0.0263842	Not	0.677388937879189	0.311394153972841	0.393155725088261	1.61764953078465	0.693899076885831	Not	0.293191722975903	0.651806834400025	0.712822384481194	1.03913055247898	0.0553769204421944	Not	0.592656603967019	0.358542246203648	0.423101514704365	1.41589994039341	0.50171931584549	Not	Resoacetophenone	C8H8O3	152.047	J4.309E	18414	6990	89-84-9	C03663	HMDB0029659
199	5,7-Dihydroxycoumarin	0.719241003739365	0.485491032255554	0.716153952668513	0.634275863205909	0.623497860029626	0.611841826579538	0.60862689688294	0.792513382775523	0.689953655884829	0.49410648120564	0.683612238470654	0.448697733548254	0.559119083863279	0.632351133717428	0.726938418978734	0.349104455939151	0.582316978740948	0.646908452492077	1.08860908345648	0.122485979208846	Not	0.00404169448184342	0.993300022504667	0.993808624666728	0.998710307577539	-0.00186183	Not	0.522872667174644	0.405807871666428	0.494214205756055	0.846701190400281	-0.240075	Not	0.130187418562187	0.846026264059507	0.866433819458949	0.973308963076964	-0.0390303	Not	--	--	--	--	--	--	--	--	--
200	1-(4-hydroxyphenyl)-3-[(2R,3R,4S,5S,6R)-3,4,5-trihydroxy-6-(hydroxymethyl)tetrahydropyran-2-yl]oxy-propan-1-one	0.0511248781196619	0.046397153020631	0.0375563680748087	0.0915083828424705	0.0796117244470277	0.0812974941582662	0.0748109739924561	0.082563680171333	0.0844864427787003	0.0584171525041157	0.0659406054720342	0.0686415756479478	0.0800944270630027	0.0666199304964306	0.0505083914215358	1.17297318844095	0.00268113910955	0.0088184234652537	1.79052386131216	0.84038174477815	Up	0.904736812674535	0.121054838197141	0.182094806649125	1.46006134309385	0.54602898384376	Not	1.09720359211342	0.0206311271526728	0.0456364275225224	1.42879494238573	0.514798878763304	Up	1.1391026321416	0.00202122962280235	0.00651396279427886	1.86867480599773	0.902015527566657	Up	--	--	--	--	--	--	--	--	--
201	4-Aminobutyric acid	1.02855691733188	0.96067575144834	0.946701428941629	1.79789798770738	1.64863905357976	1.58377853178397	1.08789	1.1926905363132	1.16988432250175	0.918533801607458	0.937035704333315	0.903413149847491	1.1946350775505	1.13909864848666	1.20212958199734	1.09959282735825	0.0149712924422299	0.0320100842258337	1.17525117305949	0.232969120536976	Up	1.16569897128081	0.00406716384540817	0.01300693642214	1.20434014877179	0.268242918376441	Up	0.910937385149487	0.132149616386927	0.198225697710996	0.939729082450832	-0.0896832	Not	1.16029088118135	0.00349177173602469	0.00960483126824819	1.71336120145694	0.776829324579372	Up	4-Aminobutyric acid	C4H9NO2	103.063	J1.375G	16865	119	1956-12-02	C00334	HMDB0000112
202	2-Aminoisobutyric acid	1.02855691733188	0.96067575144834	0.946701428941629	1.79789798770738	1.64863905357976	1.58377853178397	1.08789	1.1926905363132	1.16988432250175	0.918533801607458	0.937035704333315	0.903413149847491	1.1946350775505	1.13909864848666	1.20212958199734	1.09959282735825	0.0149712924422299	0.0320100842258337	1.17525117305949	0.232969120536976	Up	1.16569897128081	0.00406716384540817	0.01300693642214	1.20434014877179	0.268242918376441	Up	0.910937385149487	0.132149616386927	0.198225697710996	0.939729082450832	-0.0896832	Not	1.16029088118135	0.00349177173602469	0.00960483126824819	1.71336120145694	0.776829324579372	Up	2-Amino-isobutyrate	C4H9NO2	103.063	J38.908K	27971	6119	62-57-7	C03665	HMDB0001906
203	Maleic acid	0.955188695174739	0.850960738286379	0.88724068242949	0.984114148499693	0.924476086069342	0.887702130552005	1.09557171218848	1.18566666596614	1.1746373648495	0.402501082649605	0.473023856200705	0.425285744746903	0.697030640399273	0.736392409463357	0.738702658451502	1.15616948502142	0.00372723709502931	0.0111645614211537	1.28309513078516	0.359628138178248	Up	1.14375516624222	0.0170116669916369	0.0379028475503518	0.806465315031383	-0.310316	Down	1.22130181166839	0.000472455675524866	0.00350479476406469	0.482964081557521	-1.05001	Down	0.45091682587212	0.455264427434206	0.511877620483019	1.03820547518286	0.054092001201403	Not	Maleic acid, monosodium salt	C4H4O4	116.011	J2.446E	18300	444266	110-16-7	C01384	HMDB0000176
204	Glyceric acid	0.2355524086515	0.211167439124728	0.000860189889225109	0.355889734967972	0.331689814680839	0.309023639077591	0.342221040487974	0.699926013579031	0.319512746792813	0.225427495738746	0.24233551195741	0.244988892957727	0.255602369753287	0.258082579542112	0.247196059472973	0.883952115371535	0.116593621014684	0.176244072632878	3.04227107169958	1.60514870545344	Not	0.699534088002935	0.29591681754214	0.379908976003509	1.69998870534324	0.765525161186843	Not	0.630707801482126	0.357171301325967	0.447266501211143	1.59246	0.671254288622396	Not	0.910972310322823	0.129134001425114	0.178737565402726	2.22664798440211	1.15487349737181	Not	D-2,3-Dihydroxypropanoic acid	C3H6O4	106.027	J5.966H	32398	439194	473-81-4	C00025	HMDB0000139
205	Pyroglutamic acid	5.15760643792592	4.99195003228223	5.00796569348953	7.57888710900864	7.21665040458074	7.27991965833556	5.0968684248663	5.78672761083911	5.87548400953355	5.93018909522418	6.47137396697874	5.96616540733492	6.55979877369021	6.71961257375127	7.13671485833064	0.884053126329957	0.157164820847025	0.227702444446766	1.10566092955332	0.144909025489987	Not	1.19998566889455	0.00573828884591263	0.0165622103469915	1.34693032180872	0.429675220524721	Up	1.16995974792175	0.0186545374085061	0.0416686415517557	1.21178964946715	0.277139287912861	Up	1.17559865629605	0.000455908919552317	0.00239997336896409	1.45640276382348	0.542409383707922	Up	PCA	C5H7NO3	129.043	J4.959J	18183	7405	98-79-3	C01879	HMDB0000267
206	(4aS,6aS,6bR,8R,9R,10R,11R,12aR,14bS)-8,10,11-trihydroxy-9-(hydroxymethyl)-2,2,6a,6b,9,12a-hexamethyl-1,3,4,5,6,6a,7,8,8a,10,11,12,13,14b-tetradecahydropicene-4a-carboxylic acid	5.92836382708401	5.73431656418524	5.70062382452785	10.3285651547531	10.0114755411522	10.4779201229193	18.0456556088133	18.0370253796536	18.3724544771526	6.29063413293474	6.30337251965105	5.85871019217514	7.08025824435593	7.11996346383401	7.09279591459214	1.21679923252665	5.99530148000044e-07	6.88754340614169e-05	3.13621962668121	1.64902659364606	Up	1.2174835592849	0.00235241683547952	0.00903069252755791	1.22632290249282	0.294338904386238	Up	0.921553736986881	0.114727095315588	0.177927315549055	1.0627422416508	0.0877917268926111	Not	1.17956375720422	9.14081865405653e-05	0.00102011536179271	1.77489033399452	0.827729886876476	Up	--	--	--	--	--	--	--	--	--
207	3-hydroxy-2-[(Z)-oct-2-enyl]pentanedioic acid	0.341748784955395	0.332578467038989	0.335606997913378	0.341390945128021	0.319258271308615	0.329410345211249	0.328328897966232	0.338672431813855	0.366512315707502	0.325272196273855	0.330835996332237	0.329088351955347	0.362206160746225	0.353187736617251	0.351284537325703	0.387120570504075	0.565287114544758	0.633757597420157	1.02334745611606	0.0332960650319623	Not	1.1143263453562	0.0131356055477227	0.0314556207336018	1.05618601882905	0.07886394909773	Up	0.982742174144461	0.072110882673235	0.123954477617164	0.975505627867772	-0.0357779	Not	0.508666846933643	0.417601026792563	0.477032943455692	0.980320809734206	-0.0286741	Not	--	--	--	--	--	--	--	--	--
208	(Z)-9,12,13-trihydroxyoctadec-15-enoic acid	4.55273537173853	4.36202501361853	4.54773757610264	3.54272894851642	3.48458064263391	3.43443733350713	5.61286202157472	5.91710738774644	6.13257312879601	2.88698412986264	2.94954364380599	2.86906731640808	1.41309302896619	1.33231343547851	1.42217737809041	1.18475956920693	0.0051138542496962	0.0137946924719015	1.31198107429107	0.391746908810144	Up	1.22379354517393	4.41989099653626e-05	0.000846712451689397	0.309569877333763	-1.69166	Down	1.23217789734922	0.000429539051434591	0.00336215843865107	0.646655257813149	-0.628931	Down	1.17097740672758	0.000835173652950937	0.00356541383131071	0.777102953300884	-0.363822	Down	--	--	--	--	--	--	--	--	--
209	Methyl Paraben	0.633633167953512	0.475955929866761	0.510453249628958	0.775145700181545	0.719086103970092	0.444968067745481	0.532785239773225	0.613634604926827	0.560028438314768	0.637080669997437	0.542610987351645	0.687893228952114	0.540408701073367	0.564422156118269	0.53328692539741	0.317395876825381	0.628094733912529	0.689115949131956	1.05333560304867	0.0749651663871083	Not	0.0741201250355306	0.912258021013723	0.930350821012951	1.01115738435373	0.0160075669295776	Not	0.668423601883927	0.267981571203312	0.356638503013411	1.15280004207404	0.205142293279708	Not	0.503808089102002	0.418280034163863	0.477161744580622	1.19700566775332	0.259429983376022	Not	Methyl paraben	C8H8O3	152.047		31835	7456	99-76-3		HMDB0032572
210	Pomolic acid	26.7007022744461	26.5909206571591	26.6740683855105	30.6443393446999	29.1244778516842	30.0194851979051	32.7356529758222	33.8984262627815	34.378968752459	28.8034154313262	29.8738924455602	30.436103869075	30.4733064029056	28.5480774134424	29.2101046477011	1.20505704711644	0.00464653766803253	0.0130127470881376	1.26320483606501	0.337088599548326	Up	1.13338446934591	0.039126446685888	0.0722618873574908	1.10336679406865	0.14191246818891	Up	1.1789736684639	0.0233415625724497	0.0494993354117929	1.11439556487505	0.156261421356275	Up	1.14163840955769	0.0172224492701533	0.0327830832598532	1.12283531743908	0.167146347920048	Up	1,10-Dihydroxy-1,2,6a,6b,9,9,12a-heptamethyl-1,2,3,4,4a,5,6,6a,6b,7,8,8a,9,10,11,12,12a,12b,13,14b-icosahydropicene-4a-carboxylate	C30H48O4	472.355			3838010	13849-91-7		HMDB0035106
211	Mannose 1-phosphate	0.653501522638623	0.692287572035406	0.711648607442973	1.16726111021733	1.10261573761294	1.03702183802128	1.68711899130049	1.68770526981924	1.75023107454033	0.572961370738137	0.564610701973049	0.485787654860987	0.935977419920636	1.00857357638775	0.895567231508797	1.21520431317217	4.32991602368062e-06	0.000190845036856314	2.49098931665665	1.31671883416826	Up	1.17835483709009	0.00597439545000869	0.0168943107226005	1.38041517606819	0.465102239736524	Up	1.12689578299797	0.0170907844794257	0.0390904109253922	0.789020112687648	-0.341866	Down	1.15967863951285	0.00280207959816246	0.00839334579020137	1.60728982581048	0.684630098620163	Up	Mannose 1-phosphate	C6H13O9P	260.03	J2.731.066D	24588	466		C01002	HMDB0249121
212	4,7-dihydroxychromen-2-one	0.719241003739365	0.485491032255554	0.716153952668513	0.634275863205909	0.623497860029626	0.611841826579538	0.60862689688294	0.792513382775523	0.689953655884829	0.49410648120564	0.683612238470654	0.448697733548254	0.559119083863279	0.632351133717428	0.726938418978734	0.349104455939151	0.582316978740948	0.646908452492077	1.08860908345648	0.122485979208846	Not	0.00404169448184342	0.993300022504667	0.993808624666728	0.998710307577539	-0.00186183	Not	0.522872667174644	0.405807871666428	0.494214205756055	0.846701190400281	-0.240075	Not	0.130187418562187	0.846026264059507	0.866433819458949	0.973308963076964	-0.0390303	Not	--	--	--	--	--	--	--	--	--
213	3-Aminobutanoic acid	1.02855691733188	0.96067575144834	0.946701428941629	1.79789798770738	1.64863905357976	1.58377853178397	1.08789	1.1926905363132	1.16988432250175	0.918533801607458	0.937035704333315	0.903413149847491	1.1946350775505	1.13909864848666	1.20212958199734	1.09959282735825	0.0149712924422299	0.0320100842258337	1.17525117305949	0.232969120536976	Up	1.16569897128081	0.00406716384540817	0.01300693642214	1.20434014877179	0.268242918376441	Up	0.910937385149487	0.132149616386927	0.198225697710996	0.939729082450832	-0.0896832	Not	1.16029088118135	0.00349177173602469	0.00960483126824819	1.71336120145694	0.776829324579372	Up	3-Aminobutyric acid, (R)-isomer	C4H9NO2	103.063		37081	10932	541-48-0		HMDB0031654
214	2-Aminobutyric acid	1.02855691733188	0.96067575144834	0.946701428941629	1.79789798770738	1.64863905357976	1.58377853178397	1.08789	1.1926905363132	1.16988432250175	0.918533801607458	0.937035704333315	0.903413149847491	1.1946350775505	1.13909864848666	1.20212958199734	1.09959282735825	0.0149712924422299	0.0320100842258337	1.17525117305949	0.232969120536976	Up	1.16569897128081	0.00406716384540817	0.01300693642214	1.20434014877179	0.268242918376441	Up	0.910937385149487	0.132149616386927	0.198225697710996	0.939729082450832	-0.0896832	Not	1.16029088118135	0.00349177173602469	0.00960483126824819	1.71336120145694	0.776829324579372	Up	2-Aminobutyric acid	C4H9NO2	103.063	J7.749F	35619	80283	1492-24-6	C02356	HMDB0000452
215	NAE(18:2)	0.209591500933774	0.219334903902888	0.227315700108141	0.382373919376837	0.321587474766416	0.358683313221905	0.595118037929285	0.573976899963675	0.556167849380205	0.488865647767936	0.513238961055896	0.471455582659354	0.183069210704216	0.188118823193099	0.199109934042956	1.21407072981221	0.000152634897052592	0.0015758105667583	2.62900349470609	1.39451605971624	Up	1.10025844143078	0.0149727399082321	0.0345415983243041	0.869035929945762	-0.202512	Down	1.23064055730013	0.000477668091383679	0.00353003956927863	2.24545206773517	1.16700592613493	Up	1.14117011147649	0.0115687542864078	0.02395946672466	1.61929	0.695359249718842	Up	--	--	--	--	--	--	--	--	--
216	tributyl 2-acetoxypropane-1,2,3-tricarboxylate	0.300856361321036	0.258164023935559	0.321325618936503	0.137268547230114	0.118694232566177	0.144078176393176	0.198238498009559	0.170591691209537	0.253818607368005	0.28893524673342	0.261015451141561	0.251199992922204	0.276682978026288	0.247834747960124	0.253476591807875	0.989535560237111	0.0531085797522455	0.09143273565237	0.707277358699213	-0.499652	Not	0.779509924731325	0.200682286021895	0.276930216727954	0.883736978516051	-0.178311	Not	0.642889554341611	0.304903393020547	0.394212405422855	0.91004069647763	-0.135997	Not	1.14678306913491	0.00639078589197799	0.0152955941752856	0.454413326446724	-1.13792	Down	Tributyl 2-acetoxypropane-1,2,3-tricarboxylate	C20H34O8	402.225			6505	77-90-7		HMDB0034159
217	Asperphenamate	0.53051732016861	0.497837206106923	0.521397779707409	0.100459065316257	0.0879019704797708	0.0860431123085556	0.0991499053508065	0.0735983378093298	0.0905098669923405	0.4517254852827	0.475523532307726	0.43371831564476	1.02195923722075	0.972715848232626	0.987837927066705	1.21486513495604	7.39059808981066e-06	0.000262433419443641	0.169871087873945	-2.55749	Down	1.22184465353919	3.41971832686347e-05	0.000802537092274715	1.92450948516473	0.944490781653502	Up	1.10932150388446	0.0169228050929876	0.0390264689555778	0.878183776840379	-0.187405	Down	1.1808332076777	5.75496535003477e-05	0.000783046074973035	0.177063229423969	-2.49766	Down	--	--	--	--	--	--	--	--	--
218	Heptamethoxyflavone	0.038400382910531	0.0341630859762818	0.0283925172860257	0.0297285071334701	0.0336000728320992	0.0298657488732299	0.0902651950516073	0.0848200891662809	0.0908135293738506	0.0286363559668159	0.0332349827727847	0.0305540024225389	0.0687796889907878	0.0528444992743058	0.0750291515217468	1.20812864314058	0.000236261638534628	0.00197091303997172	2.63380928334963	1.39715088244816	Up	1.11579256986979	0.0258135606435903	0.0518926928987402	1.9479116320073	0.96192823031729	Up	0.502555737696944	0.442689645092222	0.528896201821754	0.91550134534772	-0.127366	Not	0.447038377616264	0.478794414033694	0.535252141160735	0.923118404086002	-0.115412	Not	--	--	--	--	--	--	--	--	--
219	4-methoxychromen-2-one	0.567802945696745	0.00684450510127534	0.533335077447671	0.633233909308468	0.636516752684732	0.622515449797699	0.855524614776173	0.860795404115594	0.819725655373023	0.65562841639762	0.655457598389482	0.605513896708634	0.687209246141933	0.663944809978062	0.670453881821564	0.96641552544408	0.11910189179217	0.179065430846888	2.28888597934861	1.1946455969585	Not	0.788226379330888	0.235261759589358	0.314724112755051	1.82458467205475	0.867568102481205	Not	0.732612598084361	0.275339667809447	0.365433804011042	1.72981059054276	0.790614075408401	Not	0.69003941431179	0.286439405311999	0.350731133902404	1.70784833113478	0.77217985924679	Not	--	--	--	--	--	--	--	--	--
220	gamma-Glutamylleucine	0.0634488034087678	0.107281725218775	0.0961856788079075	0.379596021056587	0.205738919800109	0.227054885709155	0.171877218138506	0.124969560654273	0.208471359262154	0.0909696916098048	0.16988375386981	0.103910167777135	0.198769842051358	0.212735707431767	0.208028424958749	1.00118270360367	0.0609095046134159	0.10135772327056	1.89317142975342	0.920805055340157	Not	1.19296996660731	0.00768797143386136	0.0204942649137314	2.32108038846498	1.21479648995141	Up	0.626840156725444	0.322941946304827	0.412612794525682	1.36658472994737	0.4505749115152	Not	1.00548723626489	0.0726561428995569	0.109657996200027	3.04361370323425	1.60578526298282	Not	gamma-Glutamylleucine	C11H20N2O5	260.137		68433	151023	2566-39-4		HMDB0011171
221	Citraconic acid	0.0963382130495849	0.16585856725102	0.0983894153482695	0.105624510764892	0.112122845543813	0.126401572247723	0.0783127649870027	0.0990422796760645	0.131563786889412	0.102369319753472	0.178048569582676	0.103237016737329	0.126449732108899	0.105112611076566	0.0913445395109506	0.362408076457891	0.570775874725167	0.637714692985269	0.856712861668429	-0.223116	Not	0.299731329967406	0.652828448828199	0.712687967157723	0.895505392588158	-0.159226	Not	0.14114576575547	0.831881520865311	0.870241741130413	1.06397557838589	0.0894650367921807	Not	0.135040470535582	0.835895892726681	0.859665444178624	0.954415151520519	-0.0673111	Not	Citraconic acid	C5H6O4	130.027	J6.107G	16600	638129	498-24-8	C02226	HMDB0000749
222	(4aS,6aR,6aS,6bR,8aR,10S,12aR,14bS)-10-hydroxy-1,2,6a,6b,9,9,12a-heptamethyl-4,5,6,6a,7,8,8a,10,11,12,13,14b-dodecahydro-3H-picene-4a-carboxylic acid	0.447929149018041	0.470847986988793	0.459542784916148	0.39463126666183	0.386636671732476	0.388294877921706	0.612119166619206	0.604271496965092	0.703015427660545	0.250988115574324	0.219186632200687	0.219793878296403	0.406474617367408	0.401859415011266	0.41712265100796	1.14565080907824	0.0254255318337406	0.0494078785969113	1.39256936079073	0.477749186794556	Up	1.16854334647223	0.00472862245989422	0.0145737039221346	0.88909451629054	-0.169591	Down	1.22897918314059	0.00016545694688683	0.00222625174742211	0.500586703854198	-0.998308	Down	1.15854983913301	0.00436729143353986	0.0113271184192607	0.848542343879658	-0.236941	Down	--	--	--	--	--	--	--	--	--
223	Pregnenolone sulfate	0.12199896390096	0.105680261710944	0.0937356683700947	0.261439422277081	0.187820748803318	0.277264342308161	0.0839079877388295	0.0924384362674528	0.085744486978248	0.247734806082528	0.27046406360759	0.219146276902688	0.204421429794189	0.200668521504008	0.202943526316422	0.916709209448505	0.126808542622806	0.188763021145076	0.815428643450509	-0.294369	Not	1.20661	0.00651330370746181	0.0181038342025325	1.89174020556954	0.91971397563746	Up	1.20105552956803	0.00332881723041792	0.0115151106676336	2.29406029527089	1.19790331051029	Up	1.08827039589517	0.0307929936696795	0.0526608727118075	2.26039467053835	1.17657469278081	Up	Pregnenolone sulfate	C21H32O5S	396.197	J468.821J	35420	105074	1247-64-9	C18044	HMDB0060382
224	(1R,2R,5S,8R,12R,16R,17S,18S)-16-hydroxy-1,2,17-trimethyl-14-oxo-8,18-bis(prop-1-en-2-yl)-13-oxapentacyclo[10.8.1.02,10.05,9.017,21]henicosane-5-carboxylic acid	0.237187381820203	0.210665149634585	0.23613936793996	0.210183013498649	0.193107009028281	0.185892389783617	0.257592382636767	1.29384165683604	0.268308686783097	0.551276264866868	0.573571453638037	0.548307185017301	0.238175639735818	0.233724595853611	0.245397559469785	0.583762611433445	0.385456019731937	0.469579741180102	2.66047409021388	1.41168335349194	Not	0.628578288773244	0.330629563511261	0.414932669942841	1.04869340659434	0.0685929568117357	Not	1.23305454476898	1.03206665991107e-05	0.000451552555190871	2.44616186975716	1.29051987441686	Up	0.96290947995873	0.0505047308782903	0.0803877256766919	0.861387997185206	-0.215265	Not	--	--	--	--	--	--	--	--	--
225	(3Z)-3-butylidene-5-hydroxy-isobenzofuran-1-one	0.468146775075438	0.423392956011889	0.44612128138876	1.13744622239576	1.24299616219138	1.10210680639127	0.477242052685381	0.49272368858071	0.521248124039856	0.836960653932513	0.90861550556663	0.806085670083467	1.22259000552753	1.23164104380293	1.19931001645189	0.991176893656591	0.0485750589453733	0.0847027590359946	1.11479205224471	0.156774622096857	Not	1.22400175615866	2.65349456788893e-06	0.000276952442200587	2.73129068703246	1.44958286607054	Up	1.22009470175421	0.00191040262241909	0.00793578881366175	1.90755490799522	0.931724584898497	Up	1.17315727769314	0.00176571599525307	0.00595586068865155	2.60346168311508	1.38043117377765	Up	--	--	--	--	--	--	--	--	--
226	[(2S,3R,4S,5S,6R)-3,4,5-trihydroxy-6-(hydroxymethyl)tetrahydropyran-2-yl] (2E,4E)-5-[(1R,7S,8S,9R)-7-acetoxy-4,9-dimethyl-11-oxo-10-oxatricyclo[6.3.2.01,7]tridec-3-en-9-yl]-2-methyl-penta-2,4-dienoate	0.672840849969066	0.623434256471282	0.641093488340628	0.820412337710172	0.55213052289191	0.521526481202007	1.3193462934284	0.758073891493414	0.872852483705993	0.874140147519179	0.436469500373419	0.773935675323662	0.655014474285765	1.30294537532834	0.664679797132087	0.855604989550995	0.186530153761325	0.260768353826677	1.52282465844417	0.60674983614172	Not	0.57460003200214	0.398270773130922	0.481942495566248	1.35371227437631	0.43692113297407	Not	0.224127292191829	0.747198713042607	0.795734000625615	1.07596733467847	0.105634279741448	Not	0.0884840807772913	0.893778980390905	0.908667542271441	0.977650482673493	-0.0326093	Not	--	--	--	--	--	--	--	--	--
227	Methylsuccinic acid	0.19221667029885	2.41874354168303	2.55501692930271	1.06041966768585	0.487157603780193	0.277944462840263	0.2162330501273	0.252166004692454	0.229414305165386	0.183516066586187	0.18204587534939	0.170874494185052	0.245467827855088	0.222023360306993	0.242155435455574	0.850947947334678	0.191230336229956	0.266195899256667	0.135078677450675	-2.88813	Not	0.851226188132523	0.191984247672304	0.267001580036784	0.13736929223833	-2.86387	Not	0.876810846738094	0.181492670734121	0.258461460293627	0.10384026515209	-3.26756	Not	0.67444659005947	0.280576854954368	0.345502268427415	0.353373947344329	-1.50073	Not	Methylsuccinic acid	C5H8O4	132.042			6950476	2174-58-5		HMDB0001844
228	Pyruvaldehyde	0.96507035681872	0.871257651419319	0.909253369339769	0.916222874319796	0.842352311976662	0.872900245592292	1.25328537567719	1.3817657509235	1.34380071683075	0.549385153150683	0.575166598998361	0.575068364600276	0.757980851430401	0.789527205876916	0.776746689964352	1.18617567117446	0.00144345821874509	0.00567218088774477	1.44918372331824	0.535240507191498	Up	1.13402883194466	0.0259259554560623	0.0519748336683245	0.84654374707413	-0.240343	Down	1.22047762348301	0.00327536238352655	0.0113503232864304	0.619038332146887	-0.691899	Down	0.568793640249339	0.337286535856924	0.402394993603282	0.958440151648419	-0.0612397	Not	Oxopropanal	C3H4O2	72.0211	J1.489C	17158	880	78-98-8	C00546	HMDB0001167
229	beta-Alanine	1.55670052688825	1.35856589152785	1.37725005782204	2.02877030792138	1.92445463573137	1.86241103242567	0.895996962402638	0.829371877031511	0.860507976923695	1.08850483592172	1.09211222905285	1.10581745548731	1.07800132383101	1.05883118664207	1.08388804245627	1.18455560683093	0.00769044628835407	0.0190844238896512	0.602415117256357	-0.73117	Down	1.15466673232132	0.0283987638107617	0.0558261413342337	0.750310586053222	-0.41444	Down	1.15699730842876	0.0329211843598843	0.0654065485602183	0.765619547101199	-0.3853	Down	1.12788545135271	0.00385566481333858	0.0103194790273229	1.35483136949427	0.438113296203548	Up	beta-Alanine	C3H7NO2	89.0477	J4.070C	16958	239	107-95-9	C00099	HMDB0000056
230	Sarcosine	1.55670052688825	1.35856589152785	1.37725005782204	2.02877030792138	1.92445463573137	1.86241103242567	0.895996962402638	0.829371877031511	0.860507976923695	1.08850483592172	1.09211222905285	1.10581745548731	1.07800132383101	1.05883118664207	1.08388804245627	1.18455560683093	0.00769044628835407	0.0190844238896512	0.602415117256357	-0.73117	Down	1.15466673232132	0.0283987638107617	0.0558261413342337	0.750310586053222	-0.41444	Down	1.15699730842876	0.0329211843598843	0.0654065485602183	0.765619547101199	-0.3853	Down	1.12788545135271	0.00385566481333858	0.0103194790273229	1.35483136949427	0.438113296203548	Up	Sarcosine monosodium salt	C3H7NO2	89.0477	J5.067I	15611	1088	107-97-1	C00213	HMDB0000271
231	Alanine	1.55670052688825	1.35856589152785	1.37725005782204	2.02877030792138	1.92445463573137	1.86241103242567	0.895996962402638	0.829371877031511	0.860507976923695	1.08850483592172	1.09211222905285	1.10581745548731	1.07800132383101	1.05883118664207	1.08388804245627	1.18455560683093	0.00769044628835407	0.0190844238896512	0.602415117256357	-0.73117	Down	1.15466673232132	0.0283987638107617	0.0558261413342337	0.750310586053222	-0.41444	Down	1.15699730842876	0.0329211843598843	0.0654065485602183	0.765619547101199	-0.3853	Down	1.12788545135271	0.00385566481333858	0.0103194790273229	1.35483136949427	0.438113296203548	Up	Alanine	C3H7NO2	89.0477	J9.190A	15570	71080	338-69-2	C00133	HMDB0001310
232	Malic acid	4.58109781873447	4.23223414261483	4.43697360657749	4.61192764051687	4.48540783755415	4.46638898445175	5.43115769372308	5.73603932173522	5.87974630838338	1.85837348158347	1.91152648069088	1.86162998361634	3.24592049139366	3.35935498324191	3.33740747240902	1.17666747781087	0.00208876670789835	0.00745769905032082	1.28653209063381	0.36348744340739	Up	1.2026099384948	0.00436132965059221	0.013699249720895	0.750373860895064	-0.414319	Down	1.23255663811858	0.00121606243443323	0.00612827802872063	0.425011326495154	-1.23443	Down	0.502623703311677	0.421084680268899	0.479697832376372	1.02365371070043	0.0337277521072547	Not	伪-Hydroxysuccinic acid	C4H6O5	134.022	J74.430A	30797	222656	97-67-6	C00149	HMDB0000156
233	Glutamine	51.338654535073	48.405	51.0902452013515	59.4857214485339	55.8002408359479	55.7375606314354	52.752991207533	57.3084500401245	54.3984247882984	55.0536254354722	57.5822381730253	55.3853224160751	61.0248240720896	60.249818154234	62.0773936909663	0.986707471650408	0.0558202809135805	0.0950453431771776	1.0903375463456	0.12477483321512	Not	1.20181944974752	0.0016846083116017	0.00746422821058894	1.21558902958014	0.281655560030642	Up	1.13513607377353	0.0102453685934315	0.0264845099940847	1.11394841866195	0.155682430287017	Up	1.0731546727624	0.014410270802407	0.0283702206422388	1.13385333965159	0.181234044300636	Up	(2S)-2,5-Diamino-5-oxopentanoic acid	C5H10N2O3	146.069	J9.170G	18050	5961	56-85-9	C00064	HMDB0000641
234	Asparagine	4.22770040877584	3.93452082207636	4.1520383040766	5.45485363201432	5.0258384467475	4.93498673077303	7.32879842608888	8.0249902460913	7.82288261221613	9.28751929667538	9.93036176781428	9.53921198525921	10.0732882793374	9.97294894442505	10.3596235670758	1.20734987581533	0.000923068193954955	0.00426182549123884	1.88210027721576	0.912343496072757	Up	1.22369513704956	4.15789444287082e-06	0.000281582695487034	2.46915867775837	1.30401955266506	Up	1.23273854076115	0.000171483748268	0.00224245332421682	2.3352677412865	1.22358796615863	Up	1.11454151483996	0.00999385763768188	0.021503805205228	1.25185592895854	0.32406853788001	Up	Asparagine	C4H8N2O3	132.053	J1.289K	22653			C16438	HMDB0251512
235	Glutamate	6.52572120650782	5.47995928041859	5.64314516406936	7.19843687041888	6.83873255235998	6.79529522600714	6.15043361827948	6.43769759591982	6.52094361625587	4.81590847179303	5.02663353756924	5.01526571586106	7.41668087315784	7.36283342177809	7.34446062700154	0.704967038469758	0.269625544504207	0.349653843570197	1.08273916963858	0.114685741570236	Not	1.12216069181229	0.0437364521842186	0.0792773910649009	1.25357	0.326038421760378	Up	1.00734625258532	0.0975383572055219	0.157792151664986	0.84185815073679	-0.248351	Not	0.987442222121215	0.0670082468106898	0.102640867467668	1.18038814937302	0.239261341871548	Not	Glutamate	C5H9NO4	147.053	J44.437E	18237	611		C00025	HMDB0060475
236	gamma-Glutamylglutamine	0.686071409756639	0.679894163616781	0.720601583791818	0.966339443067234	0.92130529245936	0.93989976318604	1.16321744892598	1.18615316462647	1.20462690639238	0.78203877145161	0.851353409332918	0.770429334253341	0.697814195188852	0.711440564377762	0.761843382352872	1.21365083627431	9.86971376480187e-06	0.000332337085907897	1.70327492587069	0.768311319442841	Up	0.637151843085905	0.301908557632113	0.383569129787482	1.04051198853771	0.0572935875665369	Not	1.08985987446217	0.0343547715950846	0.0679089760709323	1.15204608046436	0.204198424009245	Up	1.16972159548837	0.000171580561528858	0.00138396960618681	1.35511789735734	0.438418373744096	Up	gamma-Glutamylglutamine	C10H17N3O6	275.112	J392.530G	73707	150914	10148-81-9	C05283	HMDB0011738
237	Serine	0.629678174732701	0.527058640045311	0.580966081916643	0.828825363294142	0.886463589879252	0.768982486060254	0.359924086736519	0.4380951397286	0.394810744496364	0.493267314318513	0.516801559099365	0.518965830009232	0.574080671198725	0.548030491712978	0.570060750991527	1.12635995941277	0.00972204457959741	0.022848559643747	0.686440687433051	-0.542793	Down	0.29373191534714	0.66456280717456	0.722222316584588	0.973798177537696	-0.0383053	Not	0.927872685813361	0.135113873888012	0.201688728351577	0.879917220795074	-0.18456	Not	1.11118408994038	0.00552083648777948	0.013648346405865	1.42962956668776	0.515641376700153	Up	(3R,3'r,6S)-4,5-DIDEHYDRO-5,6-dihydro-尾,尾-carotene-3,3'-diol	C3H7NO3	105.043	J1.195I	17115	5951	56-45-1	C00065	HMDB0000187
238	Eicosapentaenoic acid	1.3396515529608	1.2696773778564	1.2703469123651	4.0328507926802	3.89927253193073	4.23684320781328	2.38829392410025	8.30417537965744	2.63680181724271	3.07932660693952	3.17143772880545	3.08381414991563	2.13031097163491	2.9298942531933	2.10340116944667	0.766072779988447	0.244560143487698	0.32513680070216	3.43566618959255	1.78058987058167	Not	1.09672782047461	0.055244253479609	0.0968213713377772	1.84644457006979	0.884749953750815	Not	1.23525615156797	2.19512338051762e-06	0.00023843707463728	2.40602020966884	1.26664876066302	Up	1.17924281679766	0.000740509827677905	0.00330941806282597	3.13659362902923	1.64919862852464	Up	Eicosapentaenoic acid	C20H30O2	302.225	J343.473G	28364	446284	10417-94-4	C06428	HMDB0001999
239	Isocaproic acid	0.0708608976836712	0.0674608365373427	0.0599473488001414	0.0744355407340579	0.0781698205986434	0.0798727912725765	0.0711796480213994	0.0754298475997562	0.090205679561227	0.066647962371043	0.0682384806618907	0.0624657171000298	0.076584907571409	0.081847038722977	0.0812445744171976	0.849917545684714	0.142898332814496	0.209172026336879	1.19441302483411	0.256301802970488	Not	1.08281351729789	0.0320219026357783	0.0610446807320105	1.20884465222452	0.273628856774469	Up	0.0503793529930261	0.938536288467849	0.954736792782068	0.995375361230203	-0.00668742	Not	0.999568679286164	0.052196775679945	0.0826454823081716	1.17253859786335	0.229635414450256	Not	Isocaproic acid	C6H12O2	116.084		74903	12587	646-07-1		HMDB0000689
240	Fructose 1-phosphate	0.653501522638623	0.692287572035406	0.711648607442973	1.16726111021733	1.10261573761294	1.03702183802128	1.68711899130049	1.68770526981924	1.75023107454033	0.572961370738137	0.564610701973049	0.485787654860987	0.935977419920636	1.00857357638775	0.895567231508797	1.21520431317217	4.32991602368062e-06	0.000190845036856314	2.49098931665665	1.31671883416826	Up	1.17835483709009	0.00597439545000869	0.0168943107226005	1.38041517606819	0.465102239736524	Up	1.12689578299797	0.0170907844794257	0.0390904109253922	0.789020112687648	-0.341866	Down	1.15967863951285	0.00280207959816246	0.00839334579020137	1.60728982581048	0.684630098620163	Up	螔-D-fructofuranose 1-phosphoric acid	C6H13O9P	260.03	J219.923H		10400369	15978-08-2	C01094	HMDB0001076
241	cis-8,11,14-Eicosatrienoic acid	0.119838492810119	0.105201960199329	0.10819045811829	0.2014461619649	0.192388266275214	0.177904421055706	0.135848275495182	0.130927822701241	0.171380122899229	0.160033135984212	0.162165942661997	0.146353006497755	0.176143072506262	0.142895911733473	0.150313925010785	0.964452201179282	0.0982513106386958	0.151797905004365	1.31487267976677	0.394923108900127	Not	1.1017823469413	0.0305124952381976	0.0590896092125254	1.40849151017266	0.494150867746417	Up	1.18542537984368	0.00259014059830968	0.00985830428348752	1.40608829942656	0.491687195509196	Up	1.15786309788986	0.00128115013175203	0.00477497367807578	1.71574373866131	0.778834089800973	Up	cis-8,11,14-Eicosatrienoic acid	C20H34O2	306.256	J110.768B	53486	5280581	1783-84-2	C03242	HMDB0002925
242	17-ODYA	12.9079585378324	12.8165915827684	12.6694803451062	21.7040591122286	21.240062380675	20.4767682733654	18.4060885415164	17.6507933946819	21.0254698134907	14.672751736296	13.918200140091	14.116492784638	16.249086264861	15.7038494294989	16.5630384460385	1.15659019159758	0.0254502436602626	0.0494078785969113	1.48675070205703	0.572162756967832	Up	1.21064637011117	0.0033392218388957	0.0115483884481455	1.26363326673224	0.337577823455633	Up	1.17486778852662	0.0169117681604418	0.0390264689555778	1.11234595959314	0.153605561950427	Up	1.17776852082376	0.00131472235312919	0.00484462784087039	1.65184246084598	0.724076100925639	Up	17-ODYA	C18H32O2	280.24			1449			HMDB0244776
243	Dimethylglycine	1.02855691733188	0.96067575144834	0.946701428941629	1.79789798770738	1.64863905357976	1.58377853178397	1.08789	1.1926905363132	1.16988432250175	0.918533801607458	0.937035704333315	0.903413149847491	1.1946350775505	1.13909864848666	1.20212958199734	1.09959282735825	0.0149712924422299	0.0320100842258337	1.17525117305949	0.232969120536976	Up	1.16569897128081	0.00406716384540817	0.01300693642214	1.20434014877179	0.268242918376441	Up	0.910937385149487	0.132149616386927	0.198225697710996	0.939729082450832	-0.0896832	Not	1.16029088118135	0.00349177173602469	0.00960483126824819	1.71336120145694	0.776829324579372	Up	Dimethylglycine	C4H9NO2	103.063	J135.420E	17724	673	1118-68-9	C01026	HMDB0000092
244	4-hydroxy-6-methyl-chromen-2-one	0.567802945696745	0.00684450510127534	0.533335077447671	0.633233909308468	0.636516752684732	0.622515449797699	0.855524614776173	0.860795404115594	0.819725655373023	0.65562841639762	0.655457598389482	0.605513896708634	0.687209246141933	0.663944809978062	0.670453881821564	0.96641552544408	0.11910189179217	0.179065430846888	2.28888597934861	1.1946455969585	Not	0.788226379330888	0.235261759589358	0.314724112755051	1.82458467205475	0.867568102481205	Not	0.732612598084361	0.275339667809447	0.365433804011042	1.72981059054276	0.790614075408401	Not	0.69003941431179	0.286439405311999	0.350731133902404	1.70784833113478	0.77217985924679	Not	--	--	--	--	--	--	--	--	--
245	Stearamide	0.777421476891899	1.17381726506118	1.22737819074852	0.538439355988681	0.553032358452009	0.575641814052903	2.01322062541916	0.537183055150632	0.506705478205437	0.725868717407192	0.717134562113386	0.722883064884073	0.607130766736692	0.659877379397341	0.622910454214075	0.0457242291469497	0.943795201867112	0.955537599402006	0.961773382417901	-0.0562311	Not	1.01895859349464	0.0922557985827625	0.146797907516871	0.594572620847965	-0.750075	Not	0.945803183395587	0.140374925754836	0.208120841040352	0.681392690676885	-0.553442	Not	1.02912168988613	0.0701592366224156	0.10688064674226	0.52447764665894	-0.931047	Not	Stearamide	C18H37NO	283.288	J43.334I	34900	31292	124-26-5	C13846	HMDB0034146
246	1,6,6-trimethyl-8,9-dihydro-7H-naphtho[1,2-g]benzofuran-10,11-dione	734.744595519776	711.489519325377	720.740954995756	924.683742162155	901.072830514781	899.398580310476	737.05789092273	768.015547466616	764.661360758945	798.520307459197	803.012162120783	810.873218437126	839.201750385895	828.702849403678	873.101120959133	0.998197498217449	0.0521300299363564	0.0898587365098888	1.04742081749696	0.0668411837600945	Not	1.19105530657051	0.0038578016170369	0.0126691501843531	1.17260496261051	0.229717067525364	Up	1.21480180912724	0.00161998638270374	0.00721596674122147	1.11325954857165	0.15478998601651	Up	1.17466817248372	7.88074932119812e-05	0.000961943964018746	1.25758491221936	0.330655814187459	Up	--	--	--	--	--	--	--	--	--
247	6a,7,8-trihydroxy-3-methyl-3,4,5,6,7,12a-hexahydro-2H-benzo[a]anthracene-1,12-dione	1.29006508733613	1.18907464111536	1.43961646241563	0.846737748642018	0.799757341998961	0.790873582475514	0.417978511478975	0.428809786191444	0.476769613174388	0.611414704692825	0.685417705292289	0.577685630964028	0.605000652333181	0.765176024478826	0.740484142546324	1.19967892542052	0.0048146795685116	0.0132437594328213	0.337749491517087	-1.56597	Down	1.1750148572133	0.00371203921437605	0.0123355860967531	0.538604780842795	-0.892701	Down	1.20466438873762	0.00468326661400547	0.0147134511496372	0.478345155873134	-1.06388	Down	1.13165871092507	0.0167765401947803	0.0321221401964765	0.6219750743353	-0.685071	Down	--	--	--	--	--	--	--	--	--
248	6-hydroxy-4-methyl-chromen-2-one	3.30189160753228	3.03557	3.25924179673611	3.61105148142194	3.67030146487878	2.49561387618826	5.99450326732349	6.12487529188309	6.3731791148924	2.96364664326158	3.16632004771403	3.05053000794052	3.01756150316279	2.84112474677226	2.84624	1.21168445076289	5.19739996019102e-05	0.000793009540801021	1.92696907068289	0.946333415468344	Up	1.01294120790776	0.0482582007649339	0.0866614665693395	0.907074045342987	-0.140708	Down	0.700718488331698	0.24991867802478	0.336801629849969	0.956629878034419	-0.0639672	Not	0.0894409613085543	0.890865243776795	0.906176990154208	1.01878350220946	0.0268475024619794	Not	--	--	--	--	--	--	--	--	--
249	Hexaethylene glycol	8.64339778310439	8.2156480840513	9.28722215483734	12.1609268796659	10.1483892680707	10.5066229846974	8.68024328759872	9.66104754337087	10.3131982909684	8.47981759301362	9.68900125928175	9.42572082730738	10.7025642541164	10.6255002971123	10.8170259371484	0.718995184396707	0.225557071729842	0.303802042129919	1.09593036749394	0.132156136197586	Not	1.16904604591845	0.0206747262230264	0.0439591023283935	1.22943322011914	0.297993373307761	Up	0.551969238622346	0.374118396729927	0.464611707205657	1.05539114249083	0.0777777806863304	Not	1.00315934000425	0.0503248516909059	0.0802321921243586	1.25509074965616	0.32779168237966	Not	PEG-6	C12H26O7	282.168		49793	17472	2615-15-8		HMDB0061822
250	Daminozide	0.305193052647911	0.292896099217042	0.289800759084194	0.862484359932356	0.762120761881991	0.785356693270763	0.60935859721055	0.60605309987055	0.659296543184903	0.263754814153733	0.285941894901904	0.279539841984526	0.330139953099863	0.335667018078721	0.335343145654717	1.21010868839043	0.00151918220489118	0.00587517395277716	2.11141968970225	1.07821337360298	Up	1.18311801885759	0.00820316702322289	0.0216607950856453	1.12756109117523	0.173205600707183	Up	0.952729695420512	0.0800010540755159	0.13554670618039	0.933940729379069	-0.0985971	Not	1.17380827720997	0.00296343732675888	0.00863011975636671	2.71425746071253	1.44055757399048	Up	b9 Regulator	C6H12N2O3	160.085	J1.772H	4312			C10996	HMDB0250838
251	Taurine	1.83787348249036	1.63708669349424	1.57299513998988	1.4468161405802	1.39434874103149	1.37887280279056	1.27649063751261	1.39092957677488	1.49994328601525	1.88252669059455	2.00654268935628	1.96510598986595	1.34312547148384	1.27487128253983	1.26807876892634	0.996189844814341	0.0482757783761664	0.084331480472856	0.825554752260768	-0.276564	Not	1.12639294672558	0.0312902482577814	0.0600011237445583	0.769831601054857	-0.377385	Down	1.03494699516713	0.0600030447343422	0.106714621947768	1.15971220095609	0.21376682451766	Not	1.01531206543625	0.0662595249656101	0.101573667392336	0.835989508672502	-0.258443	Not	Tauphon	C2H7NO3S	125.015	J5.056C	15891	1123	107-35-7	C00245	HMDB0000251
252	6-(hydroxymethyl)pyridin-3-ol	0.230063949501334	0.234139848212253	0.241403435833148	0.209405242937966	0.212827869570766	0.275767300341737	0.0999882537241767	0.248992908788572	0.134166862037118	0.238612072060329	0.197711686746053	0.206035468306241	0.237372463757002	0.435359683535584	0.207215399649056	0.775266936602023	0.241163163463011	0.321276710943561	0.684726575323389	-0.5464	Not	0.460295617877777	0.502078528327288	0.578110026116511	1.24707841006474	0.318552177481307	Not	0.78147677904924	0.228702126728017	0.31444527783394	0.910363721590274	-0.135485	Not	0.0676567434558493	0.917703119935325	0.929145642691124	0.989219468941623	-0.0156375	Not	--	--	--	--	--	--	--	--	--
253	Pentadecanoic acid	1.69594680148834	1.56890618687272	1.61807897824708	3.13105871897621	3.13508632875807	2.92900344956503	1.62335383907842	1.62916291222436	1.99162451412255	2.13882824431227	2.07776402510023	1.9700088528884	1.45636148259945	1.28831986257329	1.41413808119287	0.52135038745085	0.430494931226649	0.511409124504651	1.07397385449712	0.102958871864771	Not	1.08764055110242	0.0213766615487636	0.0450593275795944	0.851705380047405	-0.231574	Down	1.18921267404285	0.00282840886064008	0.0103726046750166	1.26698491082978	0.34139934278916	Up	1.17536588347726	0.000286379450396082	0.0018579024689567	1.88312033839099	0.91312519647502	Up	14FA	C15H30O2	242.225	J3.656K	42504	13849	1002-84-2	C16537	HMDB0000826
254	(1S,4S,5R,9S,10R,13R,14S)-5-(Acetyloxymethyl)-14-hydroxy-14-(hydroxymethyl)-9-methyltetracyclo[11.2.1.01,10.04,9]hexadecane-5-carboxylic acid	0.215040734532187	0.209042424520675	0.215379293874703	0.152093993288685	0.138814105690212	0.142832099564398	0.0167665430388748	0.0127781497167642	0.0150158617128765	0.0158029299141243	0.0166726708911134	0.0109596199949857	0.442981478507744	0.426248418273053	0.423613920436381	1.21664806902875	2.23553844618334e-06	0.000147333450967313	0.0696843954864119	-3.84302	Down	1.22301017803335	0.000241014690382232	0.00223822059912464	2.02176658113127	1.01561644349061	Up	1.23595894940093	2.74790694578705e-07	0.000161694718313284	0.0679245835332001	-3.87992	Down	1.1724896853665	0.000568221486485462	0.00274687268095571	0.678288766693901	-0.560028	Down	--	--	--	--	--	--	--	--	--
255	1-(4-hydroxy-2-methoxy-phenyl)-3-(4-hydroxyphenyl)prop-2-en-1-one	0.95405765714982	0.846756161573495	0.878225872215008	1.34378517338494	1.34682676386084	1.35839464099784	1.5982362562682	1.67881537298691	1.71813539687967	0.862955274817119	0.883937483365898	0.885725122347013	1.02587750910146	0.895710782587161	0.993502889949122	1.20790164505795	9.02860498201574e-05	0.00109520903912278	1.86454386735317	0.898822739974727	Up	0.75307711689828	0.196730485457626	0.272632176300851	1.08811048656645	0.12182505505203	Not	0.286864683435422	0.678494290218752	0.735821211904828	0.982672219987889	-0.0252178	Not	1.17065857492663	0.00421134269405415	0.0110103778868645	1.51136490882876	0.595852031514227	Up	--	--	--	--	--	--	--	--	--
256	(2R,3S,4S,5R,6R)-2-[[(2R,3R,4R)-3,4-dihydroxy-4-(hydroxymethyl)tetrahydrofuran-2-yl]oxymethyl]-6-[(6,6-dimethylnorpinan-2-yl)methoxy]tetrahydropyran-3,4,5-triol	0.28798715013981	0.270030747655781	0.274374748060537	0.38930866716885	0.390076849031656	0.421791255978863	0.281541934393496	0.274898093300924	0.292180546116258	0.209223804380359	0.171861957798538	0.136204122326502	0.281144973955482	0.365129149208173	0.37120870684489	0.421503717476216	0.504871966397131	0.580691961350764	1.01949552057594	0.0278554365050015	Not	0.884277622712452	0.163832589179415	0.232742531498707	1.22235922562969	0.289668325152737	Not	1.14201856642787	0.0314485347097982	0.0633843917549754	0.621449368973411	-0.686291	Down	1.16052153746642	0.0020991433939461	0.00667691701690022	1.44304106740869	0.529112357974492	Up	--	--	--	--	--	--	--	--	--
257	(2R,3S,4S,5R,6R)-2-[[(2R,3R,4R)-3,4-dihydroxy-4-(hydroxymethyl)oxolan-2-yl]oxymethyl]-6-[(1,7,7-trimethyl-2-bicyclo[2.2.1]heptanyl)oxy]oxane-3,4,5-triol	0.28798715013981	0.270030747655781	0.274374748060537	0.38930866716885	0.390076849031656	0.421791255978863	0.281541934393496	0.274898093300924	0.292180546116258	0.209223804380359	0.171861957798538	0.136204122326502	0.281144973955482	0.365129149208173	0.37120870684489	0.421503717476216	0.504871966397131	0.580691961350764	1.01949552057594	0.0278554365050015	Not	0.884277622712452	0.163832589179415	0.232742531498707	1.22235922562969	0.289668325152737	Not	1.14201856642787	0.0314485347097982	0.0633843917549754	0.621449368973411	-0.686291	Down	1.16052153746642	0.0020991433939461	0.00667691701690022	1.44304106740869	0.529112357974492	Up	--	--	--	--	--	--	--	--	--
258	13,14-Dihydro-15-ketotetranorprostaglandin F1.beta.	0.141102343492708	0.129877082834599	0.156551845178572	0.104697847681554	0.0963509285876134	0.100670583253815	0.157888416627195	0.161263717074924	0.154586041314055	0.0403636592515625	0.0452679107377893	0.0513798988723684	0.0676013089369177	0.0580395812527372	0.0576236564520382	0.843029322798838	0.178756224422014	0.252795732292682	1.10807841809452	0.148059983727169	Not	1.19921359011646	0.00361873251308079	0.0121615672622647	0.42865764180521	-1.2221	Down	1.21883209006128	0.00237765019149986	0.00920395937225444	0.32047122162346	-1.64173	Down	1.10299482234138	0.0240748142019382	0.042632078311553	0.705724656023983	-0.502823	Down	--	--	--	--	--	--	--	--	--
259	4-(Methylamino)butanoic acid	1.62176923805319	1.4838842052559	1.55681176863551	1.4575969626712	1.37990503371625	1.42528205310291	0.812928346472101	0.894353035163867	0.894726037193211	1.92045147397536	2.04063090773658	1.99823883128452	1.87105033186525	1.88688182890773	1.85476164999579	1.20527568788843	0.000301856414111981	0.00226740606446423	0.558075460201438	-0.841468	Down	1.18614610900407	0.0120448404479764	0.0292367928389389	1.20380390107573	0.267600397091524	Up	1.20004668902844	0.00132471412620474	0.00638532811704871	1.27814813453825	0.354055051135302	Up	0.974657702142995	0.0580922080853583	0.0907632659125638	0.914276859067964	-0.129297	Not	--	--	--	--	--	--	--	--	--
260	Valine	1.62176923805319	1.4838842052559	1.55681176863551	1.4575969626712	1.37990503371625	1.42528205310291	0.812928346472101	0.894353035163867	0.894726037193211	1.92045147397536	2.04063090773658	1.99823883128452	1.87105033186525	1.88688182890773	1.85476164999579	1.20527568788843	0.000301856414111981	0.00226740606446423	0.558075460201438	-0.841468	Down	1.18614610900407	0.0120448404479764	0.0292367928389389	1.20380390107573	0.267600397091524	Up	1.20004668902844	0.00132471412620474	0.00638532811704871	1.27814813453825	0.354055051135302	Up	0.974657702142995	0.0580922080853583	0.0907632659125638	0.914276859067964	-0.129297	Not	VALINE	C5H11NO2	117.079	J9.179K	16414	6287	72-18-4	C00183	HMDB0000883
261	Stachyose	24.1034052214327	23.3684161015406	22.7397083281509	2.48102247356206	2.62672701829346	2.58375747971419	9.43461781903769	9.86571189436367	10.2795144701694	9.67414823007346	10.292722325866	10.3252357600248	6.36133878221312	6.13294218347018	6.40437725218446	1.21397566148441	3.87753907187794e-05	0.000676813732454708	0.421296108068729	-1.24709	Down	1.22387203258118	0.000316988145403306	0.00263572270688536	0.269167447451633	-1.89342	Down	1.23358428646282	7.0755104508171e-05	0.00142312586490146	0.431440626154756	-1.21277	Down	1.18145848810389	0.000308529974780001	0.00194503972707239	0.10954763426731	-3.19037	Down	Stachyose	C24H42O21	666.222	J5.938B	17164	439531	470-55-3	C01613	HMDB0003553
262	Raffinose	2.85618508174173	2.76697518609133	2.60305926040438	1.3366907044267	1.43769247267122	1.40621109775423	2.59575912237858	2.63995865571128	2.75967064595738	1.58775307587492	1.68321070888025	1.65296449618248	1.80904758609894	1.6748488537909	1.76055448742061	0.480414679641146	0.442229999527567	0.522489527572498	0.971939588604724	-0.0410614	Not	1.20850963742112	0.00121455371506447	0.00588892793855082	0.637528686088217	-0.649438	Down	1.22362682949092	0.0017535993814993	0.00758774628845737	0.598565144540053	-0.74042	Down	1.17412211830523	0.000934377634413544	0.00381322446369105	0.508203587383218	-0.976522	Down	Raffinose	C18H32O16	504.169	J9.760H	16634	439242	512-69-6	C00492	HMDB0003213
263	Glycine	0.49821240575112	0.482071916813983	0.473642015357113	0.388921543040435	0.386254656485467	0.390108072329256	0.263465189541939	0.286012073763947	0.289239782228172	0.333926365313107	0.358304805811501	0.335114268950706	0.413735940967877	0.329792723041667	0.375193687563257	1.21018708219217	5.10280578484965e-05	0.000784707062819792	0.576863506532701	-0.793698	Down	1.11614889043964	0.0352142777533934	0.0658411765380646	0.769449127093708	-0.378102	Down	1.22257518785837	0.000197393663076075	0.00236266893657314	0.706600749487404	-0.501033	Down	1.16894582574782	0.00470899307530132	0.0120532942019181	0.801474078473912	-0.319272	Down	Salt glycine, monosodium	C2H5NO2	75.032	J1.163K	15428	750	56-40-6	C00037	HMDB0000123
264	Gluconic acid	1.9980710391086	2.00634554413283	2.00475648302126	3.0455779153272	2.90966956950996	3.0175382303012	3.15385259550839	3.18853583804328	3.41258985411422	2.50376943554105	2.56568325280824	2.44857386239733	2.63778353194563	2.66609606284018	2.62576136117228	1.2068765411418	0.00416085451805842	0.0120924834431073	1.62334786835035	0.698972189144836	Up	1.22418536605008	0.000202288541607624	0.00205870734531926	1.31958937919054	0.400089071428029	Up	1.22531588868729	0.0043145484380744	0.0137543856252993	1.2510917006127	0.323187537841586	Up	1.17825533767754	0.00169546736461473	0.00578889469072126	1.49318144380202	0.578389485076188	Up	Gluconic acid, monosodium salt	C6H12O7	196.058	J3.286G	33198	10690	526-95-4	C00257	HMDB0000625
265	Proline	0.310261722419956	0.29766290850423	0.28195705097539	0.448832766300093	0.416487948783753	0.417206082035784	0.36187579776463	0.408606210811203	0.391006970645744	0.376730236055108	0.400209977288677	0.36026860500072	0.419671827719208	0.394679966558813	0.415971368445619	1.14795479028164	0.00840356270094756	0.0203877738570815	1.30521731466841	0.384290031081005	Up	1.20104267677518	0.000559715918792643	0.00361209835377149	1.38256937719781	0.467351876574224	Up	1.1692253968667	0.00602125749921294	0.0179077338124458	1.27793260775632	0.353811757240038	Up	1.15816053743261	0.000851733310365274	0.00361616338074648	1.44123294501568	0.527303535691869	Up	(-)-(S)-Proline	C5H9NO2	115.063	J9.117K	17203	145742	147-85-3	C00148	HMDB0000162
266	Fructose	2.82488571654906	2.66716651090999	2.73080338443059	3.08744342330387	2.98949221884465	2.98036470267981	3.45583746926653	3.61927774191661	3.72279120844859	2.66194927854927	2.85431946086153	2.73877669463229	3.00164034524766	2.93792888536585	3.0371577592863	1.19086325468089	0.00177974126235583	0.00658302023746388	1.31315773124105	0.393040217382381	Up	1.12465146466294	0.0144650217278122	0.0337067905678195	1.09167999702197	0.126550022588545	Up	0.0897230044582859	0.88943213220968	0.915233169800151	1.00391467680728	0.005636659151401	Not	1.09320433745902	0.0100196941816474	0.021503805205228	1.10147870427545	0.139441602589233	Up	FRUCTOSE	C6H12O6	180.063	J4.580B	28645	439709	53188-23-1	C02336	HMDB0000660
267	(E)-6-hydroxyoctadec-4-enoic acid	0.669385452041942	0.664082726890664	0.669495190388838	0.310253665160284	0.320176960750584	0.349424079422044	0.677129840704718	0.675074732486713	0.719754536332388	0.665016821906937	0.706833178993935	0.689913608969241	0.645059596136949	0.699412167355411	0.595257568032692	0.751268794415106	0.253965619319173	0.334003269044004	1.03444683076044	0.0488594944298904	Not	0.40473245082246	0.556163290739511	0.626730981229122	0.968429758244748	-0.0462807	Not	0.770510476097529	0.246313212323328	0.333026387555657	1.02935662301632	0.0417428939153161	Not	1.1793988033859	0.000946960504296037	0.00381322446369105	0.489202508813161	-1.0315	Down	--	--	--	--	--	--	--	--	--
268	(2S)-6-(1,1-dimethylallyl)-2-(1-hydroxy-1-methyl-ethyl)-2,3-dihydrofuro[3,2-g]chromen-7-one	1.11884892579414	1.07215265711515	1.10755234819058	1.43663737094124	1.37845241814854	1.33756100516081	1.04266255368949	1.09011500558877	1.10595776180071	1.02639976835089	1.06974014290183	2.66974422257572	0.884397093092214	0.85461718703187	0.867717504284584	0.474356419443275	0.450464270349917	0.529017871312921	0.981865201761017	-0.0264031	Not	1.21259864313966	0.000461568529341185	0.0032096260011839	0.790265018810676	-0.339592	Down	0.508698555368646	0.461182284458394	0.543665641678747	1.44484044626165	0.530910184700757	Not	1.15338207843808	0.0033911853556449	0.00940764914712287	1.25893069538685	0.332198864332729	Up	--	--	--	--	--	--	--	--	--
269	(1R,2R,4aS,6aS,6bR,10R,11S,12R,12aR)-1,10,11,12-tetrahydroxy-1,2,6a,6b,9,9,12a-heptamethyl-2,3,4,5,6,6a,7,8,8a,10,11,12,13,14b-tetradecahydropicene-4a-carboxylic acid	5.92836382708401	5.73431656418524	5.70062382452785	10.3285651547531	10.0114755411522	10.4779201229193	18.0456556088133	18.0370253796536	18.3724544771526	6.29063413293474	6.30337251965105	5.85871019217514	7.08025824435593	7.11996346383401	7.09279591459214	1.21679923252665	5.99530148000044e-07	6.88754340614169e-05	3.13621962668121	1.64902659364606	Up	1.2174835592849	0.00235241683547952	0.00903069252755791	1.22632290249282	0.294338904386238	Up	0.921553736986881	0.114727095315588	0.177927315549055	1.0627422416508	0.0877917268926111	Not	1.17956375720422	9.14081865405653e-05	0.00102011536179271	1.77489033399452	0.827729886876476	Up	--	--	--	--	--	--	--	--	--
270	(1S,4aR,6aS,6bR,9S,10R,11R,12aR,14bS)-1,10,11-trihydroxy-9-(hydroxymethyl)-2,2,6a,6b,9,12a-hexamethyl-1,3,4,5,6,6a,7,8,8a,10,11,12,13,14b-tetradecahydropicene-4a-carboxylic acid	5.92836382708401	5.73431656418524	5.70062382452785	10.3285651547531	10.0114755411522	10.4779201229193	18.0456556088133	18.0370253796536	18.3724544771526	6.29063413293474	6.30337251965105	5.85871019217514	7.08025824435593	7.11996346383401	7.09279591459214	1.21679923252665	5.99530148000044e-07	6.88754340614169e-05	3.13621962668121	1.64902659364606	Up	1.2174835592849	0.00235241683547952	0.00903069252755791	1.22632290249282	0.294338904386238	Up	0.921553736986881	0.114727095315588	0.177927315549055	1.0627422416508	0.0877917268926111	Not	1.17956375720422	9.14081865405653e-05	0.00102011536179271	1.77489033399452	0.827729886876476	Up	--	--	--	--	--	--	--	--	--
271	Eugenin	0.359041165817025	0.311659097208188	0.261244421179213	0.612257498104891	0.616956325240875	0.603335516004886	0.946201811654991	0.999243037543105	1.0498802329776	0.330338205856645	0.390783562534055	0.33435347811307	0.340221209958531	0.343406005966405	0.3790398943094	1.20863198119655	7.68615353150562e-05	0.000979316193922958	3.21405887381902	1.68439635595414	Up	0.704116129724441	0.260522305745891	0.342110608486204	1.14026843893799	0.189373499771907	Not	0.636282840092356	0.304047084094968	0.393888353963667	1.13255138893227	0.179576513296429	Not	1.16146313517904	0.00776937114194201	0.0177884898478461	1.96637136346246	0.975535810809217	Up	5-Hydroxy-7-methoxy-2-methylchrone	C11H10O4	206.058		67374	10189	480-34-2	C20210	HMDB0036627
272	2,5-Dihydroxyacetophenone	0.485997044889484	0.480437258089582	0.585006285246333	0.579941418560927	1.09468164128943	0.522061576541906	0.443837055546244	0.464189080071128	0.615299400074332	0.497955927476022	0.57834873666789	0.535844651437061	0.585383055396315	1.31296941659307	0.611334667593694	0.0911001041349898	0.891693120722217	0.914160978882147	0.981878099137619	-0.0263842	Not	0.677388937879189	0.311394153972841	0.393155725088261	1.61764953078465	0.693899076885831	Not	0.293191722975903	0.651806834400025	0.712822384481194	1.03913055247898	0.0553769204421944	Not	0.592656603967019	0.358542246203648	0.423101514704365	1.41589994039341	0.50171931584549	Not	2,5-Dihydroxyacetophenone	C8H8O3	152.047			10279	490-78-8		HMDB0032629
273	Ala-Gly	51.338654535073	48.405	51.0902452013515	59.4857214485339	55.8002408359479	55.7375606314354	52.752991207533	57.3084500401245	54.3984247882984	55.0536254354722	57.5822381730253	55.3853224160751	61.0248240720896	60.249818154234	62.0773936909663	0.986707471650408	0.0558202809135805	0.0950453431771776	1.0903375463456	0.12477483321512	Not	1.20181944974752	0.0016846083116017	0.00746422821058894	1.21558902958014	0.281655560030642	Up	1.13513607377353	0.0102453685934315	0.0264845099940847	1.11394841866195	0.155682430287017	Up	1.0731546727624	0.014410270802407	0.0283702206422388	1.13385333965159	0.181234044300636	Up	Ala-gly	C5H10N2O3	146.069		73757	6998028	687-69-4		HMDB0006899
274	5-Aminopentanoic acid	1.62176923805319	1.4838842052559	1.55681176863551	1.4575969626712	1.37990503371625	1.42528205310291	0.812928346472101	0.894353035163867	0.894726037193211	1.92045147397536	2.04063090773658	1.99823883128452	1.87105033186525	1.88688182890773	1.85476164999579	1.20527568788843	0.000301856414111981	0.00226740606446423	0.558075460201438	-0.841468	Down	1.18614610900407	0.0120448404479764	0.0292367928389389	1.20380390107573	0.267600397091524	Up	1.20004668902844	0.00132471412620474	0.00638532811704871	1.27814813453825	0.354055051135302	Up	0.974657702142995	0.0580922080853583	0.0907632659125638	0.914276859067964	-0.129297	Not	5-Amino-pentanoate	C5H11NO2	117.079	J38.132B	15887	138	660-88-8	C00431	HMDB0003355
275	LPC(15:0)	0.104453534788725	0.108787814241089	0.0974980855022372	0.21764854391243	0.231221920432091	0.219035922072135	0.177002571007942	0.214763834191056	0.153796617776291	0.138024001440918	0.177672504981369	0.217216487601986	0.147461953181778	0.104022748671407	0.125347182545557	1.10401161489773	0.0437974422287617	0.0769212272237154	1.75569291292836	0.812040526115631	Up	0.792803560250429	0.216118655396257	0.294488042290297	1.21269411771384	0.27821570008136	Not	1.04879257001742	0.0806432775582687	0.13622080910492	1.71498347104479	0.778194671816966	Not	1.17736742566591	4.33530499136404e-05	0.000687167806576624	2.14940980188906	1.10394057015017	Up	LPC(15:0)	C23H48NO7P	481.317			24779458		C04230	HMDB0010381
276	Iraldeine	0.0250818381428036	0.018216000037242	0.0271068564734134	0.151298285579249	0.158726376560686	0.198236901720874	0.089274372348853	0.0438270432034924	0.0440479611633527	0.0928708169562173	0.123790127312667	0.125888714797296	0.137686766694264	0.113877164964831	0.108304589578997	0.923235895724353	0.138788432993776	0.204260595054141	2.51615858271455	1.33122285198111	Not	1.20260586753585	0.00524503721616284	0.0157190225772733	5.11142790987748	2.35372637349751	Up	1.20111279877897	0.0100007404565053	0.0262957474806493	4.86543774889237	2.28256961173716	Up	1.15879935721561	0.00812364709549341	0.0185128153763111	7.21914307508239	2.85182759684922	Up	--	--	--	--	--	--	--	--	--
277	Phenprocoumon	37.3279102689962	36.3319142396143	38.4195577156823	114.599543834767	111.461898881798	111.815046969893	74.6655078165705	76.0747803329438	74.9845530836387	83.6455187317838	86.602124802148	89.316603470683	86.5223207679157	84.5271024187274	87.8866195632434	1.21590844719991	2.73060044722127e-06	0.000156848902159504	2.01397292484565	1.0100442883827	Up	1.22383386933192	1.10794936452893e-05	0.000451027720476986	2.31029148814993	1.2080748871298	Up	1.23313318157898	0.00031362414523339	0.00296853844229522	2.31589648205926	1.21157076793964	Up	1.18174206475021	3.07152198856269e-06	0.000181778255868574	3.01461770203463	1.59197505872603	Up	Roche brand OF phenprocoumon	C18H16O3	280.11		50438		435-97-2		HMDB0015081
278	Loureirin C	0.108374933030483	0.1093114132264	0.0993838155635766	0.191274552347851	0.178594920417552	0.178937735887961	0.0689994684634121	0.0778753624824148	0.177689920965368	0.145462563316341	0.13594042159832	0.122523805774445	0.18803161128489	0.169872059920132	0.19135916079672	0.0441255589740305	0.949482968219954	0.960798050224648	1.02363700843909	0.0337042124415206	Not	1.20310218439296	0.00230048420017267	0.00903069252755791	1.73230690913376	0.792694551923817	Up	1.10263774457315	0.0319735221463203	0.0639798376486881	1.27393504443925	0.349291719152758	Up	1.17165818488752	0.000191550379548255	0.00146131988772556	1.73086992955245	0.791497313936066	Up	--	--	--	--	--	--	--	--	--
279	3-Hydroxy-4-aminopyridine	1.77924829955857	1.72905688676709	1.77355397476011	4.02199908877447	4.00745964947731	4.16470534934607	3.40377960168524	3.54870862745752	3.61247184440239	1.57085232272646	1.65133426123212	1.64327162260815	2.02610937805831	1.90536229513689	1.97288226549823	1.21367929080612	0.000655418469841283	0.00345954668000007	2.00023509740335	1.00016957696239	Up	1.14931803313937	0.0149000347729863	0.0344145011186942	1.11785523972201	0.160733373818747	Up	1.1351381343248	0.0151228831705268	0.0360693704959631	0.92116394212347	-0.11847	Down	1.18110336500067	0.000154595060675797	0.00134106346348641	2.30868785321628	1.20707312631289	Up		C5H6N2O	110.048			2762419	52334-53-9		HMDB0060741
280	LPG(18:1(9Z))	0.12737944954551	0.123993060980117	0.127215210247725	0.245052050720423	0.229483473643044	0.229892147671882	0.206582210543272	0.235737613182592	0.239424542743246	0.171221271777306	0.174634525521572	0.158749228240362	0.14347489292066	0.141012167461057	0.162716737379223	1.19123196052167	0.00977455687265608	0.0229443624667035	1.80075667820523	0.848603254613351	Up	1.04720502104989	0.0758895080916614	0.125988189304253	1.18124221474332	0.240304820941569	Not	1.20332363850842	0.0100163316572055	0.0263012961819758	1.33286157434919	0.414526955693252	Up	1.17685470651284	0.00150132983783774	0.00537014134303501	1.86067226532439	0.895823964677221	Up	LPG(18:1(9Z))	C24H47O9P	510.296		72952		326495-24-3		HMDB0240602
281	Paullinic acid	0.0189321083184581	0.0125271454943546	0.0174211215605284	0.0303174020190131	0.030891409266031	0.0348494705372519	0.0126460124178642	0.0122709787192476	0.0129460766625579	0.0318441589664139	0.0269667377768597	0.0256749343858702	0.0337843301316079	0.0273573816199142	0.0313102975100767	0.835706145493346	0.196752022326863	0.272627346726286	0.77460673144339	-0.368464	Not	1.14908659732052	0.00571687512020427	0.0165596015664404	1.89139319318774	0.91944930982159	Up	1.1250791732313	0.0116833892208209	0.0295262854531368	1.72842026035712	0.789454047256105	Up	1.13068095890686	0.00375047132338629	0.0101580030136713	1.96517070682492	0.974654639299575	Up	Paullinate	C20H38O2	310.287			5312518	17735-94-3		HMDB0035159
282	2-Hydroxystearic acid	0.0224428969629765	0.0213347011791149	0.0200879017234995	0.0174439214468807	0.0207854484679384	0.0298303392816406	0.0104970420295633	0.0153402290658679	0.0206939088769991	0.0310965053701998	0.0339799954096747	0.0325900603348637	0.0206870232931155	0.0256329007325748	0.0330971824881622	0.841144439109997	0.183678996565155	0.257150595191216	0.728580846785169	-0.456839	Not	0.706194123122325	0.285635488520491	0.368211988574724	1.24350559662088	0.31441300067828	Not	1.21443483601717	0.000572461261971726	0.00398328182059318	1.5292538431592	0.612827901708983	Up	0.216622174875807	0.743826699673234	0.774356900032956	1.06567253587141	0.0917641890800409	Not	2-Hydroxystearic acid	C18H36O3	300.266		19660	69417			HMDB0242145
283	2-hydroxy-4-methoxy-6-(2-phenylethyl)benzoic acid	0.355129708605943	0.34368407344391	0.359091119463012	0.976537778131006	1.00036606921785	0.992219929154505	0.199357887770713	0.20672878939399	0.215281121805833	0.882788062872317	0.91051023133775	0.849827369906561	0.899708548916534	0.849193346642922	0.911622806533529	1.21235974811953	2.38617763436367e-05	0.000535655737920947	0.587356952484051	-0.767691	Down	1.22183909660046	0.000738388829669547	0.00424356403874792	2.51489968359942	1.33050085376437	Up	1.23342767302561	0.000561439250297301	0.00395439703007232	2.49845298980731	1.32103507298278	Up	1.18186425249085	1.03858411307078e-06	0.00011268637626818	2.80660744860653	1.48882729272384	Up	--	--	--	--	--	--	--	--	--
284	(2R,3R,4R,6aR,6bS,8aS,11R,12R,12aS,14bR)-2,3,12-trihydroxy-4,6a,6b,11,12,14b-hexamethyl-8a-[(2S,3R,4S,5S,6R)-3,4,5-trihydroxy-6-(hydroxymethyl)tetrahydropyran-2-yl]oxycarbonyl-1,2,3,4a,5,6,7,8,9,10,11,12a,14,14a-tetradecahydropicene-4-carboxylic acid	0.101426788299111	0.0894312227031919	0.0948542260916332	2.19087194949934	2.02692480675029	2.13928117891818	0.497038490991684	0.490423712560262	0.535959117525954	0.173073208378113	0.168216050352294	0.173670021182594	0.305337553049984	0.310624685064084	0.302683530404479	1.21407915232356	0.000667696373003621	0.00351392574872446	5.33201285521779	2.41468025869707	Up	1.22409829692445	3.85265181866447e-06	0.000281582695487034	3.21528324394631	1.68494583448549	Up	1.22985611561491	0.000326452438139878	0.00301852467682892	1.8023704029999	0.849895528164534	Up	1.18099670829556	0.000539217816439818	0.00264596079273107	22.2499323089117	4.47572904185422	Up	--	--	--	--	--	--	--	--	--
285	2-Benzylsuccinic acid	0.0389213809113839	0.0425532915633826	0.0582835587432749	0.153776626929413	0.169570235238516	0.174593819066906	0.0971325766707382	0.0844951696651395	0.0430100588168247	0.103883699017064	0.0917222306085445	0.0999949338472551	0.13979393763225	0.133314270986322	0.13587580370487	0.766934158316208	0.219214773779647	0.297516645720397	1.60733148376955	0.684667490104373	Not	1.21393864480135	0.00219294519715413	0.00878076826893275	2.92636797674817	1.54911119287033	Up	1.1941776054372	0.00358249893395943	0.0121344712155466	2.11508732542334	1.08071722899743	Up	1.17009398929053	0.000161828108220379	0.00136228575583793	3.56287194603931	1.83304063218467	Up	--	--	--	--	--	--	--	--	--
286	8-acetyl-7-hydroxy-chromen-2-one	0.125196304904217	0.137229682813987	0.121567457303188	0.608514705850928	0.557485966176088	0.593627536784986	0.291599503927026	0.306788686899118	0.375107961659149	0.419665063571503	0.41106509765022	0.376767770883406	0.307256619634764	0.270050297322288	0.258262350203916	1.17624984689641	0.0142825085351707	0.0310620703443077	2.53518950676635	1.3420935934824	Up	1.19974745342756	0.00549733333050067	0.016201793857916	2.17599877808961	1.12167774645748	Up	1.2302252746335	0.000806004986076125	0.0046386894626387	3.14457954363742	1.65286712970855	Up	1.17957213922565	0.000428582989796808	0.0023623211328243	4.58244335059932	2.19611704589018	Up	--	--	--	--	--	--	--	--	--
287	ethyl 3,5-dihydroxybenzoate	11.9128245934561	11.116407237224	11.831239411174	5.76163784659472	5.78286415472491	5.77548304104073	5.70886866047015	5.92352536738118	6.00668941509197	12.5572852677005	12.8911512833113	12.7401757584727	9.41726880098605	9.15062434069668	9.19787552892234	1.21185028464255	0.000698390340463284	0.0035637086774246	0.505990963821668	-0.982816	Down	1.19490171008704	0.00666311964240053	0.0184457454288238	0.796482883951064	-0.328285	Down	1.10971066293054	0.0351426970121923	0.0689772654635686	1.09547034073465	0.131550424671107	Up	1.17797624253012	0.00185668683608277	0.00614594812011803	0.49683737555348	-1.00915	Down	--	--	--	--	--	--	--	--	--
288	Piperonylic acid	0.193589610619251	0.196216887319169	0.174926761733096	0.268929813501983	0.278858166029376	0.304251041426931	0.248853097626072	0.309709743628439	0.390547345713912	0.188252458771883	0.27980991691927	0.258414842708228	0.263148629854666	0.209754419439094	0.267904768728465	1.02057980620044	0.0854245442206684	0.1354173172589	1.68063447780725	0.749005986087414	Not	1.01488	0.0741611210099328	0.123855410643939	1.31178358160298	0.391529723384145	Not	0.8501874934688	0.185096429419612	0.261521286286208	1.28640770834348	0.363347956495462	Not	1.14432717820262	0.00293108250970788	0.00859520141360283	1.50874595460145	0.593349902689161	Up	Piperonylic acid	C8H6O4	166.027			7196	94-53-1		HMDB0032613
289	Tyrosine	0.337731501174473	0.3079465866421	0.325039529521808	0.298901187193942	0.306011748490261	0.308269852714009	0.326839145581035	0.332486961794283	0.334346370940236	0.353389253924613	0.375546194458357	0.387330775392136	0.387649523511101	0.367360473378596	0.370017017023661	0.480173404007837	0.471864559785062	0.551167156256116	1.02364731057433	0.0337187320070492	Not	1.13081334652226	0.0106485179808191	0.026813407389846	1.15896424852995	0.212836063096688	Up	1.08542562732581	0.0218799266176886	0.0475894502019069	1.14993918296838	0.201557563126123	Up	0.859103265690905	0.14637125030951	0.199485730533477	0.940729592301081	-0.088148	Not	TYROSINE	C9H11NO3	181.074	J9.173A	17895	6057	60-18-4	C00082	HMDB0000158
290	Glyceraldehyde	2.36869999982779	2.26782838872229	2.28509249341866	4.07410752755441	3.99664735302663	4.03879023104172	4.09741823761369	4.54826600747418	4.42282757621157	2.45595075736217	2.71839984084033	2.48125934946101	2.62738724014562	2.60035808545858	2.53297623787202	1.20575048272366	0.00291850332399645	0.00925298212948876	1.88807102326909	0.916913035351704	Up	1.17311871678151	0.00272621584710342	0.00985952595956876	1.12122892828375	0.165080872238228	Up	0.998517245808112	0.0854211960980294	0.142563518894145	1.10604294546193	0.145407403657704	Not	1.18114131881367	3.99887294074955e-06	0.000195244971332097	1.7495244709471	0.806962843981663	Up	Dihydroxypropionaldehyde	C3H6O3	90.0317	J5.790H	5445	751	56-82-6	C02154	HMDB0001051
291	Dihydroxyacetone	2.36869999982779	2.26782838872229	2.28509249341866	4.07410752755441	3.99664735302663	4.03879023104172	4.09741823761369	4.54826600747418	4.42282757621157	2.45595075736217	2.71839984084033	2.48125934946101	2.62738724014562	2.60035808545858	2.53297623787202	1.20575048272366	0.00291850332399645	0.00925298212948876	1.88807102326909	0.916913035351704	Up	1.17311871678151	0.00272621584710342	0.00985952595956876	1.12122892828375	0.165080872238228	Up	0.998517245808112	0.0854211960980294	0.142563518894145	1.10604294546193	0.145407403657704	Not	1.18114131881367	3.99887294074955e-06	0.000195244971332097	1.7495244709471	0.806962843981663	Up	1,3-Dihydroxy-2-propanone	C3H6O3	90.0317	J4.719H	16016	670	96-26-4	C00184	HMDB0001882
292	Lactate	2.36869999982779	2.26782838872229	2.28509249341866	4.07410752755441	3.99664735302663	4.03879023104172	4.09741823761369	4.54826600747418	4.42282757621157	2.45595075736217	2.71839984084033	2.48125934946101	2.62738724014562	2.60035808545858	2.53297623787202	1.20575048272366	0.00291850332399645	0.00925298212948876	1.88807102326909	0.916913035351704	Up	1.17311871678151	0.00272621584710342	0.00985952595956876	1.12122892828375	0.165080872238228	Up	0.998517245808112	0.0854211960980294	0.142563518894145	1.10604294546193	0.145407403657704	Not	1.18114131881367	3.99887294074955e-06	0.000195244971332097	1.7495244709471	0.806962843981663	Up	Lactate	C3H6O3	90.0317	J9.134K	422	107689	79-33-4	C00256	HMDB0000190
293	1-Aminocyclopropane-1-carboxylic acid	0.114255106139236	0.107500940488115	0.103639213876428	0.245516590413086	0.263357111503296	0.261874095600437	0.415009813106035	0.417852055284149	0.405872376083636	0.114995594082931	0.119473783872602	0.103538513919382	0.170666259807773	0.177606034719588	0.161698624498257	1.21647259881591	4.73096525893194e-07	6.88754340614169e-05	3.80686013236949	1.92860156489787	Up	1.20524445627869	0.000748860177098551	0.00426610141705705	1.56723523949328	0.648221742273155	Up	0.43023284653989	0.505656350219958	0.580998550812213	1.03876095598814	0.0548636934253679	Not	1.17774207404601	0.00015279049170956	0.00134106346348641	2.36865096413372	1.24406562390006	Up	1-Aminocyclopropane-1-carboxylic acid	C4H7NO2	101.048	J83.133F	18053	535	22059-21-8	C01234	HMDB0036458
294	Sucrose	16.4531115763538	15.594811063621	15.1830164359003	10.2373072630838	10.4144465365224	10.5535601882476	13.3280387935527	13.4171180410076	14.2895483679574	9.68407838189075	9.9613849420274	9.87630083102166	11.2523820544851	10.9765870625815	11.587051521201	1.10063117310497	0.0140478178294838	0.0307916815050301	0.868809852300346	-0.202888	Down	1.20510079408107	0.00212911577533766	0.00857933315236177	0.715971803650636	-0.482025	Down	1.22611748976154	0.00281842518381948	0.0103726046750166	0.625051390731698	-0.677953	Down	1.17023808418023	0.00324120473264967	0.00906887226771463	0.660696454451676	-0.59794	Down	Sugar	C12H22O11	342.116	J4.581K	17992	5988	57-50-1	C00089	HMDB0000258
295	Trehalose	16.4531115763538	15.594811063621	15.1830164359003	10.2373072630838	10.4144465365224	10.5535601882476	13.3280387935527	13.4171180410076	14.2895483679574	9.68407838189075	9.9613849420274	9.87630083102166	11.2523820544851	10.9765870625815	11.587051521201	1.10063117310497	0.0140478178294838	0.0307916815050301	0.868809852300346	-0.202888	Down	1.20510079408107	0.00212911577533766	0.00857933315236177	0.715971803650636	-0.482025	Down	1.22611748976154	0.00281842518381948	0.0103726046750166	0.625051390731698	-0.677953	Down	1.17023808418023	0.00324120473264967	0.00906887226771463	0.660696454451676	-0.59794	Down	Trehalose	C12H22O11	342.116	J4.965D	16551	7427	99-20-7	C01083	HMDB0000975
296	Citric acid	0.959266510866969	0.880097611475162	0.884159305778734	1.23516049040399	1.22316955918168	1.27738567872502	0.84853974864222	0.955069898286017	0.941156561698142	0.428265095915441	0.471073841113078	0.457210339002706	0.658541276066425	0.656501237900103	0.671452187687549	0.101093539752936	0.875372830154173	0.899791124890053	1.0077997421598	0.0112089923145011	Not	1.19859133469492	0.00904416958634568	0.0235004087389886	0.729384106317267	-0.455249	Down	1.22687358244419	0.000643336631238271	0.00410179662596688	0.498086141659224	-1.00553	Down	1.16340363647822	0.000881349120822004	0.00370524993297383	1.37164809736489	0.455910398926287	Up	Uralyt u	C6H8O7	192.027	J2.824J	30769	311	77-92-9	C00158	HMDB0000094
297	Homoserine	0.448304574498239	0.458219207143141	0.486545080778871	0.46873915792051	0.452986803100336	0.46323911660751	0.302987599034045	0.3103595055615	0.336724058169264	0.436392966672915	0.469880964326992	0.472692203483957	0.473576964965981	0.496851196198856	0.507668216161955	1.19219256221659	0.000696381696645336	0.0035637086774246	0.681998706879573	-0.552159	Down	0.836104992056586	0.13775495754395	0.201476936407843	1.06103611759638	0.0854737663283852	Not	0.177522318774947	0.78796203175861	0.833684340542868	0.989876503368336	-0.0146795	Not	0.128154245621213	0.842729865431277	0.865326723021705	0.994182782337252	-0.00841698	Not	Homoserine	C4H9NO3	119.058	J9.199E	15699	12647	672-15-1	C00263	HMDB0000719
298	D-Mannoheptulose	1.81696146852668	1.7409377586089	1.74785653808658	2.38453205950354	2.27937302768801	2.33857210897218	2.43956120008264	2.44916509570019	2.58352905496674	2.19621044371151	2.37665508330914	2.27815837310935	2.91576242158006	2.89731727466434	2.97154874801474	1.20464835439217	0.000806205031701476	0.00391984091856768	1.40833006293434	0.493985490476824	Up	1.22304106103525	4.17906764028863e-06	0.000281582695487034	1.65567900841574	0.727423000219785	Up	1.20638935326365	0.00370104182745485	0.0124281111968406	1.29124373666739	0.36876135114198	Up	1.17131071922921	0.000177348240830543	0.00139661739654053	1.31978883047409	0.400307113220733	Up	D-Mannoheptulose	C7H14O7	210.074	J92.816J	28657	441419	60426-75-7	C08236	HMDB0029935
299	Aspartate	2.08803100778592	2.37935277903744	2.46259792205322	2.76588907298439	2.71331785920742	2.51215189959649	1.86616610666761	2.27040713173101	1.99455627158782	1.51405891050575	1.84229428801697	1.61944058474063	2.12269664991754	2.47663380977247	2.23393965888386	0.769544618976635	0.181337501792342	0.255152839337496	0.884725208168025	-0.176699	Not	0.125531991332323	0.844797934036574	0.872942973615793	0.986044466729424	-0.0202754	Not	1.12405278458141	0.0126797318317581	0.0314734819386261	0.718009656055784	-0.477925	Down	0.933747109399515	0.0698180632777844	0.106443932538261	1.15315727623815	0.205589291979145	Not	ASPARTate	C4H7NO4	133.038	J9.169C	17053	5960	56-84-8	C00049	HMDB0000191
300	2,2'-Iminodiacetic acid	2.08803100778592	2.37935277903744	2.46259792205322	2.76588907298439	2.71331785920742	2.51215189959649	1.86616610666761	2.27040713173101	1.99455627158782	1.51405891050575	1.84229428801697	1.61944058474063	2.12269664991754	2.47663380977247	2.23393965888386	0.769544618976635	0.181337501792342	0.255152839337496	0.884725208168025	-0.176699	Not	0.125531991332323	0.844797934036574	0.872942973615793	0.986044466729424	-0.0202754	Not	1.12405278458141	0.0126797318317581	0.0314734819386261	0.718009656055784	-0.477925	Down	0.933747109399515	0.0698180632777844	0.106443932538261	1.15315727623815	0.205589291979145	Not	2,2'-Iminodiacetic acid	C4H7NO4	133.038		24786	8897	142-73-4	C19911	HMDB0011753
301	3-Hydroxymandelic acid	0.987479404722406	0.467502232113782	0.624093623767828	2.36657745841205	2.38458749102983	2.6730043379535	0.470292608840705	1.53262925754635	0.654252465062502	1.02530557705675	0.376522652257939	0.33271190781856	1.90369561131965	1.98535155413237	1.9517942705903	0.31047063800755	0.6334385111519	0.692668203963975	1.27805586541278	0.353950899659281	Not	1.18865367929537	0.0131682178915488	0.0314556207336018	2.80935	1.49023423644838	Up	0.255947695012831	0.696945442831826	0.752901749149995	0.834284438856402	-0.261389	Not	1.15802760452482	0.0013133540661195	0.00484462784087039	3.57089973031496	1.83628762409247	Up	2-Hydroxy-2-(3'-hydroxyphenyl)acetic acid	C8H8O4	168.042		86553	86957	17119-15-2		HMDB0000750
302	2,4,6-trihydroxybenzaldehyde	0.218659249331173	0.229009304932073	0.212329099919217	0.313749194365688	0.334465469559862	0.28987742292271	0.357508023215573	0.362279418104375	0.553004171022764	0.235099685256655	0.244645688017715	0.208274615633673	0.843137778596941	0.811372340841931	0.816303500414764	1.02907259772622	0.0858087963705327	0.135586229216546	1.9284789942463	0.947463431648945	Not	1.22422739541162	1.72855458550704e-05	0.000581720815426364	3.74367030578953	1.90445338653822	Up	0.452495894812864	0.494907624339362	0.575769096652412	1.04245823382553	0.0599895831329152	Not	1.13308003695993	0.0108569732982012	0.0229643153592655	1.42135669862383	0.507268653636485	Up	2,4,6-Trihydroxybenzaldehyde	C7H6O4	154.027			68099			HMDB0125090
303	2-hydroxy-1',4,4'a-trimethyl-5'-oxo-4-vinyl-spiro[cyclopentane-1,6'-decalin]-1'-carboxylic acid	0.311822329318975	0.292602654076309	0.319986284270121	0.795114454704283	1.93117900244127	0.761362397725483	0.314637526868222	0.327715768241366	0.356687162611847	0.735760311948759	0.794268670430128	0.703407732457364	0.664816036910521	0.597228342943749	0.627631114649722	0.780488544095841	0.180406443272507	0.254209079156714	1.08073158848929	0.112008258467036	Not	1.21478821538103	0.00114060603320128	0.00564239035158304	2.04419348898284	1.03153175810754	Up	1.22634627045001	0.00189054151074201	0.00791512121772031	2.41606392409818	1.27265862592103	Up	0.877867061230639	0.156260695214573	0.210321941939394	3.77284005167861	1.91565093885955	Not	--	--	--	--	--	--	--	--	--
304	(1aS,3aS,6aS,6bR)-2-formyl-5,5,6b-trimethyl-3a,4,6,6a-tetrahydro-1H-cyclopropa[e]indene-1a-carboxylic acid	0.098024306461965	0.0908197951472896	0.0922811064394111	0.179059772805324	0.188888906909072	0.186632500300664	0.656026395665784	0.655438980829641	0.710984697629841	0.187223119798674	0.183072660825063	0.180882085324334	0.118108603663703	0.103901122126532	0.113986484168288	1.21460220048247	0.00087011589743465	0.00408494314348527	7.19412566437357	2.84681936016625	Up	1.08661349243655	0.0308641228707978	0.0594155170964712	1.19518349951869	0.257232135797612	Up	1.23380102204093	8.04972612993228e-06	0.000413289886302576	1.96061345680767	0.971305130167521	Up	1.1783548591302	3.1683527579551e-05	0.000567687425347369	1.97271950055456	0.980185834962754	Up	--	--	--	--	--	--	--	--	--
305	5-Hydroxymethylfurfural	1.87055665000751	1.85715890618864	1.90987662237442	2.09678098386704	1.91545217556615	1.97451942590141	1.70290961841952	1.8519887979648	1.96488768451975	3.39538032482943	1.90604065996373	1.88237589561056	2.13680191737602	2.14352391823103	1.92649835471981	0.30125805383692	0.659127474951051	0.715948808998556	0.979103476460341	-0.0304668	Not	0.971349025043925	0.110551197627627	0.168895262051902	1.10097076796722	0.138776164207836	Not	0.566495185881014	0.411319068067966	0.498746738222873	1.2742668594778	0.349667441274763	Not	0.854601950009536	0.152567596861648	0.206352083773406	1.06193431445631	0.086694531548018	Not	5-Hydroxymethylfurfural	C6H6O3	126.032	J4.850J	412516	237332	67-47-0	C11101	HMDB0034355
306	gamma-CEHC (gamma-Carboxyethyl hydrochroman)	0.147822872145076	0.146353527123377	0.203266928846462	0.40772558720236	0.389070224202559	0.374611529417172	1.10247303364796	1.12799120117083	1.13127703175803	0.42732942493949	0.436939351744775	0.898401495186708	0.327611406071934	0.310076474209068	0.314231006050538	1.21564219713233	3.108644770734e-05	0.000626528394622578	6.7580387082812	2.75660461390589	Up	1.18746696204863	0.0104046691746788	0.0264035371004187	1.91362278380309	0.936306471636563	Up	0.992121711544752	0.111199870459345	0.174678701502562	3.54345947014848	1.82515854768209	Not	1.16201915264166	0.00180861745320183	0.00600705149282929	2.35485586923277	1.23563876127905	Up	--	--	--	--	--	--	--	--	--
307	myo-Inositol	2.82488571654906	2.66716651090999	2.73080338443059	3.08744342330387	2.98949221884465	2.98036470267981	3.45583746926653	3.61927774191661	3.72279120844859	2.66194927854927	2.85431946086153	2.73877669463229	3.00164034524766	2.93792888536585	3.0371577592863	1.19086325468089	0.00177974126235583	0.00658302023746388	1.31315773124105	0.393040217382381	Up	1.12465146466294	0.0144650217278122	0.0337067905678195	1.09167999702197	0.126550022588545	Up	0.0897230044582859	0.88943213220968	0.915233169800151	1.00391467680728	0.005636659151401	Not	1.09320433745902	0.0100196941816474	0.021503805205228	1.10147870427545	0.139441602589233	Up	Myo-inositol	C6H12O6	180.063	J4.282J	17268		87-89-8	C00137	HMDB0000211
308	Palatinose (hydrate)	16.4531115763538	15.594811063621	15.1830164359003	10.2373072630838	10.4144465365224	10.5535601882476	13.3280387935527	13.4171180410076	14.2895483679574	9.68407838189075	9.9613849420274	9.87630083102166	11.2523820544851	10.9765870625815	11.587051521201	1.10063117310497	0.0140478178294838	0.0307916815050301	0.868809852300346	-0.202888	Down	1.20510079408107	0.00212911577533766	0.00857933315236177	0.715971803650636	-0.482025	Down	1.22611748976154	0.00281842518381948	0.0103726046750166	0.625051390731698	-0.677953	Down	1.17023808418023	0.00324120473264967	0.00906887226771463	0.660696454451676	-0.59794	Down	--	--	--	--	--	--	--	--	--
309	Galactinol	16.4531115763538	15.594811063621	15.1830164359003	10.2373072630838	10.4144465365224	10.5535601882476	13.3280387935527	13.4171180410076	14.2895483679574	9.68407838189075	9.9613849420274	9.87630083102166	11.2523820544851	10.9765870625815	11.587051521201	1.10063117310497	0.0140478178294838	0.0307916815050301	0.868809852300346	-0.202888	Down	1.20510079408107	0.00212911577533766	0.00857933315236177	0.715971803650636	-0.482025	Down	1.22611748976154	0.00281842518381948	0.0103726046750166	0.625051390731698	-0.677953	Down	1.17023808418023	0.00324120473264967	0.00906887226771463	0.660696454451676	-0.59794	Down	3-O-伪-D-Galactopyranosyl-D-myo-inositol	C12H22O11	342.116	J475.283J	17505	381832774	3687-64-7	C01235	HMDB0005826
310	Benzoylformic acid	0.987479404722406	0.467502232113782	0.624093623767828	2.36657745841205	2.38458749102983	2.6730043379535	0.470292608840705	1.53262925754635	0.654252465062502	1.02530557705675	0.376522652257939	0.33271190781856	1.90369561131965	1.98535155413237	1.9517942705903	0.31047063800755	0.6334385111519	0.692668203963975	1.27805586541278	0.353950899659281	Not	1.18865367929537	0.0131682178915488	0.0314556207336018	2.80935	1.49023423644838	Up	0.255947695012831	0.696945442831826	0.752901749149995	0.834284438856402	-0.261389	Not	1.15802760452482	0.0013133540661195	0.00484462784087039	3.57089973031496	1.83628762409247	Up	Benzoylformic acid	C8H6O3	150.032	J2.992K	18280	11915	611-73-4	C02137	HMDB0001587
311	Linoleamide	1.55610041908333	1.53875676987991	1.58500361752582	0.847059241674883	0.733925536396764	0.792681530869104	0.867911241389118	1.00080414437601	0.97747735735494	0.819106111763457	0.853183444338316	0.746656208410057	0.630315963650302	0.660535610228324	0.623118207209334	1.20568284637094	0.00214951593201523	0.00763261677530403	0.60817893112837	-0.717432	Down	1.22408597089493	1.08914783590576e-06	0.000152013919382847	0.408980065910094	-1.2899	Down	1.2313755529876	0.000385906281191685	0.00318489505017133	0.516884126373532	-0.952087	Down	1.17727245132428	0.000448453072204915	0.00239263112664422	0.507208741262014	-0.979348	Down	(9Z,12Z)-Octadeca-9,12-dien-1-amide	C18H33NO	279.256		82984	6435901	3072-13-7		HMDB0062656
312	8-[3-oxo-2-[(E)-pent-2-enyl]cyclopenten-1-yl]octanoic acid	0.55967891175534	0.522793439079141	0.531226904779038	0.888572794536633	0.918460221257339	0.948494982665021	0.644595452520782	0.628800556075455	0.555704559560836	0.597101661627278	0.665749443771716	0.587390708254369	1.27310131377075	0.555753009661566	0.586875463773468	0.940098205630381	0.104896161365536	0.160802357258157	1.1334829348122	0.180762670701863	Not	0.607047011002714	0.371723224758496	0.456822126527108	1.49701363423344	0.582087360976417	Not	1.01879435874873	0.0676670445792986	0.117768424597869	1.1465840411198	0.197342103948962	Not	1.17543444388314	0.000150959364551556	0.00134106346348641	1.7075846003358	0.771957056970062	Up	--	--	--	--	--	--	--	--	--
313	3',4,4,7a-tetramethyl-3-oxo-3'-vinyl-spiro[3a,5,6,7-tetrahydroisobenzofuran-1,6'-cyclohexene]-1'-carboxylic acid	0.964355492605848	0.786466785251953	0.817455084888236	1.52219413089962	1.49530592694816	1.52828901469244	4.16501083450909	1.25934946248317	1.35888698420777	1.35736826658308	1.37729453056115	1.38108539427017	1.26210934899696	3.47348611795792	1.21834267055481	0.724321923940451	0.277920615749844	0.358513464478218	2.6411661682628	1.40117507113289	Not	0.738298626231418	0.268454685313322	0.351582074465303	2.31826134664196	1.21304321615056	Not	1.20848851567632	0.0101020206323112	0.0264196276858433	1.60253259679624	0.680353702714838	Up	1.1656435201414	0.00554154417793536	0.0136822196959643	1.76997591400323	0.823729728113625	Up	--	--	--	--	--	--	--	--	--
314	[(6R,7R)-7-hydroxy-7-methyl-8-oxo-3-[(E)-prop-1-enyl]-5,6-dihydro-1H-isochromen-6-yl] 3,6-dihydroxy-4-methoxy-2-methyl-benzoate	0.0909420966210532	0.0786688239523083	0.0863410237367138	0.0976775247115469	0.0198593294911821	0.109287896788867	0.124593400793216	0.136238471818733	0.149077079002967	0.0798359313166163	0.0781627171441598	0.0966818275638976	0.133202316796172	0.0910616918818603	0.138269011963755	1.16258650219918	0.00776940545600388	0.0192558995629132	1.60150747328697	0.679430530331701	Up	0.926341766685337	0.134188704529147	0.19759210900524	1.41641049697436	0.502239440649386	Not	0.0397767293417507	0.95464899888454	0.967542959388955	0.995032394503472	-0.0071846	Not	0.198669484881175	0.763352133943339	0.792992934889012	0.886200538944948	-0.174295	Not	--	--	--	--	--	--	--	--	--
315	(2R)-3-(3,4-dihydroxyphenyl)-2-[(E)-3-[(2R,3R)-2-(3,4-dihydroxyphenyl)-3-[(1R)-1-[(3,4-dihydroxyphenyl)methyl]-2-methoxy-2-oxo-ethoxy]carbonyl-7-hydroxy-2,3-dihydrobenzofuran-4-yl]prop-2-enoyl]oxy-propanoic acid	0.47421053547812	0.475736975544095	0.547126408578331	0.425251172572049	0.442728153196712	0.438585792514191	0.834133264739728	0.865419011393964	0.87672876316934	0.490658402225168	0.526399215790843	0.541046499754967	0.489044408872357	0.455521143511836	0.503382232720307	1.20258746007759	0.000875084277766749	0.00409841629371333	1.72087764376421	0.78314452386857	Up	0.341336817444194	0.595957463304181	0.661272506130817	0.967185231234839	-0.0481359	Not	0.415767131192999	0.519602451047294	0.594839070690146	1.04076632247172	0.0576461846269117	Not	0.934490630021304	0.112420982654147	0.15886988359157	0.872745895293917	-0.196366	Not	--	--	--	--	--	--	--	--	--
316	7,8-dimethoxychromen-2-one	1.87785736281543	0.957064212987227	1.87572970388746	2.17715136139133	2.17588788927374	2.23689920084585	0.933796884500172	1.00126520665779	1.00255443227663	1.37003753437232	1.86065451877879	1.54027670547547	1.77849145412821	1.62403774532771	1.75847026374292	0.844147928272965	0.193088212633712	0.268399487027501	0.623611545201843	-0.68128	Not	0.289691916550659	0.674398134052356	0.730068672541997	1.09560210611437	0.13172394450189	Not	0.0336579487063926	0.956584007270111	0.968497871398021	1.01280448824487	0.0183557031986644	Not	0.843456903369421	0.177219025001679	0.234015385955564	1.39894423514713	0.484338454797046	Not	--	--	--	--	--	--	--	--	--
317	1-(4-hydroxy-3,5-dimethoxy-phenyl)propan-1-one	0.737040637090604	0.673873449512926	0.671632235252594	0.625673515880067	0.60420896445121	0.659804422296274	0.503939732426935	0.501100023500103	0.677804828181003	0.557935887390176	0.546203389763899	0.545633890131671	0.729571120978646	0.722717627586194	0.733235442544309	0.887999849731067	0.138444456060982	0.203908011076243	0.808070661596695	-0.307447	Not	0.759204258918079	0.249022563580415	0.33017071560043	1.04944805701188	0.0696307614410413	Not	1.18368134517527	0.0185589545431423	0.0416668818339132	0.792190382500276	-0.336081	Down	0.907000855688921	0.0797507858577269	0.118804946437941	0.907392494848959	-0.140201	Not	--	--	--	--	--	--	--	--	--
318	1-Methylpyrrolidine	1.4755928468538	1.51480417954992	1.51860912183759	1.95885560794149	2.01415323655486	2.05092394904396	1.25003943491065	1.40065795042541	1.31698192159512	1.88187912754548	2.00556069765811	1.95041390524216	1.54865731241512	1.54660908009113	1.52115886014874	1.08794664905322	0.0432597644894516	0.076113801844954	0.879945419564072	-0.184514	Down	0.905911970180611	0.105328318990109	0.163212954247957	1.02382323307667	0.0339666501254483	Not	1.21820878121662	0.0027329485201024	0.0102735694850092	1.29470964077588	0.372628586883511	Up	1.17404815444299	0.000471710841169201	0.00246323869733542	1.33597795068208	0.417896197404686	Up	N-Methylpyrrolidine hydrochloride	C5H11N	85.0891			8454	120-94-5		HMDB0243946
319	Glycerophosphocholine	0.723164312316436	0.695096428124542	0.74323437615912	3.40346521192975	3.47428737774232	3.44365460781679	1.26137988221369	1.37493402398138	1.42638938920361	1.29728265649512	1.29700966564442	1.29557903375183	1.14872156130253	1.1260379094575	1.1418956835062	1.2012848273093	0.00348825540622195	0.0106114685488341	1.87958014070791	0.910410429686329	Up	1.22194709262975	0.000148875350839929	0.00174193075174384	1.58069066546883	0.66055506595159	Up	1.23476844486524	0.000577229775150884	0.00398328182059318	1.79962070051303	0.847692867026116	Up	1.18208451111392	2.34198538231187e-07	6.53413921665013e-05	4.77512399552575	2.25553819606095	Up	(2R)-2,3-Dihydroxypropyl 2-(trimethylammonio)ethyl phosphate	C8H20NO6P	257.103	J247.898F	16870	657272	28319-77-9	C00670	HMDB0000086
320	trans-Vaccenic acid	1.7032935294276	1.23586244024523	1.21999988156794	2.49151128131792	2.57539493945273	2.31347532698364	0.711191046873264	1.14216487451634	1.26960180780714	2.34416646862794	2.13964084245833	2.21854501488332	2.08884600660286	2.02115066409473	2.30815529270307	0.726885587135569	0.210534108264918	0.288406278370692	0.750863358069425	-0.413378	Not	1.10376706072101	0.0236144656759226	0.0483802655100531	1.54313812536887	0.625867202456952	Up	1.14787742638958	0.022299353183595	0.0480783816876127	1.6114693860222	0.688376780979844	Up	1.12294241119584	0.00981603890883502	0.0213720445807746	1.77449025997729	0.82740465559298	Up	trans-Vaccenic acid	C18H34O2	282.256	J6.936A	28727	5281127	693-72-1	C08367	HMDB0003231
321	Oleic acid	1.7032935294276	1.23586244024523	1.21999988156794	2.49151128131792	2.57539493945273	2.31347532698364	0.711191046873264	1.14216487451634	1.26960180780714	2.34416646862794	2.13964084245833	2.21854501488332	2.08884600660286	2.02115066409473	2.30815529270307	0.726885587135569	0.210534108264918	0.288406278370692	0.750863358069425	-0.413378	Not	1.10376706072101	0.0236144656759226	0.0483802655100531	1.54313812536887	0.625867202456952	Up	1.14787742638958	0.022299353183595	0.0480783816876127	1.6114693860222	0.688376780979844	Up	1.12294241119584	0.00981603890883502	0.0213720445807746	1.77449025997729	0.82740465559298	Up	FA(18:1n9)	C18H34O2	282.256	J2.460K	16196	445639	112-80-1	C00712	HMDB0000207
322	3beta-Hydroxy-5-cholestenoic acid (3-HCOA)	0.137784319300882	0.160785100953342	0.149827853664063	0.1859972658089	0.126593009773792	0.115091273884634	0.0158083761001228	0.162010306297363	0.166773392042527	0.121799792247972	0.160920085732446	0.14554960683465	0.186136	0.178035787738074	0.177620025619794	0.401059497191589	0.558218333925976	0.628231603907474	0.768497255634094	-0.379888	Not	1.11209775436662	0.0286454757670206	0.056198051856183	1.20828519200052	0.272961014699635	Up	0.304474584451486	0.643454791097372	0.707357507089078	0.955111705012536	-0.0662586	Not	0.175477875925723	0.787992055275502	0.815985410367473	0.953800512054995	-0.0682405	Not	--	--	--	--	--	--	--	--	--
323	6-[(3E,5E,7S)-5,7-dimethyl-2-oxo-nona-3,5-dienyl]-2,4-dihydroxy-3-methyl-benzaldehyde	0.90141956844817	0.796888991349312	0.375150695995246	0.701922350259722	1.71094273769681	0.724000526100896	1.13106948713686	0.373120069036334	0.446198143986161	0.622031678859359	0.652497855178174	1.80801827346813	1.52722066705325	0.385799704936449	1.57830805720644	0.0806444928569983	0.895328159857848	0.916924958679799	0.940644333719343	-0.0882788	Not	0.598487471645913	0.352701033402415	0.43860316075548	1.68381819871417	0.751736379513377	Not	0.457525488658408	0.490556263742684	0.571998690019436	1.48666910087275	0.572083571631268	Not	0.510238958959798	0.410751579279245	0.471487851438927	1.51286580881385	0.597284026190102	Not	--	--	--	--	--	--	--	--	--
324	(1R,4aR,4bS,6aS,9R,10R,10aS)-1-(carboxymethyl)-10-hydroxy-2-(2-methoxy-1,1-dimethyl-2-oxo-ethyl)-1,4a,4b,9,10-pentamethyl-3,4,5,6,7,8,9,10a,12,12a-decahydro-2H-chrysene-6a-carboxylic acid	0.0235010193504104	0.0244127096074884	0.0223828412053837	0.079715425394975	0.0394969733657966	0.0439161522509431	0.0664182297356811	0.0653687820588258	0.107500430220389	0.0482974654226738	0.0357326033235926	0.033154356167033	0.0337724439052016	0.0364694415749857	0.034782013803733	1.09195692147401	0.0553927832763654	0.0945647777436553	3.40397037094537	1.76721847948092	Not	1.20745285923719	0.000454549270756656	0.00319492544985074	1.49401171408469	0.579191459897991	Up	1.05928860265334	0.0768813647831076	0.131344608311596	1.6670006038859	0.737254626953625	Not	0.91282130456004	0.135408611550138	0.186760606184618	2.32057624764345	1.21448310120984	Not	--	--	--	--	--	--	--	--	--
325	3,12-dihydroxy-4,6a,6b,11,12,14b-hexamethyl-1,2,3,4a,5,6,7,8,9,10,11,12a,14,14a-tetradecahydropicene-4,8a-dicarboxylic acid	1.31906170985964	0.981633017473885	1.01892839993798	1.87126053217515	1.7537155399637	1.92652687467541	2.04243176880191	1.97554579348767	2.02475523703643	1.68747615958401	1.73054556678245	1.7140334519066	0.251303162396389	1.3626998984245	1.50797672625372	1.18444623254184	0.0114148310766066	0.0262581449854096	1.82030687450136	0.864181686138758	Up	0.0984399445034698	0.885711077978749	0.907064699355596	0.94046211493913	-0.0885583	Not	1.16427231045868	0.0284506604144718	0.0583538598133511	1.54597524523552	0.628517218446534	Up	1.12666022164701	0.00930183798859062	0.0205736008966223	1.67232927774461	0.741858938685718	Up	--	--	--	--	--	--	--	--	--
326	5-hydroxy-2-(4-hydroxyphenyl)-6,7,8-trimethoxy-chromen-4-one	0.169499335924699	0.165055389775992	0.160022571629589	0.436334108142957	0.44454110458912	0.0954455119336901	0.180810614337293	0.198666988207088	0.0941972977855471	0.269477739320998	0.269290436562863	0.247926317264071	0.210506193184719	0.183586662118399	0.183495154121315	0.131057825436687	0.84931509510805	0.881356206560054	0.957736844951876	-0.0622988	Not	1.01297372116752	0.0805490509911507	0.13170949425666	1.16784173584644	0.223844775604867	Not	1.22147769138543	0.00216190192688947	0.00860789930481908	1.59064012318094	0.669607467830799	Up	0.675803560838158	0.297437883282114	0.3619290878816	1.97405083075169	0.981159138897269	Not	--	--	--	--	--	--	--	--	--
327	5,7-Dihydroxychromone	0.518339280895773	0.544390113563012	0.526799901276049	0.512628406843222	0.467953821357944	0.495958156351902	1.29269208435088	1.03264862303637	1.00988780261927	0.476765324428904	0.364928499607304	0.391840524860521	0.549524529144769	0.523602821420405	0.568923603322527	1.16233539748989	0.0227919927914046	0.0454211856342993	2.09824916027399	1.0691860034387	Up	0.611230802663167	0.32777188274274	0.412140449729289	1.03304227125212	0.0468992893221157	Not	1.06762472135764	0.0655071049048431	0.114622745891793	0.776037505069367	-0.365802	Not	0.920927981203024	0.0822777146560984	0.122196484200274	0.928916748193979	-0.106379	Not	--	--	--	--	--	--	--	--	--
328	4'-Hydroxyacetophenone	19.3548039521488	8.82388296976912	8.54461652186031	27.9464469381327	17.3765785372377	17.4333579478539	22.8819000756916	24.5509153407205	27.1700965415421	30.4421109110421	32.8488926443589	31.2710018746153	8.9447768724877	8.19380463534086	8.68876097571337	1.04639518617475	0.0580686374718134	0.0978125676573425	2.03148695683568	1.02253610177358	Not	0.558000824662809	0.414742216887837	0.496996444983732	0.703295729456433	-0.507797	Not	1.15677955990555	0.0285039612517292	0.0583538598133511	2.5749863591326	1.36456478970794	Up	0.774725359166098	0.157700735708844	0.211676657621562	1.70889809843228	0.773066371695441	Not	--	--	--	--	--	--	--	--	--
329	10-[(2R,3R,4S,5S,6R)-3,4,5-trihydroxy-6-(hydroxymethyl)tetrahydropyran-2-yl]oxydeca-4,6-diynoic acid	0.725476085744769	0.679868961480231	0.884822708838556	1.07058901670879	1.00398244441994	1.15598763676625	1.15201433633641	1.22923564165853	1.27681751767156	2.34055644641505	2.42166866306985	2.37819045262323	3.32089606567178	3.27702402080857	3.27078640420909	1.15924996935559	0.0063771719452541	0.0165928769201104	1.59729237562673	0.675628414351842	Up	1.22368980509011	0.000299261886521114	0.00253141872840804	4.30916314517161	2.10740772000189	Up	1.23200811663711	0.000426457233218003	0.00336215843865107	3.11785699680857	1.64055475910487	Up	1.06365236453843	0.0181022008799747	0.0341580660083	1.41062116054232	0.496330586665431	Up	--	--	--	--	--	--	--	--	--
330	(2R,3S,4S,5R,6R)-2-[[(2R,3R,4R)-3,4-dihydroxy-4-(hydroxymethyl)tetrahydrofuran-2-yl]oxymethyl]-6-[2-(4-hydroxyphenyl)ethoxy]tetrahydropyran-3,4,5-triol	0.0931639530618049	0.198003446557097	0.203999488937916	0.290588728253674	0.149541072155932	0.215915047579432	0.0986488135136078	0.120982013763986	0.124313866322485	0.311065282735454	0.385138645251035	0.376532955520031	0.101702348098878	0.187276110556199	0.101160727804354	0.69005369760642	0.294566380096253	0.375269497930843	0.694603580224272	-0.525738	Not	0.434493735077249	0.490825732166294	0.569183074571477	0.787894335173553	-0.343926	Not	1.12934513249621	0.0154260325380371	0.0364717822542105	2.16641481548383	1.11530951023306	Up	0.52397509259053	0.380518519610099	0.443938272878449	1.32489644027109	0.405879596697522	Not	--	--	--	--	--	--	--	--	--
331	3-Methyl-2-oxovaleric acid	0.406840947311862	0.298622678876217	0.323580701821692	0.728842843770535	0.628768733172346	0.678042548900259	0.511182441642379	0.538982625983502	0.542913348890398	0.35405495216924	0.377984411339606	0.359517485421619	0.396615305410834	0.373357693132084	0.393950878866343	1.14425652640306	0.0213881760499463	0.0428861476648307	1.54811447199498	0.630512152408401	Up	0.681198352499469	0.301556542928573	0.383475836533368	1.13107263285767	0.177691576276444	Not	0.365417366790503	0.59246710675523	0.661500238483402	1.06074813224188	0.0850821383432378	Not	1.14423618373105	0.00163745728214973	0.00574138971640652	1.9781986746676	0.984187326281018	Up	伪-keto-尾-Methyl-n-valeric acid	C6H10O3	130.063	J264.814H	15614	439286	24809-08-3	C00671	HMDB0000491
332	Isoleucine	1.74082625852823	1.59729922090559	1.70656296381839	1.78335536201582	1.69792299846669	1.70961818080184	1.18508294817196	1.33376467725603	1.30276466361019	1.88437067045316	2.08855470425453	2.04591	1.97148415845054	1.96979034690022	1.94368833222315	1.16403753402435	0.00289670724148247	0.0092439039912014	0.757551696606751	-0.400584	Down	1.1685322196058	0.019498057369008	0.042062934999036	1.16656616236542	0.222268132791144	Up	1.11941213860197	0.0163081675083991	0.0381044728250139	1.19310424825987	0.254720104958343	Up	0.510305617140534	0.402275302563573	0.463780204195193	1.02898258230946	0.0412185617960799	Not	(2S,3S)-2-Amino-3-methylpentanoic acid	C6H13NO2	131.095	J2.818E	17191	6306	73-32-5	C00407	HMDB0000172
333	3-Amino-4-methylpentanoic acid	1.74082625852823	1.59729922090559	1.70656296381839	1.78335536201582	1.69792299846669	1.70961818080184	1.18508294817196	1.33376467725603	1.30276466361019	1.88437067045316	2.08855470425453	2.04591	1.97148415845054	1.96979034690022	1.94368833222315	1.16403753402435	0.00289670724148247	0.0092439039912014	0.757551696606751	-0.400584	Down	1.1685322196058	0.019498057369008	0.042062934999036	1.16656616236542	0.222268132791144	Up	1.11941213860197	0.0163081675083991	0.0381044728250139	1.19310424825987	0.254720104958343	Up	0.510305617140534	0.402275302563573	0.463780204195193	1.02898258230946	0.0412185617960799	Not	beta-Leucine	C6H13NO2	131.095	J353.113I	72772	193411	5699-54-7	C02486	HMDB0245808
334	Leucine	1.74082625852823	1.59729922090559	1.70656296381839	1.78335536201582	1.69792299846669	1.70961818080184	1.18508294817196	1.33376467725603	1.30276466361019	1.88437067045316	2.08855470425453	2.04591	1.97148415845054	1.96979034690022	1.94368833222315	1.16403753402435	0.00289670724148247	0.0092439039912014	0.757551696606751	-0.400584	Down	1.1685322196058	0.019498057369008	0.042062934999036	1.16656616236542	0.222268132791144	Up	1.11941213860197	0.0163081675083991	0.0381044728250139	1.19310424825987	0.254720104958343	Up	0.510305617140534	0.402275302563573	0.463780204195193	1.02898258230946	0.0412185617960799	Not	Leucine, L isomer	C6H13NO2	131.095	J1.167C	15603	6106	61-90-5	C00123	HMDB0000687
335	Norleucine	1.74082625852823	1.59729922090559	1.70656296381839	1.78335536201582	1.69792299846669	1.70961818080184	1.18508294817196	1.33376467725603	1.30276466361019	1.88437067045316	2.08855470425453	2.04591	1.97148415845054	1.96979034690022	1.94368833222315	1.16403753402435	0.00289670724148247	0.0092439039912014	0.757551696606751	-0.400584	Down	1.1685322196058	0.019498057369008	0.042062934999036	1.16656616236542	0.222268132791144	Up	1.11941213860197	0.0163081675083991	0.0381044728250139	1.19310424825987	0.254720104958343	Up	0.510305617140534	0.402275302563573	0.463780204195193	1.02898258230946	0.0412185617960799	Not	Norleucine	C6H13NO2	131.095	J9.189H	18347	21236	327-57-1	C01933	HMDB0001645
336	4-(dimethylamino)butanoate	1.74082625852823	1.59729922090559	1.70656296381839	1.78335536201582	1.69792299846669	1.70961818080184	1.18508294817196	1.33376467725603	1.30276466361019	1.88437067045316	2.08855470425453	2.04591	1.97148415845054	1.96979034690022	1.94368833222315	1.16403753402435	0.00289670724148247	0.0092439039912014	0.757551696606751	-0.400584	Down	1.1685322196058	0.019498057369008	0.042062934999036	1.16656616236542	0.222268132791144	Up	1.11941213860197	0.0163081675083991	0.0381044728250139	1.19310424825987	0.254720104958343	Up	0.510305617140534	0.402275302563573	0.463780204195193	1.02898258230946	0.0412185617960799	Not	--	--	--	--	--	--	--	--	--
337	Caplamin	1.74082625852823	1.59729922090559	1.70656296381839	1.78335536201582	1.69792299846669	1.70961818080184	1.18508294817196	1.33376467725603	1.30276466361019	1.88437067045316	2.08855470425453	2.04591	1.97148415845054	1.96979034690022	1.94368833222315	1.16403753402435	0.00289670724148247	0.0092439039912014	0.757551696606751	-0.400584	Down	1.1685322196058	0.019498057369008	0.042062934999036	1.16656616236542	0.222268132791144	Up	1.11941213860197	0.0163081675083991	0.0381044728250139	1.19310424825987	0.254720104958343	Up	0.510305617140534	0.402275302563573	0.463780204195193	1.02898258230946	0.0412185617960799	Not	Caplamin	C6H13NO2	131.095	J1.398F	16586	564	60-32-2	C02378	HMDB0001901
338	3,4-Dihydroxybenzoic acid (Protocatechuic acid)	0.0605195053629251	0.126185599631977	0.135771992655993	0.0870383913867393	0.0938923295326668	0.0834256127965772	0.0531644013868277	0.0635625047252504	0.0645238401678827	0.0817288503024495	0.0990789301591518	0.0737372227547932	0.0938681310446982	0.101698998383604	0.079300766706043	0.856419880974953	0.182222113448147	0.255660766928327	0.562057732472456	-0.83121	Not	0.374723153243914	0.576339672436388	0.643156893170018	0.852364084571084	-0.230458	Not	0.512753795694559	0.443607594024365	0.529021036639081	0.789342886892259	-0.341276	Not	0.444636251862033	0.499468884190111	0.553593983593735	0.819767777748261	-0.286713	Not	--	--	--	--	--	--	--	--	--
339	2-Aminonicotinic acid	0.159835379574879	0.160311955423743	0.156821269509505	0.77358244582831	0.75264825963745	0.745619419244311	0.281433612028208	0.299751041826676	0.311128314086106	0.316218795378068	0.337826432963183	0.336707793873363	0.239641070840894	0.231942873177121	0.230751949513031	1.20730455694618	0.00344592283468875	0.0104990441437553	1.8708002151655	0.90365549979753	Up	1.22111006116414	0.000355292322522182	0.00274403635655472	1.47249921041518	0.558266860452739	Up	1.23208977398452	0.00134680443238154	0.00639906989553306	2.07718707866805	1.05463115614998	Up	1.18183074287445	0.000157050686304679	0.00134106346348641	4.76310202230797	2.25190145054981	Up	2-Aminonicotinate	C6H6N2O2	138.043		68572	72930			HMDB0061680
340	Urocanic acid	0.159835379574879	0.160311955423743	0.156821269509505	0.77358244582831	0.75264825963745	0.745619419244311	0.281433612028208	0.299751041826676	0.311128314086106	0.316218795378068	0.337826432963183	0.336707793873363	0.239641070840894	0.231942873177121	0.230751949513031	1.20730455694618	0.00344592283468875	0.0104990441437553	1.8708002151655	0.90365549979753	Up	1.22111006116414	0.000355292322522182	0.00274403635655472	1.47249921041518	0.558266860452739	Up	1.23208977398452	0.00134680443238154	0.00639906989553306	2.07718707866805	1.05463115614998	Up	1.18183074287445	0.000157050686304679	0.00134106346348641	4.76310202230797	2.25190145054981	Up	trans-Urocanic acid	C6H6N2O2	138.043	J5.039C	30817	736715	3465-72-3	C00785	HMDB0000301
341	6-Aminonicotinic acid	0.159835379574879	0.160311955423743	0.156821269509505	0.77358244582831	0.75264825963745	0.745619419244311	0.281433612028208	0.299751041826676	0.311128314086106	0.316218795378068	0.337826432963183	0.336707793873363	0.239641070840894	0.231942873177121	0.230751949513031	1.20730455694618	0.00344592283468875	0.0104990441437553	1.8708002151655	0.90365549979753	Up	1.22111006116414	0.000355292322522182	0.00274403635655472	1.47249921041518	0.558266860452739	Up	1.23208977398452	0.00134680443238154	0.00639906989553306	2.07718707866805	1.05463115614998	Up	1.18183074287445	0.000157050686304679	0.00134106346348641	4.76310202230797	2.25190145054981	Up	--	--	--	--	--	--	--	--	--
342	Uridine	0.163355768173432	0.154219652333458	0.154705543218744	0.632151588738655	0.597779380880661	0.603794594434347	0.539853264839833	0.573336432553074	0.573497491287712	0.233139749883229	0.233863674993438	0.234086168841728	0.177656191009451	0.180791990201293	0.183734501362079	1.21490985701462	0.000366614135232602	0.00246895657279059	3.57136390883728	1.83647514672871	Up	1.17425510311089	0.00513090852056843	0.0155120112041967	1.14800875795578	0.199133648120895	Up	1.23250396856682	0.00138527560377074	0.00652586896629922	1.48447565658328	0.569953435248085	Up	1.18093196952948	0.000229262815134212	0.00164011090826782	3.88270056363937	1.95706044996851	Up	Allouridine	C9H12N2O6	244.07	J4.593D	16704	6029	58-96-8	C00299	HMDB0000296
343	Quercetin	0.055878662219661	0.0461505387243059	0.0574707070940089	0.0494355960695248	0.0674409874570132	0.061388583602194	0.059685870285973	0.0619972996930803	0.0574916315755767	0.0558204052008841	0.0750734328232999	0.0485908207853093	0.0679083745475801	0.0583083119298719	0.0671759242678399	0.797100103628243	0.196967325258981	0.272627346726286	1.12335363548905	0.167812164473546	Not	0.94342220503252	0.075007260180155	0.124948155491921	1.21249355641789	0.27797708037304	Not	0.442692250317507	0.501926397073457	0.577345688226649	1.12529631532301	0.170304944871635	Not	0.520464469736962	0.388780587320565	0.451151804537768	1.11765059504792	0.160469236859058	Not	Quertine	C15H10O7	302.043	J2.907F	16243	5280343	117-39-5	C00389	HMDB0005794
344	(E)-5-[(1R,3S,4aS,5S,8aS)-3-hydroxy-1,4a,5-trimethyl-2-methylidene-4,5,6,7,8,8a-hexahydro-3H-naphthalen-1-yl]-3-methylpent-2-enoic acid	0.9600539827617	0.863622200854854	0.926532700203913	1.48589968517407	1.41050765269215	1.4525663657559	1.79705990485135	1.75955235781591	0.551840800075502	0.860084784053727	0.91796535402479	0.888414962346435	1.04621846664926	1.9606505419743	1.97071729448134	0.587899204186431	0.38357688410653	0.468055898797049	1.49386946093908	0.579054086357446	Not	0.942998574455173	0.135241492704698	0.198216334254685	1.80989390747304	0.855905131756852	Not	0.486119981450723	0.453369272670421	0.536399909630074	0.96955002804035	-0.0446128	Not	1.17181946065585	0.000174930539891392	0.00138396960618681	1.58132486925165	0.661133787121432	Up	--	--	--	--	--	--	--	--	--
345	Palmitic acid	10.7077712755173	7.17141407153037	7.71891625581143	8.30728183984956	7.6754545713923	7.42023538032829	6.60576233785856	10.0573616352595	11.2404487420346	8.18800519503441	7.18941965436093	7.67811806185615	7.52885350046866	7.11532538349842	8.01791645603902	0.257847436185237	0.688041848122716	0.74076390814976	1.0900641441331	0.124413031974611	Not	0.488347210759994	0.469505778504292	0.550668842255335	0.88530374992632	-0.175756	Not	0.433275710273313	0.525173577502473	0.598139900588047	0.900673935471698	-0.150923	Not	0.364774871072237	0.577678171262782	0.626780815820118	0.914246382589412	-0.129345	Not	FA(16:0)	C16H32O2	256.24	J1.378A	15756	985	1957-10-03	C00249	HMDB0000220
346	Turanose	16.4531115763538	15.594811063621	15.1830164359003	10.2373072630838	10.4144465365224	10.5535601882476	13.3280387935527	13.4171180410076	14.2895483679574	9.68407838189075	9.9613849420274	9.87630083102166	11.2523820544851	10.9765870625815	11.587051521201	1.10063117310497	0.0140478178294838	0.0307916815050301	0.868809852300346	-0.202888	Down	1.20510079408107	0.00212911577533766	0.00857933315236177	0.715971803650636	-0.482025	Down	1.22611748976154	0.00281842518381948	0.0103726046750166	0.625051390731698	-0.677953	Down	1.17023808418023	0.00324120473264967	0.00906887226771463	0.660696454451676	-0.59794	Down	3-O-Hexopyranosylhex-2-ulose	C12H22O11	342.116		32528	5460935	547-25-1	C19636	HMDB0011740
347	3-Hydroxyacetophenone	19.3548039521488	8.82388296976912	8.54461652186031	27.9464469381327	17.3765785372377	17.4333579478539	22.8819000756916	24.5509153407205	27.1700965415421	30.4421109110421	32.8488926443589	31.2710018746153	8.9447768724877	8.19380463534086	8.68876097571337	1.04639518617475	0.0580686374718134	0.0978125676573425	2.03148695683568	1.02253610177358	Not	0.558000824662809	0.414742216887837	0.496996444983732	0.703295729456433	-0.507797	Not	1.15677955990555	0.0285039612517292	0.0583538598133511	2.5749863591326	1.36456478970794	Up	0.774725359166098	0.157700735708844	0.211676657621562	1.70889809843228	0.773066371695441	Not	--	--	--	--	--	--	--	--	--
348	(2R,3S,4S,5R,6R)-5-[(2S,3R,4R)-3,4-dihydroxy-4-(hydroxymethyl)tetrahydrofuran-2-yl]oxy-2-(hydroxymethyl)-6-[2-(4-hydroxyphenyl)ethoxy]tetrahydropyran-3,4-diol	0.0931639530618049	0.198003446557097	0.203999488937916	0.290588728253674	0.149541072155932	0.215915047579432	0.0986488135136078	0.120982013763986	0.124313866322485	0.311065282735454	0.385138645251035	0.376532955520031	0.101702348098878	0.187276110556199	0.101160727804354	0.69005369760642	0.294566380096253	0.375269497930843	0.694603580224272	-0.525738	Not	0.434493735077249	0.490825732166294	0.569183074571477	0.787894335173553	-0.343926	Not	1.12934513249621	0.0154260325380371	0.0364717822542105	2.16641481548383	1.11530951023306	Up	0.52397509259053	0.380518519610099	0.443938272878449	1.32489644027109	0.405879596697522	Not	--	--	--	--	--	--	--	--	--
349	Methylnissolin	0.0217811189058117	0.0204346054364353	0.0465057567196472	0.159276638698349	0.173724774437896	0.168049041711869	0.0879681640767667	0.0859705438984574	0.106757957083186	0.0906126498238341	0.0891738553156204	0.0947371777803171	0.114683937361247	0.110175542238768	0.117733519525725	1.15273451095995	0.00478568650708529	0.0132130899413458	3.16379597926898	1.66165656909418	Up	1.20043910046445	0.00688300718110421	0.018778141705391	3.86144364392135	1.94914031602967	Up	1.1903211959199	0.0154007316172379	0.0364717822542105	3.09421889303513	1.62957526036998	Up	1.17116687838106	0.000804619876874477	0.0034998276604362	5.64745368146604	2.49760053316271	Up	Astrapterocarpan	C17H16O5	300.1			5319733	73340-41-7		HMDB0034008
350	NAE(16:0)	0.0501419324408208	0.0585692717329762	0.0647050006713813	0.0702922054326321	0.0651978601580267	0.0755390342010257	0.122592972512272	0.108907882564723	0.108691079429923	0.0866439510818294	0.0825028789114032	0.0845769645973216	0.0665943646139562	0.0642169968030871	0.0661972098257973	1.18729576501897	0.000908222255228596	0.00422323348681297	1.96170787390159	0.972110219818221	Up	0.830703229944047	0.200599945404637	0.276930216727954	1.13604476247606	0.184019681083749	Not	1.17483329586831	0.0178866501259462	0.0406426116299284	1.46309161140432	0.549020106578789	Up	0.912716459311259	0.0794692114259393	0.118475854896839	1.21689377287484	0.283203235401263	Not	--	--	--	--	--	--	--	--	--
351	Sph(t18:0)	0.829160452123777	0.796452357830044	0.845168263831591	0.737358111417544	0.756380942116705	0.714164417883491	1.10144967843728	1.17317230493519	1.16160165801244	1.01254419522971	1.0672393925425	1.16664189069768	0.980549191772607	0.9656084171807	0.990371907697279	1.20023486560601	0.000620934011322596	0.00337795020644298	1.39074387360446	0.475856750358787	Up	1.20026329227784	0.00251705015577518	0.00940651409024236	1.18850251356006	0.249144954434574	Up	1.16041468589876	0.0210328390551391	0.0463673096006512	1.31392680351729	0.393884907970778	Up	1.08680497897311	0.0102296453501652	0.0218822534160708	0.893605465430847	-0.16229	Down	--	--	--	--	--	--	--	--	--
352	(1S,3R,4R,5R)-1,3,4-trihydroxy-5-[(E)-3-(3-hydroxy-4-methoxy-phenyl)prop-2-enoyl]oxy-cyclohexanecarboxylic acid	0.0952620621855388	0.0833720852509217	0.0977666974612003	0.1290483390974	0.257498141898254	0.283760240696866	0.121482176916151	0.113828268600908	0.114116686169102	0.134374970999704	0.30219000111652	0.29253263095995	0.289422320667176	0.270331962969889	0.301721095058833	1.12261637395421	0.0155405975321604	0.0330979138280362	1.26420428206556	0.338229606640083	Up	1.21863134093369	0.000382347293748995	0.00281780559858363	3.11676101791536	1.64004753850957	Up	1.00108805537385	0.10814453413295	0.171815949587448	2.63782696954536	1.39934993291167	Not	0.954250079002658	0.10967202289486	0.155660945286091	2.42512544395697	1.27805937521476	Not	--	--	--	--	--	--	--	--	--
353	Pentaethylene glycol	0.548311113208156	0.507948792529707	0.594935710254732	0.982073400278706	0.762680968599797	0.785573983430862	0.526805365163959	0.624230696062599	0.65503152481663	0.73730004981798	0.866552505011994	0.845940835736991	0.861901694601899	0.83323318840505	0.829441242970239	0.591341455361444	0.334911271358197	0.417254475140746	1.09379383553989	0.129340836418105	Not	1.2048956479552	0.00296495270800036	0.0104765236734769	1.52893824421861	0.612530135568007	Up	1.16418764296591	0.00812751396589025	0.0226202278850954	1.4836481921582	0.569149035624395	Up	1.05537257304684	0.0395828500866707	0.0650170784014028	1.53242191767103	0.615813565362273	Up	HO[CH2CH2O]5H	C10H22O6	238.142		39631				HMDB0256256
354	4,5,5,15,15-pentamethyl-3,8,14-trioxatetracyclo[11.4.0.02,6.07,12]heptadeca-1(13),2(6),7(12),10,16-pentaen-9-one	0.237159002356877	0.323745201969886	0.225245560006058	0.612330518089134	0.606425912187768	0.620340140886515	0.311423048473043	0.304968292785224	0.317736068708256	0.547447688053725	0.77249880612922	0.555494529509459	0.6504705318626	0.559045596400152	0.573287097465866	0.755121819582894	0.251941405805347	0.333135792510387	1.18823085924256	0.248815162003597	Not	1.18723205959551	0.00143683918607047	0.00659057222906502	2.26776538849646	1.18127139408947	Up	1.13184062533562	0.0252525961650906	0.0530331702024669	2.3856027296326	1.2543538134823	Up	1.1641123707647	0.00697604240071556	0.0163752533757181	2.33937177698475	1.22612115548695	Up	--	--	--	--	--	--	--	--	--
355	5-[2-(3-furyl)ethyl]-8-hydroxy-5,6,8a-trimethyl-3,4,4a,6,7,8-hexahydronaphthalene-1-carboxylic acid	1.86151015750912	4.29742632519003	1.73644029658327	4.51356105393916	5.32829166885698	4.76181444645153	2.57759685018966	4.67834206158395	2.61643388962918	12.7608811164613	13.0612322493116	13.0440604234334	3.60766200008613	3.49303932906296	3.58684117791738	0.352225717106085	0.577274458173628	0.643293943630847	1.25039919909941	0.322388759381369	Not	0.595100237075404	0.380335928485176	0.464195130705831	1.35364565945868	0.436850137550718	Not	1.22082565193978	0.00591305553624314	0.0176677414036232	4.92264965633961	2.29943506700585	Up	0.934310638435154	0.105746249355535	0.151520487888012	1.84964791136604	0.887250673515111	Not	--	--	--	--	--	--	--	--	--
356	2-[(3S,3aR,5R,7aS)-3a-acetyl-3-hydroxy-7a-methyl-2,3,4,5,6,7-hexahydro-1H-inden-5-yl]prop-2-enoic acid	0.0922687560004744	0.0874057288714942	0.0278204545416739	0.23068981112591	0.167939756397103	0.154400966065365	0.278399104382784	0.291916398411325	0.281218873453831	0.177482679434778	0.228191885683989	0.178359937538865	0.204018431742091	0.210060781880972	0.231586835675797	1.19478501300325	0.00735018315094134	0.0184273526236052	4.10388021343692	2.03698862129521	Up	1.17044520108453	0.0107185436779991	0.0268169453864407	3.11171950083911	1.63771201759046	Up	1.13852428871368	0.0102490030986847	0.0264845099940847	2.81469275495609	1.49297744980357	Up	1.03867971197231	0.0218601201650992	0.0394208815165639	2.66527239243126	1.41428298481474	Up	--	--	--	--	--	--	--	--	--
357	Eurycomalactone	0.114970277170467	0.146143999333991	0.152610457940351	0.522020977115137	0.538550862592346	0.559245589166294	0.249506648225441	0.257318713198649	0.231017911217788	0.515397447877237	0.4344228043946	0.423346151980006	0.411880571128597	0.392341242844076	0.450567462355241	1.17708515895444	0.00257161215267141	0.00857057770335711	1.78341590727471	0.834643190563354	Up	1.21220992732022	0.000364902907566489	0.00275297405940123	3.03290853038254	1.60070198831704	Up	1.21360435290745	0.00346265074940163	0.0117899330053797	3.31903386461663	1.73076334953228	Up	1.17869778693985	1.5045583607335e-05	0.000425855431668482	3.91520567666196	1.96908809829693	Up	--	--	--	--	--	--	--	--	--
358	2-Ketobutyric acid	2.49719296204213	2.25541154052011	2.30075387584351	2.47894169150153	2.47819635459758	2.93834549113168	2.39668300546656	2.69638992372862	2.63897009788778	1.2919168414849	1.42888497768034	1.34145196261262	2.92273761341018	2.8779593888017	3.05062774944938	0.841250851936406	0.130987286558911	0.194390707180511	1.09622148943332	0.132539321495062	Not	1.17251456987998	0.00397485844482234	0.0128863046320853	1.25490926120528	0.327583050915617	Up	1.21932763084786	0.00115779210072463	0.00597579996961311	0.575931855981496	-0.79603	Down	0.752429441387637	0.201280501152606	0.261196557309661	1.11939350216533	0.162717278341056	Not	2-Ketobutyric acid	C4H6O3	102.032	J2.726J	30831	58	600-18-0	C00109	HMDB0000005
359	alpha-Ketoglutaric acid (alpha-KG)	1.0993400568526	0.972966154344096	0.980055662962485	0.742751422289121	0.72442202889224	0.769362703766487	0.796804343085698	0.843389840337984	0.87536090002512	0.277049268987436	0.299809947472012	0.278186865127399	1.98502712234279	1.98024998047341	1.97930831301201	1.07692045899711	0.0294131458998291	0.0557166575580662	0.824133961554525	-0.279049	Down	1.22050473752972	0.00177312021974496	0.00775095505454509	1.94753625582672	0.961650186112126	Up	1.22858659302162	0.00241702211673749	0.00933784188070266	0.280126052164894	-1.83585	Down	1.12729241636829	0.0150660359211574	0.0295038267643063	0.732723132824458	-0.44866	Down	--	--	--	--	--	--	--	--	--
360	Tartaric acid	1.19424760037981	1.28127151161709	1.07750882035732	2.06762952512131	1.6040326468211	1.64210560981218	1.36333123944717	1.42385832136478	1.43130687047822	0.726607822409542	0.302965296553654	0.299094277177907	0.00430313504831037	1.37352577382784	0.966055488018698	1.0599145675309	0.0506651116248854	0.0875407791233192	1.18729616304902	0.247679850453707	Not	0.54088105049397	0.425784760200954	0.508547323614098	0.659686453785293	-0.600148	Not	1.14142556234913	0.0220142624988554	0.0477751124975161	0.373953546506665	-1.41907	Down	1.03851349388711	0.0438511930023945	0.0709539187520103	1.49556037355263	0.580686151090424	Up	(+)-(R,R)-Tartaric acid	C4H6O6	150.016	J31.839F	15671	444305	87-69-4	C00898	HMDB0000956
361	(Z)-2-hydroxyoctadec-9-enoic acid	0.669385452041942	0.664082726890664	0.669495190388838	0.310253665160284	0.320176960750584	0.349424079422044	0.677129840704718	0.675074732486713	0.719754536332388	0.665016821906937	0.706833178993935	0.689913608969241	0.645059596136949	0.699412167355411	0.595257568032692	0.751268794415106	0.253965619319173	0.334003269044004	1.03444683076044	0.0488594944298904	Not	0.40473245082246	0.556163290739511	0.626730981229122	0.968429758244748	-0.0462807	Not	0.770510476097529	0.246313212323328	0.333026387555657	1.02935662301632	0.0417428939153161	Not	1.1793988033859	0.000946960504296037	0.00381322446369105	0.489202508813161	-1.0315	Down	--	--	--	--	--	--	--	--	--
362	Estrone	0.162293573840192	0.100800621962572	0.102945971750962	0.201567826254243	0.19592690703628	0.201716305999545	0.0663742038722715	0.13655596625634	0.0840903899547835	0.38310415032517	0.217094345189843	0.221539270476687	0.171551480746691	0.172010837435036	0.173742991833528	0.501520410752724	0.417472969105386	0.499586218543394	0.784123125070057	-0.350848	Not	0.955548194595973	0.12925669985922	0.19206660952465	1.41324738613373	0.499014028664729	Not	0.981540871172457	0.0948333191472023	0.155217957765261	2.24493877675621	1.16667610079066	Not	1.04838572418148	0.059896767308854	0.0932098697642964	1.63700897443753	0.711062231000236	Not	3-Hydroxy-1,3,5(10)-estratrien-17-one	C18H22O2	270.162	J9.114F	17263	5870	53-16-7	C00468	HMDB0000145
363	4-Methylsalicylic acid	1.06072447237475	0.938726204222796	1.03727276239224	0.939886049071158	1.0343464235151	1.50240348050294	1.3070622200587	1.0406927369011	0.945273036864724	0.883620822296545	0.964916384027965	0.91516770050272	1.07093484882175	0.990255475475532	1.18511233853885	0.427392087882213	0.520229262895076	0.593168050164736	1.08440167831681	0.116899251133585	Not	0.562089986366859	0.369041351132121	0.454097481178945	1.06901491955292	0.0962819879646786	Not	0.888434977969226	0.121507362416875	0.18563889121012	0.910094370578119	-0.135912	Not	0.451082102628909	0.49001206346925	0.546229200887811	1.1448642008196	0.195176481795506	Not	--	--	--	--	--	--	--	--	--
364	Medicagenic acid	0.237187381820203	0.210665149634585	0.23613936793996	0.210183013498649	0.193107009028281	0.185892389783617	0.257592382636767	1.29384165683604	0.268308686783097	0.551276264866868	0.573571453638037	0.548307185017301	0.238175639735818	0.233724595853611	0.245397559469785	0.583762611433445	0.385456019731937	0.469579741180102	2.66047409021388	1.41168335349194	Not	0.628578288773244	0.330629563511261	0.414932669942841	1.04869340659434	0.0685929568117357	Not	1.23305454476898	1.03206665991107e-05	0.000451552555190871	2.44616186975716	1.29051987441686	Up	0.96290947995873	0.0505047308782903	0.0803877256766919	0.861387997185206	-0.215265	Not	Medicagenic acid	C30H44O6	500.315			74427715			HMDB0304417
365	1-(2,4-dihydroxyphenyl)-2-(4-methoxyphenyl)propan-1-one	0.355129708605943	0.34368407344391	0.359091119463012	0.976537778131006	1.00036606921785	0.992219929154505	0.199357887770713	0.20672878939399	0.215281121805833	0.882788062872317	0.91051023133775	0.849827369906561	0.899708548916534	0.849193346642922	0.911622806533529	1.21235974811953	2.38617763436367e-05	0.000535655737920947	0.587356952484051	-0.767691	Down	1.22183909660046	0.000738388829669547	0.00424356403874792	2.51489968359942	1.33050085376437	Up	1.23342767302561	0.000561439250297301	0.00395439703007232	2.49845298980731	1.32103507298278	Up	1.18186425249085	1.03858411307078e-06	0.00011268637626818	2.80660744860653	1.48882729272384	Up	--	--	--	--	--	--	--	--	--
366	Homogentisic acid	0.987479404722406	0.467502232113782	0.624093623767828	2.36657745841205	2.38458749102983	2.6730043379535	0.470292608840705	1.53262925754635	0.654252465062502	1.02530557705675	0.376522652257939	0.33271190781856	1.90369561131965	1.98535155413237	1.9517942705903	0.31047063800755	0.6334385111519	0.692668203963975	1.27805586541278	0.353950899659281	Not	1.18865367929537	0.0131682178915488	0.0314556207336018	2.80935	1.49023423644838	Up	0.255947695012831	0.696945442831826	0.752901749149995	0.834284438856402	-0.261389	Not	1.15802760452482	0.0013133540661195	0.00484462784087039	3.57089973031496	1.83628762409247	Up	Homogentisic acid	C8H8O4	168.042	J804D	41941	547	102-32-9	C01161	HMDB0001336
367	1,7-dihydroxy-2,3,8-trimethoxy-6-methyl-anthracene-9,10-dione	0.169499335924699	0.165055389775992	0.160022571629589	0.436334108142957	0.44454110458912	0.0954455119336901	0.180810614337293	0.198666988207088	0.0941972977855471	0.269477739320998	0.269290436562863	0.247926317264071	0.210506193184719	0.183586662118399	0.183495154121315	0.131057825436687	0.84931509510805	0.881356206560054	0.957736844951876	-0.0622988	Not	1.01297372116752	0.0805490509911507	0.13170949425666	1.16784173584644	0.223844775604867	Not	1.22147769138543	0.00216190192688947	0.00860789930481908	1.59064012318094	0.669607467830799	Up	0.675803560838158	0.297437883282114	0.3619290878816	1.97405083075169	0.981159138897269	Not	--	--	--	--	--	--	--	--	--
368	Erucamide	0.471352323218244	0.712270901601786	0.852320166565342	0.490488393435269	0.142653048448971	0.245566538024989	1.40730553942954	1.4160777672056	1.32011634047913	0.761179294587299	0.459309479891501	0.732241346981744	1.24647717006563	0.829096707418512	1.03515688530221	1.15486926802124	0.018322135113741	0.0378657459017313	2.03517429052622	1.02515235090953	Up	0.905171574884723	0.0946947554651219	0.149946152495015	1.52790631406978	0.611556085015924	Not	0.115954772512415	0.859754218680654	0.892698499545479	0.959127905875514	-0.0602049	Not	0.928800393652595	0.0641641072875885	0.098904894658769	0.431597451887553	-1.21224	Not	Erucamide	C22H43NO	337.334			8214	112-84-5		HMDB0244507
369	(6aR,10aR)-6,6,9-trimethyl-3-propyl-6a,7,8,10a-tetrahydrobenzo[c]chromen-1-ol	133.752224544387	97.5762332472211	96.492935359105	96.3885905287378	86.2890710482148	88.1492017435219	182.056797651034	231.094332330154	232.798651558028	98.136901501149	106.628534654763	96.4112199973028	107.653898874102	98.4360279099948	95.1519843188359	1.13386640603696	0.00854857830139013	0.0206370499661495	1.97043205548897	0.978512003269644	Up	0.40253088265416	0.550492470124715	0.622850194918177	0.918920843474176	-0.121988	Not	0.410640077827341	0.547618155859021	0.619005227161617	0.918721787063944	-0.1223	Not	0.710973969149636	0.257689961157752	0.32116687564843	0.82614151784769	-0.275539	Not	--	--	--	--	--	--	--	--	--
370	7-[(2E,5E)-7-hydroxy-3,7-dimethyl-octa-2,5-dienoxy]chromen-2-one	5.00093640426392	4.97338925014083	5.17711833567716	3.06328542325959	3.00576727437527	3.29796957824147	3.13937090070511	3.46119874990624	3.28575563673736	2.38154348369726	2.40731037077649	2.25962511339087	2.31011350883381	2.30304757658591	2.31785638430764	1.20778941284952	0.000218549768348585	0.00190548079278923	0.652500533534643	-0.615949	Down	1.22357070933111	0.000514877576857117	0.00344544789444797	0.457449301483369	-1.12832	Down	1.23438003736752	1.09663378515627e-05	0.000460431547721038	0.465201796771221	-1.10407	Down	1.17462831619948	0.000123797853390981	0.00121799587483628	0.618226373803576	-0.693793	Down	--	--	--	--	--	--	--	--	--
371	Pyrrolidine	0.776664273392001	0.704839836268582	0.757562158447703	1.1118039979464	1.1318481780701	1.15282670340568	0.545835088476815	0.558006840756061	0.560064479595628	1.12950226461925	1.23869144430833	1.20787113600881	0.922988413041102	0.920696490043191	0.912133194430483	1.18641324535344	0.00991972885665243	0.0232292931139595	0.743125128777133	-0.428323	Down	1.18804809040549	0.0135815207339851	0.0323243502000085	1.23078898412555	0.299583436354321	Up	1.21751425291026	0.00071019508417891	0.00427651422602794	1.59712327226371	0.675475669931356	Up	1.17278267903941	0.000453076716188196	0.00239799140031314	1.51691753290167	0.601142655718261	Up	Pyrrolidine hydrochloride	C4H9N	71.0735		33135	31268	123-75-1		HMDB0031641
372	Betaine	0.916695330690833	0.863392619810932	0.951254000600122	2.05337411228964	1.95698459459918	2.03562137645232	0.698742630611329	0.719450697495694	0.745854842724681	1.77785435603229	1.8558957000474	1.90701597244921	2.14471848859636	2.05209933626206	2.06083972626801	1.16444386063703	0.00691753248290618	0.0177762380777839	0.792302175843884	-0.335877	Down	1.22252338439659	8.75264262668051e-06	0.000397736364942645	2.2910560680994	1.19601276557369	Up	1.23035155079244	8.40264341445716e-05	0.00149032339105508	2.02858745910362	1.02047550323193	Up	1.17938062643556	1.1313003899231e-05	0.000388572269638621	2.21355662951761	1.14636628243924	Up	Trimethylammonioacetate	C5H12NO2	118.087		41139	248	6915-17-9		HMDB0000043
373	Protoporphyrin IX	0.145140961622776	0.13917043658507	0.125106910963327	0.434106025529715	0.397727629630603	0.393702884476599	0.201466103067328	0.196980809661202	0.215909679965221	0.171297063703064	0.167681781548374	0.195341370294764	0.326593798275519	0.326028523838782	0.310727977191782	1.18408983207951	0.00116279909605948	0.00480115567569592	1.50055964506682	0.585500665108751	Up	1.22037868625762	2.2836465552787e-05	0.000679786784901842	2.35297317615397	1.23448487396203	Up	1.10363048982138	0.0211656280937571	0.0465545412038212	1.30507161887284	0.384128980249216	Up	1.17597456997772	0.000449549687792742	0.00239263112664422	2.99336036563166	1.58176597292677	Up	3,3'-(3,7,12,17-Tetramethyl-8,13-divinyl-21H,23H-porphine-2,18-diyl)-bis-propionic acid	C34H34N4O4	562.258	J136.582G			553-12-8	C02191	HMDB0000241
374	[3-[2,3-dihydroxypropoxy(hydroxy)phosphoryl]oxy-2-hydroxy-propyl] 12-methyltetradecanoate	0.0684170961050446	0.0685075617397407	0.0745784479714097	0.205767955087558	0.149400894480099	0.131322088301293	0.0549457945883373	0.12642690425707	0.113163552817888	0.107842142271971	0.0488526008543205	0.146048462262157	0.0668240751589243	0.0377012980336145	0.0686239615523283	0.643738015298106	0.334309836630882	0.416926635338514	1.39258594112211	0.477766363834448	Not	0.648373527372444	0.329387381251678	0.413905429559986	0.818660955718263	-0.288662	Not	0.584250887213115	0.394576997090512	0.483555101333912	1.4313889350237	0.51741573243521	Not	1.06121550806522	0.053838964949544	0.085114925801181	2.30015978248438	1.20173408264405	Not	--	--	--	--	--	--	--	--	--
375	cis-11.14-Eicosadienoic acid	0.0185212858722707	0.0142193011563808	0.0109289458930401	0.0249037452634171	0.0258346899498921	0.0213256958020314	0.0104725866269657	0.0159084455431772	0.0190324135608518	0.017517984898371	0.018906191565005	0.0177401129657283	0.0148918078907854	0.0172851840931516	0.0184518007396259	0.107506605524086	0.870018452166084	0.897120399725639	1.03993431329871	0.0564924044518948	Not	0.52406810629892	0.414070473079951	0.496996444983732	1.15936190145085	0.213330982159403	Not	0.761121561685222	0.250046943546128	0.336801629849969	1.24032216067509	0.310714894194629	Not	1.03652208869567	0.0293826540447131	0.0506481229914605	1.65021529185041	0.722654254909357	Up	--	--	--	--	--	--	--	--	--
376	Docosapentaenoic acid (DPA)	0.0429086335687108	0.0378722798923329	0.0419887147986862	0.077256087223334	0.0745914603856494	0.0768217567156277	0.0287079790960873	0.0306984508543553	0.0380179993792856	0.031914408038514	0.0303660178798907	0.0263667282235376	0.0852871439464878	0.0746955809253367	0.0854581339447225	0.967292877213853	0.0764978525581199	0.123573454132347	0.793554812462397	-0.333598	Not	1.20373474129894	0.00273269959918632	0.00985952595956876	1.99919851754618	0.99942173674455	Up	1.14917871934101	0.00745622825523034	0.0212735649988899	0.722060947797296	-0.469807	Down	1.17648184144628	0.00024091821612875	0.00170475824673714	1.86258855358624	0.8973090176729	Up	--	--	--	--	--	--	--	--	--
377	Phytanic acid	3.90557968359923	4.02980820751535	4.16647241807029	4.52067	4.1350024634673	4.54880955395773	0.0871815463375081	4.36167909096713	4.81207638418299	3.84667941906626	4.55345311976949	4.22136766346011	4.48082412994076	4.79523603749959	4.53462405845774	0.367644743519208	0.593757292914906	0.657374145727218	0.765249043112728	-0.385999	Not	1.12555167088137	0.0112579915764006	0.0276577870298788	1.14120340782783	0.190555960171917	Up	0.456422621666822	0.493785244900636	0.575149261373816	1.04293884409793	0.0606545635111898	Not	0.908708449339701	0.0917850874294091	0.133873245518772	1.09111188139408	0.125799041585153	Not	Acid, phytanic	C20H40O2	312.303	J14.320K	16285	26840	14721-66-5	C01607	HMDB0000801
378	13(S)-HpOTrE	0.132940632848382	0.119876065450146	0.126679568046947	0.225715240542519	1.40599977492166	0.222772442279366	0.11004470813877	0.0971575742210667	0.104964471881676	1.22898385017377	1.25909674952462	0.205749308981048	0.214022045024026	0.199128993803711	0.201114892516841	1.09815690295624	0.0134739357505848	0.0302466626676921	0.822581885317763	-0.281769	Down	1.21093173979974	0.000258121520988001	0.00230724686147595	1.61863497962686	0.69477767837904	Up	0.920477694646305	0.155674105105535	0.226995649522346	7.09843586768547	2.82750116341576	Not	0.624803868896481	0.338287281657978	0.402850646998799	4.88670804485678	2.28886291370688	Not	13(S)-HpOTrE	C18H30O4	310.214	J2.753.619K	48905	5497123	67597-26-6	C04785	HMDB0301803
379	8-acetoxy-10-hydroxy-19-methoxy-1,9,18-trimethyl-15-oxo-16,20-dioxahexacyclo[15.3.2.02,13.04,12.07,11.014,19]docos-5-ene-5-carboxylic acid	0.537640370115519	0.530105088971353	0.434948244597766	0.431308721287145	0.465909983128137	0.397723867164501	0.577856018047325	0.584652105001961	0.599641676064037	0.664658380432468	0.496239525104083	0.65102706335749	0.537730064078091	0.480101402103722	0.492482513965551	0.962829985414688	0.115299639436204	0.174558291332485	1.17266066583795	0.229785599438364	Not	0.0382989094455557	0.950072123898062	0.959897068302386	1.00507107765477	0.00729753101026553	Not	0.781421365070139	0.193396508078863	0.270866178938881	1.20578462826534	0.269972242659882	Not	0.79135668931412	0.162226959402116	0.217265485669953	0.861747519407685	-0.214663	Not	--	--	--	--	--	--	--	--	--
380	Methyl caffeate	0.454823644441917	0.426240579842709	0.387153282809949	0.80881584462911	0.813556969763761	0.798838693060264	0.287676372245973	0.311034398617276	0.261724804462885	0.243994897195615	0.221611378739288	0.233749469734481	0.613755828753837	0.575010324459025	0.583453540257006	1.14556119279659	0.00649446519410501	0.0168666097394775	0.678460572033381	-0.559663	Down	1.18128403818268	0.00385009980715922	0.0126691501843531	1.39740989503444	0.482755261116488	Up	1.20783275418644	0.00606011382050427	0.0179685137747779	0.55144779326661	-0.858704	Down	1.17585809848441	0.00174598398581474	0.00590863382378905	1.9091453113591	0.932926915208462	Up	--	--	--	--	--	--	--	--	--
381	Mannitol	1.31940648399374	1.10574110951372	1.15295198885041	1.20426639938594	1.43137942263397	0.686559575980756	1.36232200413735	1.68717920810125	0.900614532452903	1.04114170882039	0.648965135099013	1.38074831395337	1.70519220840543	0.863261921333588	2.2284411726558	0.30643107531918	0.646849339425704	0.704964709764732	1.10397032105196	0.14270138747233	Not	0.551663072199037	0.41484196610464	0.496996444983732	1.34062655104579	0.422907411747681	Not	0.442147997655983	0.513275192080676	0.58905876455847	0.858236359047661	-0.220553	Not	0.217138422787405	0.741352934367193	0.772193216436869	0.928483213374241	-0.107052	Not	Mannitol	C6H14O6	182.079	J2.369H	16899	6251	69-65-8	C00392	HMDB0000765
382	Glucose 1-phosphate	0.369915027358404	0.346370376293108	0.355425068686424	0.836857009090505	0.781819045928046	0.795318165224189	0.544435326780604	0.587829613745511	0.56705198908495	0.336685677787187	0.367038306925338	0.364826038229725	0.379792466301745	0.382799239892486	0.378623124318177	1.2054939975224	0.000578792918973593	0.00326700164958216	1.58561194788365	0.66503973865593	Up	1.04938152096246	0.0731359003214616	0.122457197282036	1.06485367080798	0.090655192982609	Not	0.0564181648718789	0.934373890228933	0.952934375241322	0.997051023128671	-0.00426076	Not	1.17854888159565	0.000308736464614666	0.00194503972707239	2.25246863080157	1.17150701436195	Up	伪-D-Glucose 1-phosphate	C6H13O9P	260.03	J40.065C	29042	65533	59-56-3	C00103	HMDB0001586
383	2-hydroxy-5-[(2S,3R,4S,5S,6R)-3,4,5-trihydroxy-6-(hydroxymethyl)tetrahydropyran-2-yl]oxy-benzoic acid	3.20871853108344	2.95067049059037	2.9333676293986	5.15407287904642	5.08547797217751	5.17856268740061	3.17867369009688	3.23486060535296	3.36127666176828	4.9565581544385	5.44861190694555	5.49932427695241	6.05997703314383	6.17605463404455	6.1952502627217	0.899261155588719	0.108914193410664	0.165919984189568	1.07501072912418	0.104351058677069	Not	1.22249998248232	0.00010048458366712	0.00140247768918252	2.02702905589542	1.0193667688718	Up	1.21838375142634	0.00137652902442306	0.00650268311537382	1.74913889688895	0.806644856381624	Up	1.17768811451997	0.000766760010511334	0.00338796900572089	1.69564787998655	0.761836609441417	Up	--	--	--	--	--	--	--	--	--
384	Citramalic acid	0.241801868556061	0.202506975138633	0.206591371567649	0.382721524189877	0.368824370471971	0.371333910962823	0.342577411531258	0.361191550040384	0.374093883413392	0.23144212622128	0.24627759276584	0.240133974663086	0.296340720211468	0.299182804917722	0.292428030839154	1.18955382593052	0.00115373283006865	0.00479640837189678	1.65595711863547	0.727665314423619	Up	1.16639340007134	0.021839652232482	0.0456260842440258	1.36418998664866	0.448044578166283	Up	0.797219040572438	0.208543625152682	0.289792459168719	1.10286289175811	0.1412534458017	Not	1.16596179981708	0.00306025597564788	0.00880217955882226	1.72511819676092	0.786695211768508	Up	Citramalic acid	C5H8O5	148.037	J7.390C	15584	1081	597-44-4	C00815	HMDB0000426
385	5-[(E)-4-carboxy-3-methyl-but-3-enyl]-1,4a-dimethyl-6-methylene-decalin-1-carboxylic acid	0.311822329318975	0.292602654076309	0.319986284270121	0.795114454704283	1.93117900244127	0.761362397725483	0.314637526868222	0.327715768241366	0.356687162611847	0.735760311948759	0.794268670430128	0.703407732457364	0.664816036910521	0.597228342943749	0.627631114649722	0.780488544095841	0.180406443272507	0.254209079156714	1.08073158848929	0.112008258467036	Not	1.21478821538103	0.00114060603320128	0.00564239035158304	2.04419348898284	1.03153175810754	Up	1.22634627045001	0.00189054151074201	0.00791512121772031	2.41606392409818	1.27265862592103	Up	0.877867061230639	0.156260695214573	0.210321941939394	3.77284005167861	1.91565093885955	Not	--	--	--	--	--	--	--	--	--
386	(Z)-9,10,11-trihydroxyoctadec-12-enoic acid	4.55273537173853	4.36202501361853	4.54773757610264	3.54272894851642	3.48458064263391	3.43443733350713	5.61286202157472	5.91710738774644	6.13257312879601	2.88698412986264	2.94954364380599	2.86906731640808	1.41309302896619	1.33231343547851	1.42217737809041	1.18475956920693	0.0051138542496962	0.0137946924719015	1.31198107429107	0.391746908810144	Up	1.22379354517393	4.41989099653626e-05	0.000846712451689397	0.309569877333763	-1.69166	Down	1.23217789734922	0.000429539051434591	0.00336215843865107	0.646655257813149	-0.628931	Down	1.17097740672758	0.000835173652950937	0.00356541383131071	0.777102953300884	-0.363822	Down	--	--	--	--	--	--	--	--	--
387	Diglycine	4.22770040877584	3.93452082207636	4.1520383040766	5.45485363201432	5.0258384467475	4.93498673077303	7.32879842608888	8.0249902460913	7.82288261221613	9.28751929667538	9.93036176781428	9.53921198525921	10.0732882793374	9.97294894442505	10.3596235670758	1.20734987581533	0.000923068193954955	0.00426182549123884	1.88210027721576	0.912343496072757	Up	1.22369513704956	4.15789444287082e-06	0.000281582695487034	2.46915867775837	1.30401955266506	Up	1.23273854076115	0.000171483748268	0.00224245332421682	2.3352677412865	1.22358796615863	Up	1.11454151483996	0.00999385763768188	0.021503805205228	1.25185592895854	0.32406853788001	Up	Diglycine	C4H7NO4	133.038		24786	8897	142-73-4	C19911	HMDB0011753
388	D-Panose	2.85618508174173	2.76697518609133	2.60305926040438	1.3366907044267	1.43769247267122	1.40621109775423	2.59575912237858	2.63995865571128	2.75967064595738	1.58775307587492	1.68321070888025	1.65296449618248	1.80904758609894	1.6748488537909	1.76055448742061	0.480414679641146	0.442229999527567	0.522489527572498	0.971939588604724	-0.0410614	Not	1.20850963742112	0.00121455371506447	0.00588892793855082	0.637528686088217	-0.649438	Down	1.22362682949092	0.0017535993814993	0.00758774628845737	0.598565144540053	-0.74042	Down	1.17412211830523	0.000934377634413544	0.00381322446369105	0.508203587383218	-0.976522	Down	--	--	--	--	--	--	--	--	--
389	3,7-Dimethyluric acid	1.9980710391086	2.00634554413283	2.00475648302126	3.0455779153272	2.90966956950996	3.0175382303012	3.15385259550839	3.18853583804328	3.41258985411422	2.50376943554105	2.56568325280824	2.44857386239733	2.63778353194563	2.66609606284018	2.62576136117228	1.2068765411418	0.00416085451805842	0.0120924834431073	1.62334786835035	0.698972189144836	Up	1.22418536605008	0.000202288541607624	0.00205870734531926	1.31958937919054	0.400089071428029	Up	1.22531588868729	0.0043145484380744	0.0137543856252993	1.2510917006127	0.323187537841586	Up	1.17825533767754	0.00169546736461473	0.00578889469072126	1.49318144380202	0.578389485076188	Up	3,7-DMU	C7H8N4O3	196.06	J367.208E	68531	83126	13087-49-5	C16360	HMDB0001982
390	4-Oxohexanoic acid	0.406840947311862	0.298622678876217	0.323580701821692	0.728842843770535	0.628768733172346	0.678042548900259	0.511182441642379	0.538982625983502	0.542913348890398	0.35405495216924	0.377984411339606	0.359517485421619	0.396615305410834	0.373357693132084	0.393950878866343	1.14425652640306	0.0213881760499463	0.0428861476648307	1.54811447199498	0.630512152408401	Up	0.681198352499469	0.301556542928573	0.383475836533368	1.13107263285767	0.177691576276444	Not	0.365417366790503	0.59246710675523	0.661500238483402	1.06074813224188	0.0850821383432378	Not	1.14423618373105	0.00163745728214973	0.00574138971640652	1.9781986746676	0.984187326281018	Up	--	--	--	--	--	--	--	--	--
391	(1S,5R,8S,9S)-7,9-dihydroxy-2,5,9-trimethyltricyclo[6.3.0.01,5]undec-2-ene-3-carboxylic acid	0.0922687560004744	0.0874057288714942	0.0278204545416739	0.23068981112591	0.167939756397103	0.154400966065365	0.278399104382784	0.291916398411325	0.281218873453831	0.177482679434778	0.228191885683989	0.178359937538865	0.204018431742091	0.210060781880972	0.231586835675797	1.19478501300325	0.00735018315094134	0.0184273526236052	4.10388021343692	2.03698862129521	Up	1.17044520108453	0.0107185436779991	0.0268169453864407	3.11171950083911	1.63771201759046	Up	1.13852428871368	0.0102490030986847	0.0264845099940847	2.81469275495609	1.49297744980357	Up	1.03867971197231	0.0218601201650992	0.0394208815165639	2.66527239243126	1.41428298481474	Up	--	--	--	--	--	--	--	--	--
392	PC(18:0/14:0)	0.256207416794971	0.233491703789371	0.260765875175548	0.261783553215855	0.171027393055121	0.246917359414348	0	0.204459023383698	0.208390227872584	0.263559336623256	0.256287111555996	0.232637761454002	0.270774097424084	0.283346911476166	0.300058132357743	1.0888155558478	0.0182957933945845	0.0378657459017313	0.782368374597228	-0.35408	Down	1.00833086903991	0.044558762516375	0.0803950341246508	1.1381998442087	0.186753887114069	Up	0.0315064599308505	0.959923914457241	0.969866161111381	1.00269061699716	0.0038765270095107	Not	0.439905851293787	0.494658502547457	0.549526766481902	0.905742852132709	-0.142827	Not	PC(18:0/14:0)	C40H80NO8P	733.562		86089	3082163	20664-02-2		HMDB0008031
393	2',4',6'-Trihydroxyacetophenone	0.510235045778702	0.465354261848658	0.494941217684152	0.395788969203415	0.385651717841078	0.362226502471626	0.389297115392279	0.417806896191072	0.436744098228684	0.278169655299182	0.300389655513407	0.28731850347984	0.388866059388794	0.369977233836562	0.366107675790252	1.08683553533515	0.0167143990025368	0.0351446738539742	0.845849908180956	-0.241526	Down	1.18575021885295	0.00425096897719635	0.0134407659893878	0.76499667953326	-0.386475	Down	1.2238683261789	0.00098106364119818	0.00533857269312085	0.588820020658194	-0.764101	Down	1.13184539453395	0.00350855744424152	0.00963742994177733	0.777724208937348	-0.362669	Down	2,4,6-THA	C8H8O4	168.042		64344	68073	480-66-0		HMDB0029644
394	5-methyl-4-[(2S,3R,4S,5S,6R)-3,4,5-trihydroxy-6-(hydroxymethyl)tetrahydropyran-2-yl]oxy-chromen-2-one	1.46657824846375	1.34992836837043	1.39972755613252	2.08262918494848	2.04503480734024	2.07112439364621	3.31520704214454	3.36799607938905	3.58413224708772	2.07441753659376	2.1684317485267	2.10124106375056	2.32018688741331	2.24370592238635	2.2874906675919	1.21236478284572	0.000407397979880155	0.00259168812607799	2.43519096601715	1.28403491190645	Up	1.21990655914047	8.14342585601028e-05	0.00120761976145313	1.62500069880385	0.700440338547635	Up	1.22677088029744	0.000108042167929627	0.00178635821720934	1.50468168716708	0.589458319598553	Up	1.17546251458986	0.0011203053028534	0.00431303991942294	1.47021918888657	0.556031256521728	Up	--	--	--	--	--	--	--	--	--
395	N,N-Dimethylarginine (ADMA)	0.427745754108339	0.0303139720114687	0.0281492388788188	0.0620031267601802	0.37375244515391	0.418321963392899	0.525792678183892	0.578596810619061	0.0422830885336526	0.0561321076607765	0.0650821467025759	0.055616801319034	0.0543900749713911	0.0485116379866274	0.056637217387313	0.553254313466105	0.369446595515625	0.456086726322387	2.35839455847928	1.23780510082106	Not	0.466456472893994	0.498538817018915	0.575395657681606	0.328128318953934	-1.60767	Not	0.448282344541135	0.518817741612676	0.594719984657069	0.363693531818949	-1.4592	Not	0.392755281413365	0.520448705883934	0.571352626526882	1.75660589744453	0.81279055242869	Not	--	--	--	--	--	--	--	--	--
396	4-hydroxy-3-[(E)-7-hydroxy-3,7-dimethyl-4-oxo-oct-5-enyl]-5-(3-methylbut-2-enyl)benzoic acid	3.33051008306047	2.94988959947895	3.10153191469028	2.91132816952908	2.20747306476881	2.82664875248959	0.507094867257612	0.402543233931712	0.522549142793281	0.0487448807199881	0.0415469607858012	0.0365472105177601	6.88665303851243	6.72447223678694	6.63953219785215	1.21204566618913	0.000645035449176542	0.00343963201152731	0.152653771682316	-2.71166	Down	1.22179119305922	3.68988782442144e-05	0.000802537092274715	2.15847421858534	1.11001186095262	Up	1.23334916685293	0.00127076992972343	0.00628930226030433	0.0135195029625885	-6.20881	Down	0.820761155931221	0.150929695442091	0.204983098190824	0.846888500992015	-0.239756	Not	--	--	--	--	--	--	--	--	--
397	1-(1H-indol-3-yl)ethanone	0.0487764904037608	0.0334101303876334	0.0478459206242649	0.0944934698529539	0.103444256414359	0.095486086845334	0.0707322972708787	0.0572041042913992	0.0762775708432663	0.0686220529701127	0.0608888839876358	0.0628975535586943	0.143238297292895	0.155575514899076	0.132881320713143	1.04013	0.0312511933837596	0.0579616150792806	1.57048358958669	0.651208867952886	Up	1.20908727816121	0.000383590731434618	0.00281780559858363	3.31990075872752	1.73114011596027	Up	1.09224765170467	0.0356957805515652	0.0696365786257113	1.47969491653166	0.565299751679904	Up	1.15672763469055	0.00194569095634612	0.00635440541428759	2.25654140046909	1.1741132477299	Up	--	--	--	--	--	--	--	--	--
398	5,6-Dihydroxytetradecanedioic acid	0.064848676758735	0.036499870188516	0.0481525554397977	0.272432869424244	0.332066643948833	0.283474528196666	0.365951023409884	0.329082087275844	0.289225106522137	0.114911252749368	0.0402282396264927	0.0746884691598246	0.204928901466722	0.181091382655826	0.135176110146383	1.20015236786357	0.00277323365961511	0.00899688594223973	6.5836184582752	2.71888072939501	Up	1.15398256085136	0.0157372148830333	0.0359235021979521	3.48623779990322	1.80167098054798	Up	0.619889734387533	0.342649628652748	0.431574838929316	1.53729944372367	0.620398208553843	Not	1.16664004979918	0.00168869775896703	0.00578889469072126	5.9395818986728	2.57036137985753	Up	--	--	--	--	--	--	--	--	--
399	2-Hydroxy-6-methoxybenzoic acid	0.389469598301538	0.50301727380597	0.292068880869111	0.415564918334056	0.401804303757473	0.381954233286931	0.352207182047533	0.379231827390891	0.37521864712554	0.376808774131907	0.313284345323878	0.387059273434531	0.427757069643935	0.445094895629748	0.464277959306889	0.249013617232036	0.71273497185533	0.762306352701785	0.934238556339026	-0.0981371	Not	0.462925088139436	0.493166310987658	0.570880907387372	1.12880286235625	0.174793551359237	Not	0.324686068536184	0.626998738903903	0.693323267915991	0.90933026173195	-0.137124	Not	0.0477173621437779	0.94338766545955	0.95068942757611	1.0124668698495	0.0178747006038576	Not	--	--	--	--	--	--	--	--	--
400	Histidine	0.793712083769599	0.741539081155799	0.78159738372302	1.23994633988816	1.23088287823156	1.21156710500386	1.2589207003229	1.31894667371852	1.38464989509732	1.15117578403483	1.19315922479743	1.09985168325188	1.57095424661677	1.55841587723004	1.54038909230213	1.20437491617854	0.00131248738310578	0.00525019183488159	1.71030483259269	0.774253483751972	Up	1.2238160479696	1.75647533828841e-05	0.000581720815426364	2.01556516021435	1.01118442412105	Up	1.21941477976609	0.0008709247846983	0.00491090825129012	1.48658257963965	0.571999607159114	Up	1.17859875275032	0.000119265280805257	0.00120317899308206	1.58939880868423	0.668481168186101	Up	L-Histidine	C6H9N3O2	155.069	J4.881J	15971	6274	71-00-1	C00135	HMDB0000177
401	L-Arginine	0.13427914990517	0.31534292749855	0.387039042964507	0.455367346132764	0.402837624610036	0.240902939222646	0.259975340351176	0.224795136389073	0.293603995731013	0.31773410628479	0.321467451583148	0.320060456682775	0.541550386872987	0.328880673195825	0.335651355399566	0.154091904812689	0.823520715969524	0.858236904102711	0.930334221971122	-0.104179	Not	0.63229007056239	0.296622617695286	0.38056506564451	1.44154232353663	0.527613194834935	Not	0.324334897647314	0.641344930527021	0.706130902628791	1.1465359046785	0.197281534762176	Not	0.477246170433671	0.42831036670917	0.486897640385919	1.31368350125044	0.393617736713157	Not	(2S)-2-Amino-5-(carbamimidamido)pentanoic acid	C6H14N4O2	174.112	J9.182K	16467	6322	74-79-3	C00062	HMDB0000517
402	(4E,8E)-10-(4-hydroxy-6-methoxy-7-methyl-3-oxo-1H-isobenzofuran-5-yl)-4,8-dimethyl-deca-4,8-dienoic acid	0.386795876167591	0.22980425683791	0.234713310175369	0.466839250079668	0.430095934465154	0.427231916887137	0.110542392537859	0.112099175611069	0.105860145712351	0.0637931684964269	0.0353142250532663	0.025811669079847	1.0019169197397	1.05134598817567	1.0367527523935	1.04568997095862	0.0772284078499575	0.124345541640774	0.385876337901885	-1.37379	Not	1.2123612300756	0.00273987850360585	0.00985952595956876	3.62970382420282	1.85985183230192	Up	1.13372240899344	0.0370959191414402	0.0715615793360043	0.146736861293755	-2.7687	Down	0.98028644132971	0.0846196215441772	0.125103800814366	1.55544014021945	0.637322875058566	Not	--	--	--	--	--	--	--	--	--
403	5,9-dimethyltetracyclo[11.2.1.01,10.04,9]hexadecane-5,14-dicarboxylic acid	0.311822329318975	0.292602654076309	0.319986284270121	0.795114454704283	1.93117900244127	0.761362397725483	0.314637526868222	0.327715768241366	0.356687162611847	0.735760311948759	0.794268670430128	0.703407732457364	0.664816036910521	0.597228342943749	0.627631114649722	0.780488544095841	0.180406443272507	0.254209079156714	1.08073158848929	0.112008258467036	Not	1.21478821538103	0.00114060603320128	0.00564239035158304	2.04419348898284	1.03153175810754	Up	1.22634627045001	0.00189054151074201	0.00791512121772031	2.41606392409818	1.27265862592103	Up	0.877867061230639	0.156260695214573	0.210321941939394	3.77284005167861	1.91565093885955	Not	--	--	--	--	--	--	--	--	--
404	Glutaric acid	0.19221667029885	2.41874354168303	2.55501692930271	1.06041966768585	0.487157603780193	0.277944462840263	0.2162330501273	0.252166004692454	0.229414305165386	0.183516066586187	0.18204587534939	0.170874494185052	0.245467827855088	0.222023360306993	0.242155435455574	0.850947947334678	0.191230336229956	0.266195899256667	0.135078677450675	-2.88813	Not	0.851226188132523	0.191984247672304	0.267001580036784	0.13736929223833	-2.86387	Not	0.876810846738094	0.181492670734121	0.258461460293627	0.10384026515209	-3.26756	Not	0.67444659005947	0.280576854954368	0.345502268427415	0.353373947344329	-1.50073	Not	Pentandioic acid	C5H8O4	132.042	J40.077G	17859	743	110-94-1	C00489	HMDB0000661
405	Melibiose	16.4531115763538	15.594811063621	15.1830164359003	10.2373072630838	10.4144465365224	10.5535601882476	13.3280387935527	13.4171180410076	14.2895483679574	9.68407838189075	9.9613849420274	9.87630083102166	11.2523820544851	10.9765870625815	11.587051521201	1.10063117310497	0.0140478178294838	0.0307916815050301	0.868809852300346	-0.202888	Down	1.20510079408107	0.00212911577533766	0.00857933315236177	0.715971803650636	-0.482025	Down	1.22611748976154	0.00281842518381948	0.0103726046750166	0.625051390731698	-0.677953	Down	1.17023808418023	0.00324120473264967	0.00906887226771463	0.660696454451676	-0.59794	Down	Melibiose	C12H22O11	342.116			6602503	13299-20-2		HMDB0000048
406	(2R,3S,4R,5R)-2,3,4,5-tetrahydroxy-6-[(2R,3R,4S,5S,6R)-3,4,5-trihydroxy-6-(hydroxymethyl)tetrahydropyran-2-yl]oxy-hexanal	16.4531115763538	15.594811063621	15.1830164359003	10.2373072630838	10.4144465365224	10.5535601882476	13.3280387935527	13.4171180410076	14.2895483679574	9.68407838189075	9.9613849420274	9.87630083102166	11.2523820544851	10.9765870625815	11.587051521201	1.10063117310497	0.0140478178294838	0.0307916815050301	0.868809852300346	-0.202888	Down	1.20510079408107	0.00212911577533766	0.00857933315236177	0.715971803650636	-0.482025	Down	1.22611748976154	0.00281842518381948	0.0103726046750166	0.625051390731698	-0.677953	Down	1.17023808418023	0.00324120473264967	0.00906887226771463	0.660696454451676	-0.59794	Down	--	--	--	--	--	--	--	--	--
407	(2R,3S,4S,5R,6R)-2-(hydroxymethyl)-6-[(2S,3R,4S,5S,6R)-3,4,5-trihydroxy-6-(hydroxymethyl)tetrahydropyran-2-yl]oxy-tetrahydropyran-3,4,5-triol	16.4531115763538	15.594811063621	15.1830164359003	10.2373072630838	10.4144465365224	10.5535601882476	13.3280387935527	13.4171180410076	14.2895483679574	9.68407838189075	9.9613849420274	9.87630083102166	11.2523820544851	10.9765870625815	11.587051521201	1.10063117310497	0.0140478178294838	0.0307916815050301	0.868809852300346	-0.202888	Down	1.20510079408107	0.00212911577533766	0.00857933315236177	0.715971803650636	-0.482025	Down	1.22611748976154	0.00281842518381948	0.0103726046750166	0.625051390731698	-0.677953	Down	1.17023808418023	0.00324120473264967	0.00906887226771463	0.660696454451676	-0.59794	Down	--	--	--	--	--	--	--	--	--
408	Isocitric acid	0.959266510866969	0.880097611475162	0.884159305778734	1.23516049040399	1.22316955918168	1.27738567872502	0.84853974864222	0.955069898286017	0.941156561698142	0.428265095915441	0.471073841113078	0.457210339002706	0.658541276066425	0.656501237900103	0.671452187687549	0.101093539752936	0.875372830154173	0.899791124890053	1.0077997421598	0.0112089923145011	Not	1.19859133469492	0.00904416958634568	0.0235004087389886	0.729384106317267	-0.455249	Down	1.22687358244419	0.000643336631238271	0.00410179662596688	0.498086141659224	-1.00553	Down	1.16340363647822	0.000881349120822004	0.00370524993297383	1.37164809736489	0.455910398926287	Up	1-Hydroxypropane-1,2,3-tricarboxylic acid	C6H8O7	192.027	J95.796H	30887	1198	320-77-4	C00311	HMDB0000193
409	PC(16:0/16:0)	0.256207416794971	0.233491703789371	0.260765875175548	0.261783553215855	0.171027393055121	0.246917359414348	0	0.204459023383698	0.208390227872584	0.263559336623256	0.256287111555996	0.232637761454002	0.270774097424084	0.283346911476166	0.300058132357743	1.0888155558478	0.0182957933945845	0.0378657459017313	0.782368374597228	-0.35408	Down	1.00833086903991	0.044558762516375	0.0803950341246508	1.1381998442087	0.186753887114069	Up	0.0315064599308505	0.959923914457241	0.969866161111381	1.00269061699716	0.0038765270095107	Not	0.439905851293787	0.494658502547457	0.549526766481902	0.905742852132709	-0.142827	Not	PC(16:0/16:0)	C40H80NO8P	733.562		72999	452110	63-89-8	C00157	HMDB0000564
410	1-Stearoyl-sn-glycerol	0.0322456739910316	0.0315857187622683	0.0278302125697965	0.0305867086144504	0.0321632718764516	0.0306980137696106	0.0321467669272865	0.0274372603495703	0.029522276436453	0.0276847050307158	0.0310991614370073	0.0288222722594521	0.0301738291730119	0.0274515071245637	0.0304543102610602	0.256021693075045	0.682660425657299	0.736187637387468	0.972122443188951	-0.0407901	Not	0.413828655695438	0.519905295935356	0.595483557009195	0.960921928523566	-0.0575089	Not	0.454926890631286	0.475469101843378	0.557141271889748	0.955756103314729	-0.0652856	Not	0.235658420032395	0.716382801159527	0.752606568404818	1.01948895539326	0.0278461460404475	Not	--	--	--	--	--	--	--	--	--
411	(1S,4aS,9R)-9-hydroxy-7-isopropyl-1,4a-dimethyl-2,3,4,9,10,10a-hexahydrophenanthrene-1-carboxylic acid	0.635111711079476	0.688275147564618	0.842586456152446	1.5365642848728	1.06572811901758	1.39870073122719	1.51564898297555	1.76700879700849	1.84028683501807	1.38744934213379	1.30290571053075	1.48639178964142	1.95389581107389	0.956486532597338	1.41005092675801	1.18343021824388	0.00216293874842154	0.00763261677530403	2.36519285810469	1.24195782588486	Up	0.947346209809716	0.124614664154842	0.186444910994305	1.99468444089999	0.996160530128069	Not	1.20085672579361	0.00134018717525708	0.00639906989553306	1.92834639917911	0.947364233875422	Up	1.05786030013178	0.0326257685685442	0.0552629020072566	1.84720333707962	0.885342684539016	Up	--	--	--	--	--	--	--	--	--
412	2,5-Dimethylphenol	0.145048787235053	0.140864453433863	0.158323518102441	0.102528122367792	0.0855280962374862	0.113833524363461	0.231848237900047	0.189226478513703	0.529724010913801	0.0839760908530589	0.125045541362619	0.119629190049147	0.104850953231559	0.158669747158576	0.0811166072596771	0.753543811655061	0.255428217945844	0.335024385257376	2.1402972819206	1.09781119726452	Not	0.705684473702158	0.282697923206005	0.365822345658631	0.775796466287457	-0.36625	Not	1.00323400725968	0.0801052548569912	0.13554670618039	0.739810057983016	-0.434773	Not	1.09297202677415	0.012361231555929	0.0251998801970035	0.67956947958041	-0.557307	Down	P-Xylenol	C8H10O	122.073			7267	95-87-4		HMDB0030540
413	3-Ethylphenol	0.145048787235053	0.140864453433863	0.158323518102441	0.102528122367792	0.0855280962374862	0.113833524363461	0.231848237900047	0.189226478513703	0.529724010913801	0.0839760908530589	0.125045541362619	0.119629190049147	0.104850953231559	0.158669747158576	0.0811166072596771	0.753543811655061	0.255428217945844	0.335024385257376	2.1402972819206	1.09781119726452	Not	0.705684473702158	0.282697923206005	0.365822345658631	0.775796466287457	-0.36625	Not	1.00323400725968	0.0801052548569912	0.13554670618039	0.739810057983016	-0.434773	Not	1.09297202677415	0.012361231555929	0.0251998801970035	0.67956947958041	-0.557307	Down	3-Ethyl-phenol	C8H10O	122.073	J2.086I	34332	12101	620-17-7	C14386	HMDB0059873
414	Coumarin	0.241612839542947	0.240315686202301	0.261090030209922	0.161426298694907	0.161113609687567	0.184476249980342	0.319355681583873	0.296206434927343	0.31767876298508	0.221278960629124	0.232270188439811	0.211922697668249	0.366741927646412	0.332721189141313	0.389910819871608	1.16030148556169	0.00332513136738166	0.0102752872792664	1.25601288422278	0.328851263520119	Up	1.17055395083754	0.0110799095052286	0.0274399786732785	1.46614634039511	0.552029110310385	Up	1.01807993851601	0.0452776738133918	0.0843712909359382	0.895632876734421	-0.159021	Down	1.14398995587259	0.00167367137943693	0.00578889469072126	0.682373480849389	-0.551367	Down	{2h-benzo[b]pyran-2-one}	C9H6O2	146.037	J3.218B	28794	323	91-64-5	C05851	HMDB0001218
415	6-[(2R)-2,3-dihydroxy-3-methyl-butyl]-7-hydroxy-chromen-2-one	0.153872136256899	0.278916714524496	0.280192820053419	0.628706221041504	0.365792764918655	0.647026700759139	0.279693503641299	0.333395063166177	0.423451027812197	0.226056911383142	0.248669212718754	0.217062151839316	0.222758809167777	0.281348028780059	0.292717837275069	0.816692461533463	0.1429824143163	0.209172026336879	1.45380959570253	0.539838332996669	Not	0.349712368279062	0.595230916697201	0.661217288929125	1.11759489453624	0.160397335269396	Not	0.100331370115224	0.883203052181481	0.912523854503084	0.970274979343035	-0.0435344	Not	0.993697201176546	0.0582902546694941	0.0909998939804333	2.30233925199967	1.20310043169613	Not	--	--	--	--	--	--	--	--	--
416	Phenylalanine	2.11475063105124	2.35316280784444	2.08827251645894	3.54365286992555	2.58345694653612	2.7606697750822	1.57653344816427	1.77336774091213	1.9047008674005	2.49669762001666	3.12988308098263	2.74294985182641	3.1088432102504	2.95988238373478	3.11150775970685	1.05006073318665	0.0276757360738549	0.0528871942781199	0.801472394507865	-0.319275	Down	1.19508782676983	0.00212946600762306	0.00857933315236177	1.40023992855088	0.485674051508298	Up	1.02739290648871	0.0637260324353046	0.112175787390911	1.2765852905667	0.352289929571904	Not	0.928459345000478	0.109514501215024	0.155660945286091	1.35563262727241	0.438966265036971	Not	(S)-2-Amino-3-phenylpropionic acid	C9H11NO2	165.079	J9.175H	17295	6140	63-91-2	C00079	HMDB0000159
417	Adenine	0.586311445317152	0.583325010016933	0.505531184129199	3.8312623153873	3.71506194420492	3.90784466144642	1.70643959832539	1.92953999151931	1.79389491175225	0.943899514107571	0.832506677046006	1.06784816402897	0.692955526602009	0.67194941358029	0.839380832854526	1.20922635538053	0.000782127236978474	0.00387754308632588	3.2413917113016	1.69661337604127	Up	1.0177821245612	0.0592758926913754	0.102590871850264	1.31585981074889	0.396005795220067	Not	1.15807079056002	0.0184255291779393	0.0415106321318239	1.69789237099508	0.763745009684238	Up	1.18149866344131	2.40936908356905e-05	0.00050170678917421	6.83762547174592	2.77349540188029	Up	b 4, Vitamin	C5H5N5	135.054	J5.257D	16708	190	73-24-5	C00147	HMDB0000034
418	o-Tyrosine	0.168555862551161	0.142128785309348	0.141210286157085	0.194001198239972	0.213434141219325	0.22521271171251	0.190180373334168	0.179539171284883	0.190444436424685	0.194748085680489	0.214631792753307	0.211933838771824	0.162147687681747	0.170557460168267	0.163829283929017	1.07515752341823	0.0418450390307792	0.0739577929657119	1.2395889815882	0.309861836320478	Up	0.762238594362209	0.234211792634574	0.31410421606586	1.09878291257786	0.13590638002325	Not	1.15272435488757	0.00902761860573079	0.0245646916314934	1.3749074628516	0.459334522362639	Up	1.08836554489935	0.00920112034751425	0.0204117753855488	1.39998925313727	0.485415752523759	Up	2-Tyrosine, (L)-isomer	C9H11NO3	181.074			91482	2370-61-8		HMDB0006050
419	1-Oleoyl-sn-glycerol 3-phosphate	0.40699882262975	0.423769987735808	0.458698206397012	0.738338096988389	0.714894907789758	0.752777134465097	0.690955396499792	0.643916423799817	0.615264532676737	0.563484879619516	0.49203068206594	0.547592166735032	0.53547969214411	0.51518271382042	0.537980757776798	1.18224522137653	0.00196139080608155	0.00710685759606171	1.51235846099616	0.596800129379702	Up	1.16170926538513	0.0110600987665727	0.0274256763831004	1.2320153544756	0.301020236298854	Up	1.10278974788848	0.0207343029683331	0.0458127124475853	1.24323282998379	0.314096506533164	Up	1.17353772038432	0.000155558653527702	0.00134106346348641	1.7107922192394	0.77466455089933	Up	--	--	--	--	--	--	--	--	--
420	Heptadecanoic acid	0.240286162113593	0.165191858763323	0.162468035866619	0.222255069245298	0.239969810808164	0.225618328377395	0.152673350058902	0.224740765113546	0.303950829844812	0.229256003512218	0.226899007940132	0.230750976216604	0.171197790532835	0.166635731047918	0.187364719900522	0.426616755233122	0.505635681789703	0.581228067413355	1.19970010695037	0.262673815594624	Not	0.322729713571516	0.636550053327219	0.697990350281361	0.924732613679254	-0.112892	Not	0.757699304789872	0.260015712708744	0.348174780710198	1.20945639029084	0.274358750594892	Not	0.718612254359139	0.254881132517884	0.318683003717943	1.21110658356321	0.276325835149262	Not	17:00:00	C17H34O2	270.256		32365	10465	506-12-7		HMDB0002259
421	(1R,2R,5S,8R,14R,15R,16S)-16-hydroxy-8-isopropenyl-1,2,14,17,17-pentamethyl-pentacyclo[11.7.0.02,10.05,9.014,18]icosane-5,15-dicarboxylic acid	0.115832447002387	0.1077457807035	0.10763319773076	0.164342702741871	0.0778317594698297	0.0481182090185228	0.173157548636639	0.702008932395462	0.0632496736610352	0.20299588756229	0.166557415680697	0.134996757471565	0.0542327456672576	0.157999004927125	0.147540238973304	0.552664611807261	0.412575681195604	0.495242965811318	2.83328436951108	1.50247540859721	Not	0.174040384131108	0.800356543650514	0.835861403684182	1.08623061264685	0.119330427637744	Not	1.0196960189979	0.0961007210682833	0.156374067393011	1.52334739071693	0.607244977750831	Not	0.226350325677346	0.733705226836555	0.765893679869162	0.876457298680204	-0.190244	Not	--	--	--	--	--	--	--	--	--
422	5-[(6-benzyloxy-3,4,5-trihydroxy-tetrahydropyran-2-yl)methoxy]-3-hydroxy-3-methyl-5-oxo-pentanoic acid	15.7037492566782	14.8389552329325	14.9324	20.3348873319327	20.1373606299093	20.1207056785987	18.6718212684455	18.9604574106791	18.7849617067404	23.5081013702793	25.1007692465516	24.3186407108607	18.4549519949547	17.4655071487572	18.4050284773489	1.20254205730467	0.00307801807655941	0.00966458087382721	1.24061847765654	0.311059517548455	Up	1.17745564525143	0.00243141525847849	0.00922521439818827	1.19462070972326	0.256552637402895	Up	1.22784875534842	0.00026431287733656	0.00270405330755718	1.6036803194172	0.681386580971882	Up	1.17487486671702	0.00180325166132183	0.00600705149282929	1.33244266093084	0.414073450755105	Up	--	--	--	--	--	--	--	--	--
423	5-[[(2R,3S,4S,5R,6R)-6-benzyloxy-3,4,5-trihydroxy-tetrahydropyran-2-yl]methoxy]-3-hydroxy-3-methyl-5-oxo-pentanoic acid	15.7037492566782	14.8389552329325	14.9324	20.3348873319327	20.1373606299093	20.1207056785987	18.6718212684455	18.9604574106791	18.7849617067404	23.5081013702793	25.1007692465516	24.3186407108607	18.4549519949547	17.4655071487572	18.4050284773489	1.20254205730467	0.00307801807655941	0.00966458087382721	1.24061847765654	0.311059517548455	Up	1.17745564525143	0.00243141525847849	0.00922521439818827	1.19462070972326	0.256552637402895	Up	1.22784875534842	0.00026431287733656	0.00270405330755718	1.6036803194172	0.681386580971882	Up	1.17487486671702	0.00180325166132183	0.00600705149282929	1.33244266093084	0.414073450755105	Up	--	--	--	--	--	--	--	--	--
424	3-(1-carboxyvinyloxy)benzoic acid	6.62290859703589	6.37063720528712	6.47289	24.8937614781801	23.4787	23.808870515054	24.7829055332324	22.6439311726892	23.5315897018282	8.17966117080378	8.36997678345401	8.24493181632323	6.61940532570611	6.31162576448024	6.39352395708411	1.21409943142611	0.00114042041572374	0.00476925283063909	3.64516748994448	1.86598510573487	Up	0.241618145746761	0.709174172197825	0.758055980565946	0.992711414021146	-0.0105537	Not	1.2295584455029	7.03276326846149e-05	0.00142312586490146	1.27370862391349	0.349035281586882	Up	1.18088870048968	0.000426319975648332	0.0023623211328243	3.70798806749247	1.89063660129971	Up	--	--	--	--	--	--	--	--	--
425	3-(2,3,4-Trimethoxyphenyl)propanoic acid	0.260622553920136	0.221086961408693	0.243919422467538	0.393364912050751	0.386846510150776	0.990518114434318	0.358772146024352	0.392249200474073	0.422898357308498	0.293442854848821	0.264626848436611	0.294444223641541	0.463075707214876	0.833132882409219	0.46247101322881	1.16820493553043	0.00446976788422433	0.0126513864896958	1.61779615263409	0.694029835140435	Up	0.993925042547795	0.106851068930056	0.164918632456027	2.42366244129371	1.2771887795933	Not	1.00596284651584	0.0497916521126702	0.091126244833506	1.17486208518081	0.232491411510652	Up	0.776130496400766	0.223577858836701	0.285204153042507	2.44026863373628	1.28703997370067	Not	--	--	--	--	--	--	--	--	--
426	methyl 3,8-dihydroxy-9-oxo-xanthene-1-carboxylate	0.218011112943261	0.209443928029407	0.204339405526669	0.191755325278154	0.190076912351947	0.17631753427486	0.209489283629496	0.222452597685571	0.238629835065234	0.183616272451383	0.222602814075385	0.209784447743634	0.252346133295455	0.239098392518129	0.234859009643629	0.693857006354701	0.264128818711356	0.343666610888261	1.06137640192284	0.0859363781062278	Not	1.1290297062448	0.010527334181978	0.0266111397045083	1.14958835026413	0.201117346951968	Up	0.262468788440656	0.699648634772281	0.754568538662643	0.975006250345457	-0.0365166	Not	1.05185939144161	0.0190659976901024	0.0355304327182921	0.883435704440854	-0.178803	Down	--	--	--	--	--	--	--	--	--
427	(Z)-6,9,10-trihydroxyoctadec-7-enoic acid	4.55273537173853	4.36202501361853	4.54773757610264	3.54272894851642	3.48458064263391	3.43443733350713	5.61286202157472	5.91710738774644	6.13257312879601	2.88698412986264	2.94954364380599	2.86906731640808	1.41309302896619	1.33231343547851	1.42217737809041	1.18475956920693	0.0051138542496962	0.0137946924719015	1.31198107429107	0.391746908810144	Up	1.22379354517393	4.41989099653626e-05	0.000846712451689397	0.309569877333763	-1.69166	Down	1.23217789734922	0.000429539051434591	0.00336215843865107	0.646655257813149	-0.628931	Down	1.17097740672758	0.000835173652950937	0.00356541383131071	0.777102953300884	-0.363822	Down	--	--	--	--	--	--	--	--	--
428	Manninotriose	2.85618508174173	2.76697518609133	2.60305926040438	1.3366907044267	1.43769247267122	1.40621109775423	2.59575912237858	2.63995865571128	2.75967064595738	1.58775307587492	1.68321070888025	1.65296449618248	1.80904758609894	1.6748488537909	1.76055448742061	0.480414679641146	0.442229999527567	0.522489527572498	0.971939588604724	-0.0410614	Not	1.20850963742112	0.00121455371506447	0.00588892793855082	0.637528686088217	-0.649438	Down	1.22362682949092	0.0017535993814993	0.00758774628845737	0.598565144540053	-0.74042	Down	1.17412211830523	0.000934377634413544	0.00381322446369105	0.508203587383218	-0.976522	Down	Manninotriose	C18H32O16	504.169	J396.387J		440660		C05404	HMDB0060468
429	(3S,4R,5R)-1,3,4,5-tetrahydroxy-6-[(2S,3R,4S,5S,6R)-3,4,5-trihydroxy-6-(hydroxymethyl)tetrahydropyran-2-yl]oxy-hexan-2-one	16.4531115763538	15.594811063621	15.1830164359003	10.2373072630838	10.4144465365224	10.5535601882476	13.3280387935527	13.4171180410076	14.2895483679574	9.68407838189075	9.9613849420274	9.87630083102166	11.2523820544851	10.9765870625815	11.587051521201	1.10063117310497	0.0140478178294838	0.0307916815050301	0.868809852300346	-0.202888	Down	1.20510079408107	0.00212911577533766	0.00857933315236177	0.715971803650636	-0.482025	Down	1.22611748976154	0.00281842518381948	0.0103726046750166	0.625051390731698	-0.677953	Down	1.17023808418023	0.00324120473264967	0.00906887226771463	0.660696454451676	-0.59794	Down	--	--	--	--	--	--	--	--	--
430	PC(16:0/20:4)	99.7192651046675	74.033937465843	81.2466391108835	72.4953625654957	71.9451999724915	80.3530819717819	3.20202775293055	99.8610101575991	104.119180594424	74.6159589351127	82.9219732691764	77.9835534996842	81.3994024653968	78.6120280377627	77.9282322666023	0.281369079969669	0.679890126665171	0.734010733762896	0.812479792688713	-0.299596	Not	0.424340558626303	0.535642894134069	0.608515241359285	0.933097296064412	-0.0999006	Not	0.465697511424303	0.490787189693765	0.571998690019436	0.923614242859972	-0.114638	Not	0.623522916276615	0.318616064826141	0.384584162302505	0.881544251273044	-0.181895	Not	PC(16:0/20:4)	C44H82NO7P	767.583			53481701			HMDB0013407
431	1-Deoxypebrolide	6.9642972132773	6.73566368054477	7.01418491670928	5.03575017337334	4.96531290546021	4.66767724052281	8.25916179833356	8.25698375136577	8.29008044686972	4.77989158272779	4.99037691015024	5.40937201801972	4.99151089633548	4.88858570994507	5.01480454630556	1.20718450443316	0.00350042367490656	0.0106154152749884	1.19755003288416	0.260085932108404	Up	1.21913526474232	0.000395771609214124	0.00285787833528193	0.719069050147042	-0.475798	Down	1.20766615280961	0.00362488341241624	0.0122144171634268	0.732815180975516	-0.448479	Down	1.17093799687466	0.000218167845023514	0.00160785585407896	0.708150867215513	-0.497871	Down	--	--	--	--	--	--	--	--	--
432	(6aR,11aR)-3-methoxy-6a,11a-dihydro-6H-benzofuro[3,2-c]chromene-4,9-diol	0.640534896460881	0.982926942162338	0.573886555058065	0.395177087410217	0.66539625714957	0.644406253721099	0.753832940243775	0.429222535584172	0.814462864210737	0.540810388454424	0.552709841049133	0.554454999184746	0.583759267815308	0.610670838156006	0.581932078325947	0.22509036476607	0.721745855592162	0.769835967215452	0.909058547922017	-0.137555	Not	0.594251334412885	0.383423614544864	0.467379752227489	0.808411715413625	-0.306838	Not	0.721334685080888	0.28519405128707	0.374689288930016	0.749983586320329	-0.415069	Not	0.55679021003907	0.352652349214035	0.41766527472105	0.775925931083001	-0.366009	Not	--	--	--	--	--	--	--	--	--
433	(1S,2S,12S)-3,11-dihydroxy-1,2,5-trimethyl-spiro[8-oxatricyclo[7.2.1.02,7]dodec-5-ene-12,2'-oxirane]-4-one	2.17313430588954	2.09155274758385	2.19276879778927	2.95508779019652	2.93410738240683	3.08419835802918	1.65855509642117	1.78489530165637	1.76429704149069	1.86763490293376	1.97910187888408	1.88201963869936	1.65130355764498	1.64084057620342	1.65420085951631	1.18436497390065	0.00140435488456004	0.00556329632767904	0.806470467552625	-0.310306	Down	1.21546132009972	0.00330956147242537	0.0115069094610662	0.765989750034067	-0.384603	Down	1.15466841432832	0.00680170468112825	0.0198061579595242	0.887153788189977	-0.172744	Down	1.17186902163908	0.000288246005168397	0.0018579024689567	1.38961748052492	0.474687807482759	Up	--	--	--	--	--	--	--	--	--
434	2-(2-acetyl-3-hydroxy-5-methoxy-phenyl)acetic acid	0.149530943240334	0.159171058913278	0.172383383868553	0.232504961785719	0.415464767976687	0.427216065488693	0.20511846400206	0.234794862992596	0.230384353195103	0.289407954329209	0.167758499306235	0.162333978090288	0.203677850738271	0.196044191044159	0.171755406618879	1.14301653296719	0.00687519705600391	0.0177092048826829	1.39330293470789	0.478508965682182	Up	0.969243170323052	0.0691594695133609	0.116901041028639	1.1878919314647	0.248403592846002	Not	0.595753044934784	0.381867203627969	0.471640913682219	1.2877140934337	0.364812312573445	Not	0.995612681674694	0.0865512180076275	0.127477020187705	2.23491676631716	1.16022110297124	Not	--	--	--	--	--	--	--	--	--
435	Rosmarinic acid	1.86636290222256	1.74832793626022	1.9335524720828	1.6929754476413	1.55342113372935	1.57275749209752	1.4013075755924	1.61902444610878	1.72156196612785	1.78238420410781	2.26761240910808	2.1223873061985	2.07010975041978	2.98527358969579	2.26327756823107	0.947669016556252	0.0851306472013625	0.135061051165119	0.854665832480524	-0.226568	Not	0.883211493508725	0.164015591542333	0.232742531498707	1.31909516196048	0.399548647027803	Not	0.691677900029611	0.282969259690499	0.373274527150888	1.11249337383244	0.153796743209334	Not	1.02626467353603	0.026865100178862	0.0468878826177993	0.868590976226836	-0.203251	Down	Rosmarinic acid	C18H16O8	360.085	J15.542J	50371	5281792	20283-92-5	C01850	HMDB0003572
436	Kojic acid	1.44628762598017	1.32621025808651	1.3230552155177	1.13856144196274	1.10154394913333	1.11482971603928	1.01262836700563	1.17611862143948	1.2061381571789	1.48282235968811	1.59308557524592	1.84426305244992	1.0607922473652	0.658738304815433	1.06452295453718	1.03399256929561	0.0389305526821506	0.0697297539642423	0.828919821835182	-0.270696	Down	1.0304197946793	0.0726407733568702	0.121941641872272	0.679774731037022	-0.556871	Not	0.949598133077486	0.110241401345242	0.174295765011804	1.2013446945379	0.264650154167241	Not	1.11944784639881	0.0201589616106698	0.0370023045353741	0.819165330190887	-0.287773	Down	Kojic acid	C9H14NO4P	231.066	J1.564D		87845781		C14516	HMDB0258034
437	LPA(18:0)	0.0718386642820365	0.0744007622022935	0.0839565224068352	0.0817085169400114	0.105531630534192	0.0985279354335431	0.0334651415399025	0.111238476149457	0.0836566593088336	0.102600912706434	0.0992949675695371	0.0855006744985206	0.0905988428154071	0.0812892397400792	0.0741181218716765	0.0205805006946384	0.981134983348004	0.983906049024913	0.99202561165036	-0.0115507	Not	0.492694590750598	0.434357119905629	0.516261443002189	1.06868172794593	0.0958322572851373	Not	1.0261323866651	0.0468048977552302	0.0868013558793944	1.2484865878781	0.320180322903538	Up	0.89559530902314	0.102381047287143	0.147564712436745	1.24141230236356	0.311982348172815	Not	LPA(18:0)	C21H43O7P	438.275			89567	325465-92-7		HMDB0007854
438	2-Hydroxypalmitic acid	0.570426715252986	0.582332702946478	0.608969801279664	0.579168929655189	0.623761162142633	0.635116807044682	0.419942962302524	0.447065701489569	0.481729321934776	0.840544413454375	0.764335699377036	0.75468032807381	0.404248835273768	0.386594155636797	0.371975340556749	1.16408790645055	0.00502911293536087	0.0137368637241396	0.765576213877883	-0.385382	Down	1.21154374568271	0.000216301259032918	0.00212388271432323	0.660043733514911	-0.599366	Down	1.18576016954887	0.00930887582578917	0.0250090081492506	1.33934342168818	0.421525930222642	Up	0.622672167202543	0.292112745073264	0.356560119455053	1.04331975568069	0.0611813814786643	Not	2-Hydroxypalmitic acid	C16H32O3	272.235		75977	12575964	16452-52-1		HMDB0031057
439	4-acetoxy-8-(3-oxo-2-pent-2-enyl-cyclopenten-1-yl)octanoic acid	0.575527679463781	0.511677902443149	0.519271030094981	1.22306474583581	1.2215128433025	1.28287027056973	2.15079197930038	2.26229718056743	2.32510893562583	0.825883017136502	0.872888987290307	0.851886300864015	0.88865360173805	0.846763754101175	0.855803173859073	1.21447987987031	0.000197623939280816	0.00178684978433071	4.19439538998133	2.06846286531586	Up	1.21218674089176	0.000436557273577163	0.00309069895858614	1.61298366271841	0.68973182607291	Up	1.22165505822377	0.000435195136524814	0.00336930837841235	1.58773447819593	0.666969666247284	Up	1.17849000077309	1.57237139933838e-05	0.000426505742070535	2.32026276128793	1.21428819455167	Up	--	--	--	--	--	--	--	--	--
440	4-hydroxy-9-(4-hydroxy-3,5-dimethoxy-phenyl)-5a,6,8a,9-tetrahydro-5H-isobenzofuro[5,6-f][1,3]benzodioxol-8-one	0.0352719169119274	0.0250081576951739	0.014580529488253	0.187818171292947	0.16427017552657	0.143355928571228	0.212499261846781	0.188880937371363	0.180853457783933	0.049600129635515	0.029339794471079	0.0204771935265559	0.0837572256316873	0.111591561783677	0.069006676312153	1.20701954604115	0.000329227915649858	0.00237262774636226	7.77757091380738	2.9593196439264	Up	1.1213345215637	0.0217004478315128	0.0454476688775735	3.53130283841675	1.82020054943154	Up	0.450496535063171	0.483659746746099	0.565042015509964	1.32802986075983	0.409287586056667	Not	1.15881296750374	0.00280863639217309	0.00840010241028186	6.6182243835445	2.72644420545209	Up	--	--	--	--	--	--	--	--	--
441	[(2R,3S,4S,5R,6S)-6-[[(3S,4R,4aR)-4-ethenyl-4a-hydroxy-8-oxo-3,4,5,6-tetrahydropyrano[3,4-c]pyran-3-yl]oxy]-3,4,5-trihydroxyoxan-2-yl]methyl acetate	0.271373219704083	0.234136506755323	0.25222029146247	0.502346671591606	0.418283158867473	1.01189783257627	0.256614659525905	0.216727270869992	0.175519770035122	0.352462631069985	0.424611207946799	0.367638897073892	0.707428690287681	0.560056875417491	0.524447645518623	0.699239666543192	0.259512798238757	0.339469855968046	0.856323076932552	-0.223773	Not	1.16308243827411	0.022144949403348	0.046114047315179	2.36487029527785	1.24176105904421	Up	1.15558078559628	0.0143760752219746	0.0347125281659312	1.5107131946945	0.595229794277504	Up	0.858402477020438	0.168714962048129	0.224412408178129	2.55041718993189	1.35073325830626	Not	--	--	--	--	--	--	--	--	--
442	(2R,3R,4S,5S,6R)-2-[[(2R,3S,4S,5R,6S)-6-(4-allyl-2-methoxy-phenoxy)-3,4,5-trihydroxy-tetrahydropyran-2-yl]methoxy]-6-(hydroxymethyl)tetrahydropyran-3,4,5-triol	0.143225170779068	0.145828386287593	0.151417491424206	0.164196240381198	0.156963404455755	0.168634217278341	0.518962542343737	0.529692818950896	0.529367677049745	0.190555171811905	0.203331273086794	0.19522466558885	0.124232755747843	0.133766670918861	0.125461553934083	1.21659226622163	4.69192985628188e-07	6.88754340614169e-05	3.58258061171323	1.84099916696069	Up	1.13474458069014	0.00874869658594383	0.0229154867680084	0.870570226839184	-0.199967	Down	1.21673139954742	0.000823397969952256	0.00471099542339252	1.33745705309339	0.419492566067829	Up	1.05477413047556	0.0206376612262864	0.0377037908091088	1.11197742460808	0.153127498729961	Up	--	--	--	--	--	--	--	--	--
443	Asperulosidic Acid	0.0298350701892836	0.025608128645813	0.0269886318451685	0.018224707897432	0.0102364962798989	0.0125928919226278	0.0186038538111578	0.0227431360700627	0.0227632318423609	0.0194782563162204	0.0157868257776226	0.014159158993417	0.0425991135590433	0.020570277636323	0.0201149089149351	1.03968920108002	0.0309283795157561	0.0575267858993063	0.777736236045161	-0.362647	Down	0.0231339165907266	0.973140282943721	0.97714085964647	1.01034150792238	0.0148430241738041	Not	1.16172404543773	0.00624855727433666	0.01847111400338	0.599577137610418	-0.737983	Down	1.10209698968076	0.0138806122730108	0.027718645980767	0.498036932592198	-1.00568	Down	7-[(Acetyloxy)methyl]-5-hydroxy-1-{[3,4,5-trihydroxy-6-(hydroxymethyl)oxan-2-yl]oxy}-1H,4ah,5H,7ah-cyclopenta[c]pyran-4-carboxylate	C18H24O12	432.127			13935238			HMDB0248668
444	1,3,7-Trimethyluric acid	0.461177870635248	0.371079929574236	0.3899118857675	0.585380297622681	0.578729989669943	0.550360722916128	0.73659641745799	0.303158918509488	0.71997693058225	0.65972970630833	0.663640327282419	0.471256241446353	0.837636930902242	0.331893601908681	0.390996655503701	0.645154946100838	0.332986626651053	0.415807469213239	1.43984283585223	0.525911344785022	Not	0.402749835532318	0.554769742208207	0.626730981229122	1.27684985662786	0.352588890088839	Not	1.00098037955343	0.0782973341261735	0.133529806713431	1.46839370639643	0.55423883610545	Not	1.1124117097045	0.0165528973477864	0.0317874223404393	1.40280930698934	0.488318907347806	Up	Trimethyl uric acid	C8H10N4O3	210.075	J2.233K	691622	79437	5415-44-1	C16361	HMDB0002123
445	Nicotinate	0.233471267744651	0.225617925638284	0.244456614197029	0.275017843754576	0.29239594245432	0.281828941013441	0.381271574115226	0.264951583027322	0.273136910191418	0.22767773034369	0.246110283676703	0.230935726843684	0.288226176637676	0.178849638682557	0.284297135404201	0.840003692441105	0.192751195467277	0.268121855233327	1.30675225042752	0.385985643841773	Not	0.264081218267558	0.70125159575353	0.751231150275438	1.06798014092214	0.0948848203779802	Not	0.0285563213695341	0.962654941785379	0.972122045250142	1.00167428086618	0.00241345686368576	Not	1.13004105070264	0.0029096365333995	0.00855943056391413	1.20708945753445	0.27153259834553	Up	Nicotinate	C6H5NO2	123.032	J2.809F	15940	938	59-67-6	C00253	HMDB0001488
446	1-Methylxanthine	0.283240048417431	0.277708487937159	0.277177948511059	0.568302926157978	0.529422414844344	0.539335794939941	0.778922737139701	0.790364248706099	0.823666693952124	0.330092558054454	0.369481050082553	0.334577767848745	0.626595130204608	0.641983258655985	0.666542684372465	1.2153630327823	0.000533423369388625	0.00309132296859343	2.85512237473502	1.51355258294003	Up	1.22252095381364	0.00076410757535641	0.00430505858199126	2.3088651989601	1.20718394510474	Up	1.15340304805668	0.0318624356578261	0.0638230102345161	1.23388461605712	0.303207490415046	Up	1.17771816058817	0.00150039130721425	0.00537014134303501	1.9532387599047	0.965868312090402	Up	Water Solubility	C6H6N4O2	166.049	J2.241A	68444	80220	6136-37-4	C16358	HMDB0010738
447	Noreugenin	0.0518567703703084	0.0575208621051438	0.0606589195374046	0.0312413613099828	0.0265857996508857	0.0333245090731424	0.0505076538868556	0.0120762916443175	0.0549345679216864	0.0317854505948663	0.030170127110089	0.0320960346129203	0.0401760829764313	0.0441204401543015	0.0487220543597109	0.647878677471822	0.326307744317616	0.409562355175003	0.691136770663132	-0.532957	Not	1.05936483184747	0.0259342184373676	0.0519748336683245	0.782294018055517	-0.354217	Down	1.21027603234273	0.00762329454979526	0.021461829244806	0.553125849733557	-0.85432	Down	1.14737190116709	0.0016490886964846	0.00576148519541042	0.536071032698421	-0.899504	Down	5,7-Dihydroxy-2-methyl-4H-1-benzopyran-4-one	C10H8O4	192.042		67375			C20462	HMDB0303562
448	1,11-dihydroxy-1,2,6a,6b,9,9,12a-heptamethyl-10-oxo-3,4,5,6,6a,7,8,8a,11,12,13,14b-dodecahydro-2H-picene-4a-carboxylic acid	0.0816750575191581	0.0489664888663479	0.181576743660864	0.0959268963476953	0.110088186682267	0.174824949488452	0.165545601231409	0.146649794604883	0.159970190620225	0.162803342976589	0.163581190707057	0.177863853727366	0.139530236960826	0.132077891419993	0.17627974631952	0.669041403198672	0.312385466575652	0.393605687885321	1.51229316638174	0.596737841071469	Not	0.582164746781731	0.377159620755488	0.46199373166639	1.43453439141512	0.520582555579069	Not	0.768208592634761	0.248619956585081	0.335447811409054	1.61505076251658	0.691579510851088	Not	0.281246764563376	0.654958041137896	0.698598063540312	1.21978770834294	0.286630083221698	Not	--	--	--	--	--	--	--	--	--
449	3-Ureidopropionic acid	4.22770040877584	3.93452082207636	4.1520383040766	5.45485363201432	5.0258384467475	4.93498673077303	7.32879842608888	8.0249902460913	7.82288261221613	9.28751929667538	9.93036176781428	9.53921198525921	10.0732882793374	9.97294894442505	10.3596235670758	1.20734987581533	0.000923068193954955	0.00426182549123884	1.88210027721576	0.912343496072757	Up	1.22369513704956	4.15789444287082e-06	0.000281582695487034	2.46915867775837	1.30401955266506	Up	1.23273854076115	0.000171483748268	0.00224245332421682	2.3352677412865	1.22358796615863	Up	1.11454151483996	0.00999385763768188	0.021503805205228	1.25185592895854	0.32406853788001	Up	3-Ureidopropionic acid	C4H8N2O3	132.053	J39.569B	18261		462-88-4	C02642	HMDB0000026
450	(3R,4S,5S,6R)-6-[[(2S,3R,4S,5R,6R)-3,4,5-trihydroxy-6-[[(2S,3R,4S,5R,6R)-3,4,5-trihydroxy-6-(hydroxymethyl)tetrahydropyran-2-yl]oxymethyl]tetrahydropyran-2-yl]oxymethyl]tetrahydropyran-2,3,4,5-tetrol	2.85618508174173	2.76697518609133	2.60305926040438	1.3366907044267	1.43769247267122	1.40621109775423	2.59575912237858	2.63995865571128	2.75967064595738	1.58775307587492	1.68321070888025	1.65296449618248	1.80904758609894	1.6748488537909	1.76055448742061	0.480414679641146	0.442229999527567	0.522489527572498	0.971939588604724	-0.0410614	Not	1.20850963742112	0.00121455371506447	0.00588892793855082	0.637528686088217	-0.649438	Down	1.22362682949092	0.0017535993814993	0.00758774628845737	0.598565144540053	-0.74042	Down	1.17412211830523	0.000934377634413544	0.00381322446369105	0.508203587383218	-0.976522	Down	--	--	--	--	--	--	--	--	--
451	Theobromine	2.82488571654906	2.66716651090999	2.73080338443059	3.08744342330387	2.98949221884465	2.98036470267981	3.45583746926653	3.61927774191661	3.72279120844859	2.66194927854927	2.85431946086153	2.73877669463229	3.00164034524766	2.93792888536585	3.0371577592863	1.19086325468089	0.00177974126235583	0.00658302023746388	1.31315773124105	0.393040217382381	Up	1.12465146466294	0.0144650217278122	0.0337067905678195	1.09167999702197	0.126550022588545	Up	0.0897230044582859	0.88943213220968	0.915233169800151	1.00391467680728	0.005636659151401	Not	1.09320433745902	0.0100196941816474	0.021503805205228	1.10147870427545	0.139441602589233	Up	Diurobromine	C7H8N4O2	180.065	J3.874A	28946	5429	83-67-0	C07480	HMDB0002825
452	2,3-Dimethylphenol	0.145048787235053	0.140864453433863	0.158323518102441	0.102528122367792	0.0855280962374862	0.113833524363461	0.231848237900047	0.189226478513703	0.529724010913801	0.0839760908530589	0.125045541362619	0.119629190049147	0.104850953231559	0.158669747158576	0.0811166072596771	0.753543811655061	0.255428217945844	0.335024385257376	2.1402972819206	1.09781119726452	Not	0.705684473702158	0.282697923206005	0.365822345658631	0.775796466287457	-0.36625	Not	1.00323400725968	0.0801052548569912	0.13554670618039	0.739810057983016	-0.434773	Not	1.09297202677415	0.012361231555929	0.0251998801970035	0.67956947958041	-0.557307	Down	Vic-O-xylenol	C8H10O	122.073			10687	526-75-0		HMDB0032148
453	LPC(18:2/0:0)	28.4855026133399	27.877164930182	28.4586561114064	47.1332195423465	45.5875674660659	44.0419590354988	51.7996031534497	52.2057668188214	49.7548958224788	30.2039239572559	31.3655329744495	30.3122266765584	24.5719023426626	23.3624647239993	25.7845465063401	1.21410233967174	0.000558739051657715	0.00318139174311229	1.8127548494796	0.858183833325857	Up	1.13998359559528	0.0265636441085017	0.0530729658364134	0.86910826660648	-0.202392	Down	1.16375569992774	0.010665195768056	0.027306820135797	1.08323803082888	0.1153502957289	Up	1.1757088238093	0.00177663374398957	0.00598235465864074	1.61236278981323	0.689176394099592	Up	LPC(18:2/0:0)	C26H50NO7P	519.332		28733	11005824	22252-07-9	C04230	HMDB0010386
454	4-Hydroxy-3-methyl-6-(2-methyl-1,2,4a,5,6,7,8,8a-octahydronaphthalen-1-yl)pyran-2-one	0.504890972457613	0.438613873118917	0.474858854022536	0.920564356931908	0.870053055321249	0.897323619992401	1.55246163735312	1.60190010882209	1.51015096016537	0.895528949364465	0.884841953540149	0.943656165799169	0.864730824623178	0.834598202625217	0.846223278920725	1.21471400462957	1.19746524858776e-05	0.000377053676630242	3.28865770299897	1.71749885436214	Up	1.2174609588972	0.000570099526854619	0.00364146950055514	1.79471055758737	0.843751191789859	Up	1.22713662903312	8.05065597629586e-05	0.00147851889788658	1.92054200870608	0.941513520801606	Up	1.17470616590959	9.93951463006652e-05	0.00107983736074581	1.89509998951987	0.922273970073839	Up	--	--	--	--	--	--	--	--	--
455	3-(3,4-dimethoxyphenyl)-8-hydroxy-isochroman-1-one	1.36786283543293	1.24188515298559	1.32936214272181	6.59471003774001	6.4228929128593	6.4863253376416	2.32499955506839	2.29375529302731	2.34437578372135	4.46544418979875	4.72137773095049	4.46712712449233	3.86338293070748	3.57144818796948	3.72560580057933	1.21331012800354	0.000345352078467339	0.00242616046491624	1.76769128051804	0.821866336405866	Up	1.22154598359973	0.000222093583286741	0.00215943399420934	2.83323810396371	1.5024518502063	Up	1.23426309501479	0.00010348712959215	0.00172566999858364	3.46625217134736	1.79337661500542	Up	1.18196188719062	3.54568851762801e-07	6.9247296749275e-05	4.95135389438699	2.3078230685549	Up	--	--	--	--	--	--	--	--	--
456	3-Methoxy-9,10-dihydrophenanthrene-2,7-diol	0.243163555140072	0.277634594554171	0.23633136726548	0.442999911255835	0.4250394924259	0.431522442001164	0.5639653619132	0.758989522059067	0.604924340963406	0.228870568107591	0.248218453509541	0.229564198357754	0.33734889785898	0.470192171505863	0.328945470652137	1.16098681837375	0.0186564431233204	0.0383941342674865	2.54630044365082	1.34840265607836	Up	0.97888411356313	0.100492926494142	0.156869975609802	1.50104640561443	0.585968579300313	Not	0.625653142456713	0.325170940061468	0.41491726884233	0.933332018031042	-0.0995377	Not	1.16889159015894	0.00173696190237534	0.0058996288614592	1.71643267971024	0.779413274392294	Up	--	--	--	--	--	--	--	--	--
457	[3-[ethoxy(hydroxy)phosphoryl]oxy-2-hydroxy-propyl] (9Z,12Z)-octadeca-9,12-dienoate	0.0436100512833212	0.0460351356186757	0.0445618459722303	0.137779142849711	0.118423339497206	0.13415148529837	0.175030919503843	0.176945407325939	0.167422852086188	0.0880158738873071	0.0969602621826924	0.0900146390217856	0.0443533631955737	0.0380941783148641	0.0428242160114541	1.21562505653935	0.000264131604113561	0.0021055062156481	3.87013383570388	1.95238345804092	Up	0.728627571865432	0.25048516006468	0.331829154417888	0.933421705547212	-0.0993991	Not	1.22768615318485	0.00199468472313808	0.00821018965156624	2.04900420792027	1.03492294713074	Up	1.17104691130053	0.0043521452952962	0.0113028454278105	2.90859546839925	1.54032265830915	Up	--	--	--	--	--	--	--	--	--
458	2,5-Di-tert-butylhydroquinone	0.107348508601664	0.0893148851279214	0.106669171045718	0.0966566186795322	0.102851141088312	0.0989262592162034	0.10113991003772	0.0924591945313639	0.113361052448066	0.0891704684115143	0.0822936906999699	0.0824699342178919	0.101975373690941	0.102210270472705	0.0928299714214789	0.0878436145317911	0.893266583294577	0.91529361866438	1.01195912560372	0.0171510188072028	Not	0.189939729945937	0.772494604318454	0.814160979955911	0.979174840014761	-0.0303616	Not	0.982279607716664	0.0935762584800224	0.153546913620289	0.837147483711418	-0.256446	Not	0.156192931839685	0.812614897473112	0.839702060722216	0.983850907023832	-0.0234884	Not	2,5-Di-tert-butylhydroquinone	C14H22O2	222.162		41094	2374	88-58-4		HMDB0245492
459	[(3S,4R,8R,9E)-10-methyl-5-methylene-6,14-dioxo-7,13-dioxatricyclo[10.2.1.04,8]pentadeca-1(15),9-dien-3-yl] 2-methylprop-2-enoate	0.219353897741885	0.198405040641172	0.206993251013334	0.40871543491528	0.404255920579714	0.831201143395645	0.212494009600016	0.216682418446854	0.235011986036011	0.363378476666201	0.368684316482187	0.371698874667464	0.372060396160759	0.431951002150751	0.458530052085073	0.708081991693421	0.227670347133594	0.306015270441782	1.06312298757143	0.0883085049553546	Not	1.18921876485639	0.0108312552434947	0.0269608570010046	2.02086758850161	1.01497479639836	Up	1.23203451881316	0.000362990109167257	0.00314752756882364	1.76671916729457	0.821072731371725	Up	0.908542949493096	0.138181444675893	0.189780844902967	2.63171946700846	1.39600571052982	Not	--	--	--	--	--	--	--	--	--
460	Deoxyelephantopin	0.219353897741885	0.198405040641172	0.206993251013334	0.40871543491528	0.404255920579714	0.831201143395645	0.212494009600016	0.216682418446854	0.235011986036011	0.363378476666201	0.368684316482187	0.371698874667464	0.372060396160759	0.431951002150751	0.458530052085073	0.708081991693421	0.227670347133594	0.306015270441782	1.06312298757143	0.0883085049553546	Not	1.18921876485639	0.0108312552434947	0.0269608570010046	2.02086758850161	1.01497479639836	Up	1.23203451881316	0.000362990109167257	0.00314752756882364	1.76671916729457	0.821072731371725	Up	0.908542949493096	0.138181444675893	0.189780844902967	2.63171946700846	1.39600571052982	Not	--	--	--	--	--	--	--	--	--
461	3-(2,3-dihydroxypropyl)-6,8-dihydroxy-isochromen-1-one	0.38699251920314	0.37832522289486	0.364905230140362	0.965014152927978	0.983362191160785	0.984987481305232	0.252932788373472	0.245566893263367	0.286436359817349	0.631107837265717	0.700353637926057	0.625576067287192	0.96891555538039	0.98535109113609	1.00243917829487	1.18118688428574	0.00397243607376113	0.0117547994728113	0.694496626537021	-0.52596	Down	1.22411481502514	3.65795331649403e-06	0.000281582695487034	2.61603762924382	1.38738329279816	Up	1.21667957315211	0.00494696526524157	0.0153686771217935	1.73154996009604	0.792064013953263	Up	1.18175670449193	3.10922923967941e-07	6.74702745010432e-05	2.59538506776639	1.37594860183694	Up	--	--	--	--	--	--	--	--	--
462	Dehydroascorbic acid (Oxidized vitamin C)	3.16502934389682	2.87780809129376	3.00871423614876	4.35882730235888	4.1607519129951	4.13691875983409	6.79416745112974	7.07748362846526	7.07025298303949	2.43956200677775	2.61585814429549	2.58690918915311	3.69506296084133	3.67186927099284	3.64101309142619	1.21453244375011	6.65797575429469e-06	0.000240796789780325	2.31362586471716	1.2101555858122	Up	1.18582329328686	0.0134282486951174	0.0319985340856822	1.21613903593079	0.282308175312196	Up	1.13959797340505	0.0129421635596165	0.0319218218771325	0.844311518921654	-0.244153	Down	1.16329035065537	0.000440770062848995	0.00238455383031603	1.39826832290682	0.483641235521852	Up	--	--	--	--	--	--	--	--	--
463	6-Sialyllactose	0.234498752027684	0.214541640004107	0.194693172056824	0.170104968349761	0.180412376286661	0.194518575497286	0.161424370529646	0.170811887554165	0.186437986698302	0.160430579785929	0.193042796834819	0.208130163822959	0.170915260026153	0.176128071777648	0.169664208011804	1.01720775243525	0.0467885211156902	0.08195334685107	0.805728136168325	-0.311635	Down	1.07474285573459	0.0624969063432603	0.106934286335141	0.802672982489501	-0.317116	Not	0.744190127400845	0.209155522715975	0.290435889550795	0.87241612333639	-0.196912	Not	0.914012326669919	0.0842917598541536	0.124902736718636	0.846679357018394	-0.240112	Not	--	--	--	--	--	--	--	--	--
464	Maltol	1.87055665000751	1.85715890618864	1.90987662237442	2.09678098386704	1.91545217556615	1.97451942590141	1.70290961841952	1.8519887979648	1.96488768451975	3.39538032482943	1.90604065996373	1.88237589561056	2.13680191737602	2.14352391823103	1.92649835471981	0.30125805383692	0.659127474951051	0.715948808998556	0.979103476460341	-0.0304668	Not	0.971349025043925	0.110551197627627	0.168895262051902	1.10097076796722	0.138776164207836	Not	0.566495185881014	0.411319068067966	0.498746738222873	1.2742668594778	0.349667441274763	Not	0.854601950009536	0.152567596861648	0.206352083773406	1.06193431445631	0.086694531548018	Not	Vetol	C6H6O3	126.032	J2.910F	69438	8369	118-71-8	C11918	HMDB0030776
465	Gly-Ala	51.338654535073	48.405	51.0902452013515	59.4857214485339	55.8002408359479	55.7375606314354	52.752991207533	57.3084500401245	54.3984247882984	55.0536254354722	57.5822381730253	55.3853224160751	61.0248240720896	60.249818154234	62.0773936909663	0.986707471650408	0.0558202809135805	0.0950453431771776	1.0903375463456	0.12477483321512	Not	1.20181944974752	0.0016846083116017	0.00746422821058894	1.21558902958014	0.281655560030642	Up	1.13513607377353	0.0102453685934315	0.0264845099940847	1.11394841866195	0.155682430287017	Up	1.0731546727624	0.014410270802407	0.0283702206422388	1.13385333965159	0.181234044300636	Up	Gly-ala	C5H10N2O3	146.069						HMDB0252875
466	trans-11-Eicosenoic acid	0.0189321083184581	0.0125271454943546	0.0174211215605284	0.0303174020190131	0.030891409266031	0.0348494705372519	0.0126460124178642	0.0122709787192476	0.0129460766625579	0.0318441589664139	0.0269667377768597	0.0256749343858702	0.0337843301316079	0.0273573816199142	0.0313102975100767	0.835448272183712	0.196752022326863	0.272627346726286	0.77460673144339	-0.368464	Not	1.14908659732052	0.00571687512020427	0.0165596015664404	1.89139319318774	0.91944930982159	Up	1.1250791732313	0.0116833892208209	0.0295262854531368	1.72842026035712	0.789454047256105	Up	1.13068095890686	0.00375047132338629	0.0101580030136713	1.96517070682492	0.974654639299575	Up	--	--	--	--	--	--	--	--	--
467	(1R,5R,8S)-2,3-dihydroxy-2,10,10-trimethyltricyclo[6.3.0.01,5]undec-6-ene-6-carboxylic acid	0.0922687560004744	0.0874057288714942	0.0278204545416739	0.23068981112591	0.167939756397103	0.154400966065365	0.278399104382784	0.291916398411325	0.281218873453831	0.177482679434778	0.228191885683989	0.178359937538865	0.204018431742091	0.210060781880972	0.231586835675797	1.19478501300325	0.00735018315094134	0.0184273526236052	4.10388021343692	2.03698862129521	Up	1.17044520108453	0.0107185436779991	0.0268169453864407	3.11171950083911	1.63771201759046	Up	1.13852428871368	0.0102490030986847	0.0264845099940847	2.81469275495609	1.49297744980357	Up	1.03867971197231	0.0218601201650992	0.0394208815165639	2.66527239243126	1.41428298481474	Up	--	--	--	--	--	--	--	--	--
468	2,6-Dimethylphenol	0.145048787235053	0.140864453433863	0.158323518102441	0.102528122367792	0.0855280962374862	0.113833524363461	0.231848237900047	0.189226478513703	0.529724010913801	0.0839760908530589	0.125045541362619	0.119629190049147	0.104850953231559	0.158669747158576	0.0811166072596771	0.753543811655061	0.255428217945844	0.335024385257376	2.1402972819206	1.09781119726452	Not	0.705684473702158	0.282697923206005	0.365822345658631	0.775796466287457	-0.36625	Not	1.00323400725968	0.0801052548569912	0.13554670618039	0.739810057983016	-0.434773	Not	1.09297202677415	0.012361231555929	0.0251998801970035	0.67956947958041	-0.557307	Down	m-2-Xylenol	C8H10O	122.073			11335	576-26-1		HMDB0032150
469	3-Methylxanthine	0.283240048417431	0.277708487937159	0.277177948511059	0.568302926157978	0.529422414844344	0.539335794939941	0.778922737139701	0.790364248706099	0.823666693952124	0.330092558054454	0.369481050082553	0.334577767848745	0.626595130204608	0.641983258655985	0.666542684372465	1.2153630327823	0.000533423369388625	0.00309132296859343	2.85512237473502	1.51355258294003	Up	1.22252095381364	0.00076410757535641	0.00430505858199126	2.3088651989601	1.20718394510474	Up	1.15340304805668	0.0318624356578261	0.0638230102345161	1.23388461605712	0.303207490415046	Up	1.17771816058817	0.00150039130721425	0.00537014134303501	1.9532387599047	0.965868312090402	Up	3-Methylxanthine	C6H6N4O2	166.049	J3.360J	62207	70639	1076-22-8	C16357	HMDB0001886
470	11-cis-Retinol	94.574160729739	0.0744459785577348	68.9104582109834	0.328309516633787	1.51413575481223	64.192427443764	129.328367975112	146.804405170156	0.0196303156988122	0.215699695768359	0.993695005398725	0.366778221963786	73.7273450591067	0.961188130930975	0.989597161357566	0.397431243471111	0.534254829621907	0.605923160424845	1.68839558722871	0.755653	Not	0.448119782689506	0.476010740783076	0.555962335618727	0.462696032095463	-1.11186	Not	0.856842289418081	0.195744377543819	0.273761491460926	0.00963672006751044	-6.69724	Not	0.495490578123758	0.412191603328233	0.472701233881409	0.403737162154844	-1.30851	Not	11-cis-Retinol	C20H30O	286.23	J1.417F	17336	445354	68-26-8	C00473	HMDB0000305
471	(4aR)-6-hydroxy-1,1-dimethyl-9-oxo-7-propan-2-yl-3,4,10,10a-tetrahydro-2H-phenanthrene-4a-carboxylic acid	0.772807728831224	0.79181485828373	0.776143861023886	1.86797213712042	1.67907975455692	1.21930625413049	1.0129985234735	1.04079035159496	1.09706676495414	1.80087974052823	1.90281584658368	1.89515328087905	1.66894489548661	1.63476445488343	1.67185794691514	1.19589621742008	0.00598724923508103	0.0157376820405293	1.34607860708524	0.428762661612941	Up	1.22451637831715	1.00687133674028e-05	0.000423534281837896	2.12561458288215	1.08788003065445	Up	1.23403077311036	0.000655369224599955	0.00416028816078259	2.39188701309464	1.25814924175258	Up	1.06698279739478	0.0522165125097115	0.0826454823081716	2.03623823709435	1.02590636463923	Not	--	--	--	--	--	--	--	--	--
472	Dienestrol	0.117462697308749	0.12498248760518	0.117241067158497	0.483325499193643	0.343083726707005	0.439610131901596	0.0975339126430548	0.103195667512098	0.0990799799836381	0.464238081563492	0.469158252677529	0.468241727313063	0.242258779083045	0.213198683885824	0.201051009445052	1.16414666089225	0.00455546854197532	0.0128381386182941	0.833530774143743	-0.262693	Down	1.18774601700594	0.0121784613696713	0.0294353414254733	1.82522536969728	0.868074611757304	Up	1.2362261520965	5.14819067591901e-07	0.0001674020001453	3.89683523759438	1.96230293409084	Up	1.14036084900455	0.0179862039231737	0.0339720079902884	3.51978801110063	1.81548854120816	Up	Dienoestrol	C18H18O2	266.131		4518		84-17-3		HMDB0015027
473	5-[(2E)-3,7-dimethylocta-2,6-dienoxy]-7-methoxy-chromen-2-one	0.127209533764201	0.113958858526061	0.114975632217113	0.542558295962572	0.45650000582201	0.42768189134776	0.468608670463514	0.453765177582479	0.47960124912332	0.351905358829998	0.396556204389282	0.385287889422751	0.352672748618434	0.423540298943905	0.43521176804328	1.21573	2.06159767124239e-05	0.000509658259738783	3.9365397162245	1.97692803382256	Up	1.20491571527083	0.00687309658467672	0.018778141705391	3.40150257267768	1.76617218027196	Up	1.22902744958916	0.00121505715578891	0.00612827802872063	3.18340158650775	1.67056916461382	Up	1.1604672592235	0.00844870258695969	0.0190755100026963	4.00607646051576	2.00218995688557	Up	--	--	--	--	--	--	--	--	--
474	(1S,5R,9S,12S)-16-isopropyl-5,9-dimethyl-13,14-dioxatetracyclo[10.2.2.01,10.04,9]hexadec-15-ene-5-carboxylic acid	0.0544164758081466	0.0592583650932354	0.0539946143497645	0.347027587665428	0.353638350737098	0.457412166551683	0.148908189246726	0.160708762819102	0.156593165774815	0.251632527449304	0.250750023613562	0.245103635237497	0.153878722883052	0.277873128712833	0.145819250584913	1.21317123316002	0.000159631817081545	0.00161534165160756	2.78053099857885	1.47536042102921	Up	1.03811276366376	0.0852520103637108	0.138013610812503	3.44470077340964	1.78437866755449	Not	1.23597136656812	3.31511467582336e-07	0.000161694718313284	4.45809396339201	2.1564270246486	Up	1.1556629080605	0.0113832869943971	0.0236757822151838	6.90691159710373	2.7880407584351	Up	--	--	--	--	--	--	--	--	--
475	3-(2,4-Dihydroxypentyl)-6,8-dihydroxyisochromen-1-one	0.118431654107158	0.0799137439881137	0.0761012147024104	0.281485469264158	0.411790929060086	0.165203233398794	0.21501171411921	0.250060860757916	0.271687328149707	0.15353989171461	0.127397195767638	0.192386867947495	0.354014971174931	0.311035709485338	0.398469310602901	1.17308095439312	0.00225576846808269	0.00786699253243837	2.68452904379607	1.42466901343408	Up	1.19686959657209	0.00251771078259813	0.00940651409024236	3.87514344018223	1.95424971338288	Up	1.01215908292197	0.0518659651379264	0.0945222856682269	1.72464855953121	0.786302406483761	Not	0.947387530329446	0.107054859396083	0.152500467104705	3.12803872116249	1.64525837149544	Not	--	--	--	--	--	--	--	--	--
476	3-(3,4-dihydroxyphenyl)-2-[(E)-3-(4-hydroxy-3-methoxy-phenyl)prop-2-enoyl]oxy-propanoic acid	12.6405726467356	11.7911255689979	12.6566547798754	8.85955399780933	8.68754119829498	8.88729553557209	12.3376048835349	13.4670339955909	13.1284468495056	8.74929040153581	9.08579425589661	8.74075118892476	18.6086708709576	17.5469439874151	17.8729164878934	0.694181906165697	0.236530581012739	0.315535672621502	1.04973886905253	0.0700304905803051	Not	1.21166584375224	0.000194945249645646	0.00205870734531926	1.45675197150606	0.542755263168569	Up	1.21825485281026	0.00266405999959701	0.0100923904062403	0.716554759104661	-0.480851	Down	1.16666106085731	0.00474638542305939	0.0121014239311162	0.71274102505458	-0.48855	Down	--	--	--	--	--	--	--	--	--
477	2-[[3,4-dihydroxy-4-(hydroxymethyl)tetrahydrofuran-2-yl]oxymethyl]-6-(5-hydroxy-1,7,7-trimethyl-norbornan-2-yl)oxy-tetrahydropyran-3,4,5-triol	0.607428411992962	0.58126599847905	0.6361588969666	0.5420166296753	0.524881570613179	0.747330984225396	0.452349270137948	0.457142576505473	0.612934701510535	0.489399648551503	0.518542598342551	0.498101780479846	1.28324972532225	1.20766615109512	1.23572161257646	0.821896024832201	0.189088118802576	0.264155290430208	0.834273386221303	-0.261408	Not	1.22078972055975	4.34174036593308e-05	0.000846712451689397	2.04216	1.03009399057792	Up	1.17154996224229	0.00898975669018732	0.0245646916314934	0.825295940903767	-0.277017	Down	0.0277378971794608	0.965459428865119	0.97159576628548	0.994178094819222	-0.00842378	Not	--	--	--	--	--	--	--	--	--
478	(2R,3S,4S,5R,6R)-2-(hydroxymethyl)-6-[[(2R,3S,4S,5R,6S)-3,4,5-trihydroxy-6-(3-hydroxy-5-methyl-phenoxy)tetrahydropyran-2-yl]methoxy]tetrahydropyran-3,4,5-triol	0.015806526702077	0.0145108251684986	0.015039225590524	0.0343042890585481	0.0258199851901411	0.0278278667872679	0.0170141927866895	0.0269333526904565	0.067996774074184	0.0193346726306741	0.0192152312807872	0.0181465052703489	0.0328273237708147	0.0314341196859477	0.0330891835421066	0.705123818177152	0.290854732712933	0.372240690031689	2.46809450398544	1.3033976367162	Not	1.22178577760825	2.29610684767255e-05	0.000679786784901842	2.14633979123232	1.10187849003679	Up	1.18969030848157	0.00208874832766216	0.0084898916401435	1.25001515448198	0.321945585418136	Up	1.11100158030251	0.0288039237724343	0.0498264509544412	1.93912649408765	0.955406917132488	Up	--	--	--	--	--	--	--	--	--
479	Hydroxytyrosol	0.365930504204515	0.331962113756759	0.372435567023618	0.321875741090671	0.315072181289161	0.335812817388734	0.153628410525685	0.157205362531616	0.22225738619967	0.471496631521581	0.230542108792415	0.256295269488053	0.387762999137308	0.34320608512795	0.175688966575407	1.17025356906128	0.00509697679965365	0.0137946924719015	0.498063273242212	-1.0056	Down	0.469102377532484	0.488705936730495	0.567735672040063	0.847084159381884	-0.239423	Not	0.289512995952936	0.675092099477028	0.732538757552659	0.895364639786232	-0.159453	Not	0.897382413101234	0.105214136117178	0.151090593997683	0.908843430842005	-0.137896	Not	Homoprotocatechuyl alcohol	C8H10O3	154.063		68889	82755	10597-60-1		HMDB0005784
480	2-Hydroxyhexanedioic acid	0.912381654826472	0.768157131657843	0.84556028245105	0.974047069517044	0.972595063917988	0.941317446650237	0.973405726572528	1.03268325597782	1.05594174543937	0.713453378111009	0.760021386688767	0.710470013395132	0.91210970442081	0.90156707200124	0.859700434363342	1.07013249223379	0.030219080938122	0.0566934342671971	1.21215781504572	0.277577540528714	Up	0.590228348871679	0.363440200616062	0.449185421887277	1.05830259931654	0.0817521946684291	Not	0.974925401696548	0.0972023332928833	0.157379047514038	0.864552307172711	-0.209975	Not	0.961923857623652	0.0933752983592029	0.135888195004116	1.14324874095394	0.193139330323087	Not	2-Hydroxyhexanedioic acid	C6H10O5	162.053	J428.482H	17023	193530	18294-85-4	C02360	HMDB0000321
481	p-Hydroxymandelic acid	0.422153066752518	0.393363402593878	0.411465983979171	0.45331664862217	0.466033701550497	0.476297872690951	0.481823752016344	0.504032357950584	0.549674646011246	0.485472103732672	0.500501747003812	0.494738147941701	0.577881577250128	0.558237441009958	0.574493737454369	1.12141544947465	0.0226616975781218	0.0452076561492053	1.25146920546119	0.323622791485678	Up	1.21515150298034	0.000184392729646829	0.0019996133556667	1.39416236236963	0.479398585413905	Up	1.20586532493968	0.00292170143489835	0.0105125065318919	1.20679150273496	0.271176443323058	Up	1.10459964389606	0.00726646406687794	0.0169146654619936	1.13746388066179	0.185820734306975	Up	2-Hydroxy-2-(4-hydroxyphenyl)acetic acid	C8H8O4	168.042	J100.348H	16388	328	1198-84-1	C11527	HMDB0000822
482	伪-Cyperone	0.118858701966734	0.142946714061286	0.214932525339703	0.592592185820739	0.540178585319867	0.552858098894526	0.730720219869782	0.737862358828489	0.687170003247136	0.687417187495456	0.714108471177118	0.68856156726175	0.734473907533368	0.791005342339043	0.690262421691047	1.20815878637741	0.000362368283439467	0.00245730992207388	4.52188171925382	2.17692325540706	Up	1.21332462107281	0.000145701326057603	0.00174193075174384	4.64771414082687	2.21652133804239	Up	1.22851272239799	0.00142266809572419	0.00660863203513786	4.38414282684955	2.13229479926356	Up	1.16689148864965	0.00100016792124888	0.00395101934130377	3.53575565057649	1.82201857623322	Up	--	--	--	--	--	--	--	--	--
483	3-Amino-3-(4-hydroxyphenyl)propanoic acid	0.168555862551161	0.142128785309348	0.141210286157085	0.194001198239972	0.213434141219325	0.22521271171251	0.190180373334168	0.179539171284883	0.190444436424685	0.194748085680489	0.214631792753307	0.211933838771824	0.162147687681747	0.170557460168267	0.163829283929017	1.07515752341823	0.0418450390307792	0.0739577929657119	1.2395889815882	0.309861836320478	Up	0.762238594362209	0.234211792634574	0.31410421606586	1.09878291257786	0.13590638002325	Not	1.15272435488757	0.00902761860573079	0.0245646916314934	1.3749074628516	0.459334522362639	Up	1.08836554489935	0.00920112034751425	0.0204117753855488	1.39998925313727	0.485415752523759	Up	3-Amino-3-(4-hydroxyphenyl)propanoic acid	C9H11NO3	181.074	J2.370.463C	16939	440311	6049-54-3	C04368	HMDB0003831
484	7-Methylxanthine	0.283240048417431	0.277708487937159	0.277177948511059	0.568302926157978	0.529422414844344	0.539335794939941	0.778922737139701	0.790364248706099	0.823666693952124	0.330092558054454	0.369481050082553	0.334577767848745	0.626595130204608	0.641983258655985	0.666542684372465	1.2153630327823	0.000533423369388625	0.00309132296859343	2.85512237473502	1.51355258294003	Up	1.22252095381364	0.00076410757535641	0.00430505858199126	2.3088651989601	1.20718394510474	Up	1.15340304805668	0.0318624356578261	0.0638230102345161	1.23388461605712	0.303207490415046	Up	1.17771816058817	0.00150039130721425	0.00537014134303501	1.9532387599047	0.965868312090402	Up	Methylxanthine	C6H6N4O2	166.049	J1.614D	48991	68374	552-62-5	C16353	HMDB0001991
485	1,2-Anhydro-myo-inositol	0.912381654826472	0.768157131657843	0.84556028245105	0.974047069517044	0.972595063917988	0.941317446650237	0.973405726572528	1.03268325597782	1.05594174543937	0.713453378111009	0.760021386688767	0.710470013395132	0.91210970442081	0.90156707200124	0.859700434363342	1.07013249223379	0.030219080938122	0.0566934342671971	1.21215781504572	0.277577540528714	Up	0.590228348871679	0.363440200616062	0.449185421887277	1.05830259931654	0.0817521946684291	Not	0.974925401696548	0.0972023332928833	0.157379047514038	0.864552307172711	-0.209975	Not	0.961923857623652	0.0933752983592029	0.135888195004116	1.14324874095394	0.193139330323087	Not	--	--	--	--	--	--	--	--	--
486	2-[5-[[4-acetoxy-5-(2,4-dioxopyrimidin-1-yl)-3-(4-hydroxy-2-methoxy-6-methyl-benzoyl)oxy-tetrahydrofuran-2-yl]methoxycarbonyl]-2-hydroxy-phenoxy]prop-2-enoic acid	0.206801769781466	0.184661755111599	0.190591810551393	0.113918626436045	0.0859370364980191	0.0968190212078476	0.097192506225193	0.104331768599833	0.111919904377868	0.0994747424294971	0.108639463452721	0.104907952634251	0.107146254655161	0.0976635292156085	0.115190870446142	1.19841547974957	0.000783687663197539	0.00387754308632588	0.538512681038389	-0.892948	Down	1.20350454436308	0.000655033721850675	0.00401189983443715	0.549777031203672	-0.863081	Down	1.22132255501541	0.0020161785198783	0.00826379053000538	0.537787628520654	-0.894892	Down	1.15450239207371	0.000991175092530051	0.00394249481814906	0.509701854919637	-0.972274	Down	--	--	--	--	--	--	--	--	--
487	Erucic acid	0.197789917786169	0.220796123492585	0.228614373357075	0.267789054177082	0.249092432617976	0.282927967303533	0.00808510335460155	0.184969377102254	0.193741839772884	0.249140893089493	0.33304344188896	0.298152479435678	0.274709585027066	0.284186088253445	0.294321161090021	0.707058626044258	0.286541814998171	0.367684733700018	0.597645352942774	-0.742638	Not	1.16890530657421	0.00587515384968419	0.0168943107226005	1.31831935684192	0.398699898966748	Up	1.02684520739182	0.0709841091842862	0.122557519485436	1.36022288383342	0.443843068427914	Not	1.04547458688286	0.0195884689635358	0.0362275377706301	1.23579873561829	0.305443802490958	Up	Erucic acid	C22H42O2	338.318	J10.102H	28792	5281116	112-86-7	C08316	HMDB0002068
488	17-[4,5-dihydroxy-1-(hydroxymethyl)-5-methyl-hexyl]-4,4,10,13,14-pentamethyl-2,3,5,6,7,11,12,15,16,17-decahydro-1H-cyclopenta[a]phenanthrene-2,3,12-triol	0.030955962365579	0.0357643923642065	0.0356993227198643	0.0680125146942677	0.0629466533783845	0.0692443014964199	0.103561437088162	0.0930035819797834	0.0987132722093716	0.0467575942705494	0.0498750115154276	0.0549052909309652	0.0426044174827127	0.0393407518500468	0.0492355617882313	1.21030765766741	0.000325608478534759	0.00236399018058879	2.88302305406574	1.52758237337577	Up	1.00803214511391	0.0606435865270402	0.104127915706359	1.2808157024853	0.357062900161375	Not	1.16725304515038	0.0068584905685537	0.019912076040548	1.47957795308855	0.565185708408561	Up	1.16885266606712	0.000245852808244447	0.00172096965771113	1.95473638029658	0.966974055878817	Up	--	--	--	--	--	--	--	--	--
489	Pyrocatechol	0.204069146267085	0.191422111579645	0.000440555642271319	0.300277141724514	0.286050065418157	0.311538548729676	0.219314108807071	0.239819352321205	0.215884631048508	0.205832141043885	0.220996364957918	0.19296300072699	0.194035852051807	0.20261666664951	0.197102107435374	0.702212332510076	0.292733616117085	0.374154942589442	1.70488	0.769674176612692	Not	0.544587261828567	0.422251513289249	0.504944588107217	1.49963858903999	0.584614854971995	Not	0.607546705123156	0.374739699616352	0.464791579117294	1.56539961077417	0.646530991273017	Not	0.926928344062816	0.124561669814404	0.173022006506068	2.26772824330594	1.18124776306427	Not	1,2-Hydroxybenzene	C6H6O2	110.037	J2.921A	18135	289	120-80-9	C15571	HMDB0000957
490	N-Ethylmaleimide	0.230063949501334	0.234139848212253	0.241403435833148	0.209405242937966	0.212827869570766	0.275767300341737	0.0999882537241767	0.248992908788572	0.134166862037118	0.238612072060329	0.197711686746053	0.206035468306241	0.237372463757002	0.435359683535584	0.207215399649056	0.775266936602023	0.241163163463011	0.321276710943561	0.684726575323389	-0.5464	Not	0.460295617877777	0.502078528327288	0.578110026116511	1.24707841006474	0.318552177481307	Not	0.78147677904924	0.228702126728017	0.31444527783394	0.910363721590274	-0.135485	Not	0.0676567434558493	0.917703119935325	0.929145642691124	0.989219468941623	-0.0156375	Not	Ethylmaleimide	C6H7NO2	125.048	J21.254G	44485	4362		C02441	HMDB0255137
491	2-[[3,4-dihydroxy-5-(hydroxymethyl)tetrahydrofuran-2-yl]oxymethyl]-6-[1-methyl-1-(4-methylcyclohex-3-en-1-yl)ethoxy]tetrahydropyran-3,4,5-triol	0.28798715013981	0.270030747655781	0.274374748060537	0.38930866716885	0.390076849031656	0.421791255978863	0.281541934393496	0.274898093300924	0.292180546116258	0.209223804380359	0.171861957798538	0.136204122326502	0.281144973955482	0.365129149208173	0.37120870684489	0.421503717476216	0.504871966397131	0.580691961350764	1.01949552057594	0.0278554365050015	Not	0.884277622712452	0.163832589179415	0.232742531498707	1.22235922562969	0.289668325152737	Not	1.14201856642787	0.0314485347097982	0.0633843917549754	0.621449368973411	-0.686291	Down	1.16052153746642	0.0020991433939461	0.00667691701690022	1.44304106740869	0.529112357974492	Up	--	--	--	--	--	--	--	--	--
492	2-(3,4-dimethoxyphenyl)-3,5-dihydroxy-7-methoxy-chromen-4-one	0.169499335924699	0.165055389775992	0.160022571629589	0.436334108142957	0.44454110458912	0.0954455119336901	0.180810614337293	0.198666988207088	0.0941972977855471	0.269477739320998	0.269290436562863	0.247926317264071	0.210506193184719	0.183586662118399	0.183495154121315	0.131057825436687	0.84931509510805	0.881356206560054	0.957736844951876	-0.0622988	Not	1.01297372116752	0.0805490509911507	0.13170949425666	1.16784173584644	0.223844775604867	Not	1.22147769138543	0.00216190192688947	0.00860789930481908	1.59064012318094	0.669607467830799	Up	0.675803560838158	0.297437883282114	0.3619290878816	1.97405083075169	0.981159138897269	Not	--	--	--	--	--	--	--	--	--
493	Phenylacetic acid	19.3548039521488	8.82388296976912	8.54461652186031	27.9464469381327	17.3765785372377	17.4333579478539	22.8819000756916	24.5509153407205	27.1700965415421	30.4421109110421	32.8488926443589	31.2710018746153	8.9447768724877	8.19380463534086	8.68876097571337	1.04639518617475	0.0580686374718134	0.0978125676573425	2.03148695683568	1.02253610177358	Not	0.558000824662809	0.414742216887837	0.496996444983732	0.703295729456433	-0.507797	Not	1.15677955990555	0.0285039612517292	0.0583538598133511	2.5749863591326	1.36456478970794	Up	0.774725359166098	0.157700735708844	0.211676657621562	1.70889809843228	0.773066371695441	Not	Phenylacetic acid	C8H8O2	136.052	J10.117F	30745	999	103-82-2	C07086	HMDB0000209
494	Ketoleucine	0.406840947311862	0.298622678876217	0.323580701821692	0.728842843770535	0.628768733172346	0.678042548900259	0.511182441642379	0.538982625983502	0.542913348890398	0.35405495216924	0.377984411339606	0.359517485421619	0.396615305410834	0.373357693132084	0.393950878866343	1.14425652640306	0.0213881760499463	0.0428861476648307	1.54811447199498	0.630512152408401	Up	0.681198352499469	0.301556542928573	0.383475836533368	1.13107263285767	0.177691576276444	Not	0.365417366790503	0.59246710675523	0.661500238483402	1.06074813224188	0.0850821383432378	Not	1.14423618373105	0.00163745728214973	0.00574138971640652	1.9781986746676	0.984187326281018	Up	Keto-leucine	C6H10O3	130.063	J39.557I	48430	70	816-66-0	C00233	HMDB0000695
495	2-Pyrimidinylacetic acid	0.159835379574879	0.160311955423743	0.156821269509505	0.77358244582831	0.75264825963745	0.745619419244311	0.281433612028208	0.299751041826676	0.311128314086106	0.316218795378068	0.337826432963183	0.336707793873363	0.239641070840894	0.231942873177121	0.230751949513031	1.20730455694618	0.00344592283468875	0.0104990441437553	1.8708002151655	0.90365549979753	Up	1.22111006116414	0.000355292322522182	0.00274403635655472	1.47249921041518	0.558266860452739	Up	1.23208977398452	0.00134680443238154	0.00639906989553306	2.07718707866805	1.05463115614998	Up	1.18183074287445	0.000157050686304679	0.00134106346348641	4.76310202230797	2.25190145054981	Up	--	--	--	--	--	--	--	--	--
496	3'-O-Acetylhamaudol	0.0217811189058117	0.0204346054364353	0.0465057567196472	0.159276638698349	0.173724774437896	0.168049041711869	0.0879681640767667	0.0859705438984574	0.106757957083186	0.0906126498238341	0.0891738553156204	0.0947371777803171	0.114683937361247	0.110175542238768	0.117733519525725	1.15273451095995	0.00478568650708529	0.0132130899413458	3.16379597926898	1.66165656909418	Up	1.20043910046445	0.00688300718110421	0.018778141705391	3.86144364392135	1.94914031602967	Up	1.1903211959199	0.0154007316172379	0.0364717822542105	3.09421889303513	1.62957526036998	Up	1.17116687838106	0.000804619876874477	0.0034998276604362	5.64745368146604	2.49760053316271	Up	--	--	--	--	--	--	--	--	--
497	4-O-feruloyl-D-quinic acid	0.0952620621855388	0.0833720852509217	0.0977666974612003	0.1290483390974	0.257498141898254	0.283760240696866	0.121482176916151	0.113828268600908	0.114116686169102	0.134374970999704	0.30219000111652	0.29253263095995	0.289422320667176	0.270331962969889	0.301721095058833	1.12261637395421	0.0155405975321604	0.0330979138280362	1.26420428206556	0.338229606640083	Up	1.21863134093369	0.000382347293748995	0.00281780559858363	3.11676101791536	1.64004753850957	Up	1.00108805537385	0.10814453413295	0.171815949587448	2.63782696954536	1.39934993291167	Not	0.954250079002658	0.10967202289486	0.155660945286091	2.42512544395697	1.27805937521476	Not	--	--	--	--	--	--	--	--	--
498	Britanin	0.114970277170467	0.146143999333991	0.152610457940351	0.522020977115137	0.538550862592346	0.559245589166294	0.249506648225441	0.257318713198649	0.231017911217788	0.515397447877237	0.4344228043946	0.423346151980006	0.411880571128597	0.392341242844076	0.450567462355241	1.17708515895444	0.00257161215267141	0.00857057770335711	1.78341590727471	0.834643190563354	Up	1.21220992732022	0.000364902907566489	0.00275297405940123	3.03290853038254	1.60070198831704	Up	1.21360435290745	0.00346265074940163	0.0117899330053797	3.31903386461663	1.73076334953228	Up	1.17869778693985	1.5045583607335e-05	0.000425855431668482	3.91520567666196	1.96908809829693	Up	--	--	--	--	--	--	--	--	--
499	PC(18:1(9Z)/18:1(9Z))	8.16554611772569	9.70145470857065	9.29035681849269	8.93047214116023	7.62484434984595	7.42997868336878	5.73528619475148	5.16077137057044	2.43657474991147	7.34467038439358	0.944959791308252	4.1051308594943	7.55977741200993	8.27775260034422	8.60377151513127	1.0957142404823	0.0297776720123184	0.0561870963713767	0.490939968815105	-1.02638	Down	0.775250825152985	0.187022649524106	0.26140361743212	0.899988203829368	-0.152022	Not	0.977216019589888	0.109212279601785	0.172948991479774	0.45640526583316	-1.13161	Not	0.740176943532484	0.183261581218524	0.241306754224105	0.88319694014772	-0.179193	Not	PC(18:1(9Z)/18:1(9Z))	C44H84NO8P	785.593		74669	10350317	4235-95-4		HMDB0000593
500	Karanjin	1.29099293739568	1.26473968327976	1.33269222284362	1.34869666324048	0.50595538183515	1.28566345448794	0.573564263081445	0.575223560192803	0.620457833880439	0.620010311521149	0.607467247291674	0.64750843163121	0.858672861617877	0.891390781967796	0.863218275510245	1.21413339717903	1.59313776246471e-05	0.000441251452698764	0.455003176955711	-1.13605	Down	1.21810394998557	0.000315156055537007	0.00263168774580902	0.672066974227763	-0.573323	Down	1.23364051920297	4.63605064753398e-05	0.00120840810364748	0.482196793277134	-1.05231	Down	0.491932793563205	0.454785462884633	0.511633645745213	0.807606068250905	-0.308276	Not	3-Methoxy-2-phenyl-4H-furo(2,3-H)-1-benzopyran-4-one	C18H12O4	292.074			100633			HMDB0253763
501	[3-[2,3-dihydroxypropoxy(hydroxy)phosphoryl]oxy-2-hydroxypropyl] 14-methylpentadecanoate	1.30816276653487	1.24468693206757	1.2870351462634	2.52856627223528	2.39644865212911	2.44781599170711	2.85601696543507	3.20614312552791	3.08549428695149	1.32195671154344	1.31237869550126	1.30468527399892	1.10893359049378	1.04200914030706	1.10118101188503	1.20821502833364	0.00260250412844622	0.00860015323664208	2.38227310127423	1.25233881171972	Up	1.17710558599056	0.00238324240177086	0.00911322045608662	0.846932622741059	-0.239681	Down	0.801730148364897	0.213469872703103	0.29595759108483	1.02581739822493	0.0367739452521736	Not	1.17922560794359	0.000136081546904445	0.00130278069168815	1.92006563059552	0.94115562517374	Up	--	--	--	--	--	--	--	--	--
502	[4-[(2S,3R,4S,5S,6R)-3,4,5-trihydroxy-6-(hydroxymethyl)tetrahydropyran-2-yl]oxyphenyl]methyl (E)-3-[4-[(2S,3R,4S,5S,6R)-3,4,5-trihydroxy-6-(hydroxymethyl)tetrahydropyran-2-yl]oxyphenyl]prop-2-enoate	0.208641295667262	0.223053233539541	0.208513865781141	0.239286373592165	0.302005414754129	0.248806860446163	0.25864718737117	0.340628163273957	0.331642104889856	0.168579184450332	0.272631102770162	0.224092402892659	0.210252058095968	0.200586362384791	0.244298575556254	1.06714882659177	0.0603971195667392	0.100730635793204	1.45408504921669	0.540111654742188	Not	0.21244639353082	0.751668866015042	0.79545496367232	1.02331834628528	0.0332550259835088	Not	0.168130664845778	0.808160438265021	0.850442834441777	1.03919707289324	0.0554692722645319	Not	0.920495548777176	0.117278815154483	0.164899586750688	1.23412728570567	0.303491199176277	Not	--	--	--	--	--	--	--	--	--
503	3-methoxy-4-[3,4,5-trihydroxy-6-(hydroxymethyl)tetrahydropyran-2-yl]oxy-benzoic acid	0.641089016880145	0.568944393225492	0.536574066375871	0.746780958542808	0.764276182406813	0.760004137048312	2.70340989429087	2.71720204128524	2.81095591427201	0.569107913480863	0.573146145728551	0.555448031373933	0.646366133947724	0.609388750865173	0.630071999149882	1.21605022717954	1.31382327565211e-06	0.000104077412613405	4.71288939311675	2.23661182311553	Up	0.706890928252671	0.268710865916778	0.351677409858415	1.07970846876353	0.110641824013104	Not	0.311142095406418	0.652308684326039	0.712971564773166	0.971999784406809	-0.0409721	Not	1.11278577600677	0.0269867763677618	0.047016212530097	1.3002699854308	0.378811212639222	Up	--	--	--	--	--	--	--	--	--
504	Allopurinol-1-ribonucleoside	0.583953485100188	0.548932026658534	0.599867606292706	0.877062224419748	0.829683815903078	0.848527276225221	0.494851096405051	0.529851276870866	0.52194596832719	0.623570487091237	0.627575074566739	0.614721202432619	0.689425668680429	0.640315400320162	0.659813236903933	1.0486031314167	0.0330283826341023	0.0607386358610186	0.892595907339872	-0.163921	Down	1.10340453159234	0.0146089081338826	0.0338621666590827	1.14820414124655	0.199379164122873	Up	1.01147435057132	0.0903544407060952	0.149391113404739	1.07682204963443	0.106779856825875	Not	1.16942784514651	0.000185778279226724	0.00143409082739048	1.47468978120875	0.560411498079693	Up	Allopurinol-1-ribonucleoside	C10H12N4O5	268.081		74074	5273534	16220-07-8		HMDB0000481
505	Stearic acid	2.4773023998424	1.82335944169761	2.0462722715192	1.6128088863264	1.41275539797299	1.57929481196383	1.92547437954491	2.14715352765304	2.30148054091436	2.15134147256041	1.85080857654313	1.80118300186543	1.98314611275321	1.58198020393064	1.61111256382056	0.0260136568332767	0.969723139888971	0.977226840154175	1.00428149001849	0.00616369890516905	Not	0.790311120051564	0.176960436172515	0.249661149661441	0.815549490241907	-0.294156	Not	0.47033734445029	0.469158452192061	0.552400808827225	0.914352181319836	-0.129178	Not	0.971269470237097	0.0824015241530209	0.122209676159006	0.725524956496466	-0.462903	Not	FA(18:0)	C18H36O2	284.272	J1.379J	28842	5281	1957-11-04	C01530	HMDB0000827
506	LPC(13:0)	0.896274086457683	0.850023972786821	0.908744224605567	1.33677448632716	1.35720023246485	1.43279497095088	1.49599233200043	1.51134525523513	1.51781696818593	1.23789456510904	1.30033317425232	1.23232621466256	1.31652110470789	1.14174519249286	1.20340024773057	1.21461901777045	0.000222782466845142	0.00192143317003428	1.70436251917599	0.769232230511963	Up	1.1660722516607	0.0144975424386114	0.0337067905678195	1.37913680968634	0.463765578582111	Up	1.22208387069692	0.000239359634448305	0.00262354295959912	1.42014836334593	0.506041656407747	Up	1.17098080387108	0.000428062018810601	0.0023623211328243	1.55431411199925	0.636278088063565	Up	--	--	--	--	--	--	--	--	--
507	(5R,10S,13R,14R,17R)-17-[(1R,4S)-4,5-dihydroxy-1,5-dimethyl-hexyl]-4,4,10,13,14-pentamethyl-2,5,6,11,12,15,16,17-octahydro-1H-cyclopenta[a]phenanthrene-3,7-dione	26.7007022744461	26.5909206571591	26.6740683855105	30.6443393446999	29.1244778516842	30.0194851979051	32.7356529758222	33.8984262627815	34.378968752459	28.8034154313262	29.8738924455602	30.436103869075	30.4733064029056	28.5480774134424	29.2101046477011	1.20505704711644	0.00464653766803253	0.0130127470881376	1.26320483606501	0.337088599548326	Up	1.13338446934591	0.039126446685888	0.0722618873574908	1.10336679406865	0.14191246818891	Up	1.1789736684639	0.0233415625724497	0.0494993354117929	1.11439556487505	0.156261421356275	Up	1.14163840955769	0.0172224492701533	0.0327830832598532	1.12283531743908	0.167146347920048	Up	--	--	--	--	--	--	--	--	--
508	2,3-Dihydroxybenzoic acid (Pyrocatechuic acid)	0.0605195053629251	0.126185599631977	0.135771992655993	0.0870383913867393	0.0938923295326668	0.0834256127965772	0.0531644013868277	0.0635625047252504	0.0645238401678827	0.0817288503024495	0.0990789301591518	0.0737372227547932	0.0938681310446982	0.101698998383604	0.079300766706043	0.856419880974953	0.182222113448147	0.255660766928327	0.562057732472456	-0.83121	Not	0.374723153243914	0.576339672436388	0.643156893170018	0.852364084571084	-0.230458	Not	0.512753795694559	0.443607594024365	0.529021036639081	0.789342886892259	-0.341276	Not	0.444636251862033	0.499468884190111	0.553593983593735	0.819767777748261	-0.286713	Not	--	--	--	--	--	--	--	--	--
509	(1,3-dihydroxy-3-isopropyl-6,8a-dimethyl-1,2,3a,4,5,8-hexahydroazulen-4-yl) 4-hydroxybenzoate	3.33051008306047	2.94988959947895	3.10153191469028	2.91132816952908	2.20747306476881	2.82664875248959	0.507094867257612	0.402543233931712	0.522549142793281	0.0487448807199881	0.0415469607858012	0.0365472105177601	6.88665303851243	6.72447223678694	6.63953219785215	1.21204566618913	0.000645035449176542	0.00343963201152731	0.152653771682316	-2.71166	Down	1.22179119305922	3.68988782442144e-05	0.000802537092274715	2.15847421858534	1.11001186095262	Up	1.23334916685293	0.00127076992972343	0.00628930226030433	0.0135195029625885	-6.20881	Down	0.820761155931221	0.150929695442091	0.204983098190824	0.846888500992015	-0.239756	Not	--	--	--	--	--	--	--	--	--
510	Isovaleramide	37.4828908899792	39.0473312695866	3.63991493104886	2.74011874166341	3.18460224148389	41.1838778788798	2.82485401255689	4.25351211008981	41.4551995661394	0.0135496754325569	29.7903455836565	36.9019534066402	40.1122070607985	31.5932587270889	40.7836546879681	0.355048036352488	0.571633164569478	0.638307358721664	0.605382096751682	-0.724082	Not	0.501080043157211	0.451974031391326	0.53395239258685	1.40312995035435	0.488648629805907	Not	0.169183387416123	0.794966222266179	0.838833377016415	0.832053568654036	-0.265252	Not	0.35988563581153	0.55682241509722	0.60684942895361	0.587607812230397	-0.767075	Not	--	--	--	--	--	--	--	--	--
511	2,4-dihydroxyheptadec-16-ynyl acetate	0.142265428471072	0.119872065733818	0.140220512732426	0.184842370639832	0.183783494401856	0.187225347040963	0.117793794354396	0.150253922854976	0.142280554158324	0.112016317029557	0.113875201330088	0.123373078784312	0.123055254507495	0.115008262104949	0.114065326831919	0.129626770006096	0.837922816661884	0.871386187934323	1.01980888734152	0.0282988158067716	Not	0.900916810102583	0.130738125357028	0.193825718473166	0.875163007503469	-0.192376	Not	0.92091224066926	0.115486183108678	0.17872419163832	0.868044356324614	-0.204159	Not	1.13765777068459	0.017370004603551	0.0330317614320693	1.3814841571408	0.466219017419709	Up	2,4-Dihydroxyheptadec-16-ynyl acetate	C19H34O4	326.246			3952079	24607-06-5		HMDB0031048
512	(3aR,5S,5aS,9aR)-5,8-dimethyl-1-methylene-4,5,5a,6,9,9a-hexahydro-3aH-azuleno[6,5-b]furan-2,7-dione	1.67937212130107	1.63089823017518	1.54704546178988	1.2956044433092	1.48689086477374	1.25029098254256	3.29567929426709	1.03950613024388	1.96286348538726	1.41454942798217	1.39401811778046	1.43633488678366	0.831047715763807	0.83083144150959	0.816739525219629	0.422181451675265	0.539829911200233	0.611535856481471	1.29661095798985	0.374745670666419	Not	1.21956889433105	0.00208671086408013	0.00857933315236177	0.510285675830159	-0.970623	Down	1.1487336742948	0.0253614679557993	0.0531473941801982	0.873919381760758	-0.194428	Down	1.01538050098862	0.0431117697539762	0.0699313009381358	0.830249966372641	-0.268382	Down	--	--	--	--	--	--	--	--	--
513	S-Methylmethionine	0.444637292319126	0.427195256609225	0.5319967476306	0.403176952977914	0.424498913741498	0.42250842686375	1.02139053478957	0.990763132902273	1.20773224468359	0.274867271100783	0.370102030613207	0.2458207675456	0.403643547352427	0.239822995727176	0.327921614101091	1.18098985418162	0.00469271986664399	0.0130926884279367	2.29364490416889	1.19764205454092	Up	0.95697905943123	0.0740137204074484	0.123714978337172	0.691956037362768	-0.531248	Not	1.07026385506304	0.0269846823661775	0.0561868893238126	0.634543011349801	-0.65621	Down	0.723497055893437	0.252278030794225	0.316035275266915	0.890552930222783	-0.167227	Not	Vitamin u	C6H14NO2S	164.075			458	13065-25-3		HMDB0038670
514	Amifampridine	0.598911799037772	0.505502047234875	0.516420412753364	0.884492006208551	1.32252403781406	0.935433479201696	0.914335347298005	0.862579364735032	1.33845930546969	1.24474081770712	1.30920009011387	0.801793610577365	0.964990977449146	1.19536147894287	1.46282013831126	1.03673322411491	0.0755637032316528	0.122368086576632	1.92208055830138	0.94266880365919	Not	1.1212212848962	0.0387424177459705	0.0718241786296265	2.23537513137247	1.16051695881675	Up	1.07847047125581	0.0638786774942606	0.112175787390911	2.07037487004679	1.04989201129598	Not	1.03194240634519	0.0612198324216908	0.0948154898648392	1.93878523095425	0.955152997669449	Not	Amifampridine	C5H7N3	109.064						HMDB0246022
515	2-(Aminomethyl)pyrazine	0.598911799037772	0.505502047234875	0.516420412753364	0.884492006208551	1.32252403781406	0.935433479201696	0.914335347298005	0.862579364735032	1.33845930546969	1.24474081770712	1.30920009011387	0.801793610577365	0.964990977449146	1.19536147894287	1.46282013831126	1.03673322411491	0.0755637032316528	0.122368086576632	1.92208055830138	0.94266880365919	Not	1.1212212848962	0.0387424177459705	0.0718241786296265	2.23537513137247	1.16051695881675	Up	1.07847047125581	0.0638786774942606	0.112175787390911	2.07037487004679	1.04989201129598	Not	1.03194240634519	0.0612198324216908	0.0948154898648392	1.93878523095425	0.955152997669449	Not	--	--	--	--	--	--	--	--	--
516	1,3,8-trihydroxy-6-(2-hydroxypropyl)anthracene-9,10-dione	98.5396877324645	81.5864447016552	81.7540542214824	114.980067743571	115.638340208646	115.73470322863	151.767857977697	157.652694536193	164.966125471471	80.8663021640226	82.2491709522116	79.7943430272537	94.8526887894038	101.066324915377	95.3621861034912	1.19561154402265	0.000905048854561297	0.00421852127197664	1.81146456340825	0.85715658349187	Up	0.775998374767375	0.217002610627676	0.295280711118718	1.11227	0.153505676149163	Not	0.603235597672573	0.37757852557611	0.467717906919994	0.927560879063134	-0.108486	Not	1.0975991824435	0.0374375365156025	0.0621730517134113	1.32256325155417	0.403336720843211	Up	--	--	--	--	--	--	--	--	--
517	Butyllactate	0	0.0133872949005824	0.00743593489526909	0.0425531215537583	0.0485670906811894	0.038128676175057	0.0370118332565383	0.0544021701289082	0.0674767307297902	0.0844749613157785	0.09637757016093	0.108321336689115	0.00706243004494999	0.00742277781407941	0.0170052523116551	1.11601408066487	0.0368064352418015	0.0664967326801465	4.67123586335445	2.22380429255854	Up	0.136711610116356	0.837706045797199	0.866990261381211	0.925789460358366	-0.111244	Not	1.21874128260144	0.00360981045227918	0.0122057888949683	8.22343177977301	3.03974058106571	Up	1.15280515321973	0.00181057653575051	0.00600705149282929	3.79979390366724	1.92592117060343	Up	--	--	--	--	--	--	--	--	--
518	Semilicoisoflavone B	0.309564311759815	0.332244319046412	0.315915927146717	0.41142460663393	0.42489643099001	0.408363466490425	0.243783577101601	0.269662312208166	0.242111858472242	0.398907190138824	0.420420227722738	0.427255537798637	0.466877773571668	0.463274086521031	0.483357237295494	1.15600540906668	0.00478999881130203	0.0132130899413458	0.78890923440133	-0.342069	Down	1.21623077808786	8.15792264645923e-05	0.00120761976145313	1.47590357337129	0.561598467493576	Up	1.20613894885852	0.00113991265308626	0.00591481272917895	1.30160905378125	0.380296191310452	Up	1.16424918793704	0.00051744634328108	0.00259224628427788	1.29962680165033	0.378097401172555	Up	5,7-Dihydroxy-3-(8-hydroxy-2,2-dimethyl-2H-1-benzopyran-6-yl)-4H-1-benzopyran-4-one, 9ci	C20H16O6	352.095		69093	5481948	129280-33-7		HMDB0035184
519	6,7-dimethoxy-3-(4-methoxyphenyl)chromen-4-one	3.22643285655218	1.76880624699896	1.79729500723795	5.21554534583454	5.17730532924106	10.9700379827919	4.46375293877353	5.77146950861953	1.16332928539809	2.82567141650265	9.05247970482669	8.02177539736599	3.38720068733262	8.42161510632182	3.19524266697752	0.568076728499376	0.382437442195095	0.468055898797049	1.6781000355502	0.746828720837601	Not	0.746674187491032	0.246765237608779	0.328236401829512	2.20890439649024	1.14333097881352	Not	0.91409821368632	0.14463601414766	0.213291658051462	2.92967634672409	1.55074129305463	Not	0.916111441005835	0.120190903390722	0.167906176196052	3.14505430660042	1.65308492876965	Not	--	--	--	--	--	--	--	--	--
520	naphthalene-1,3-diol	0.194621132781892	0.174830796886685	0.206678158805175	0.133614207566264	0.16897395515487	0.133647161315668	0.210133771640731	0.172431189266603	0.148655642319198	0.380986180353089	0.171345030007371	0.169664863763535	0.286610409927184	0.126624040312332	0.207267006195518	0.423018370485162	0.511604601897119	0.586728889867236	0.922049748579889	-0.117084	Not	0.19087144064567	0.781286642819024	0.822096984420233	1.07701623096761	0.107039991906288	Not	0.402079299906418	0.560941192583659	0.630049664208819	1.25318237767561	0.325596387701621	Not	0.995132035742564	0.0385913751517586	0.0636024942374553	0.757181985048636	-0.401288	Not	--	--	--	--	--	--	--	--	--
521	2-[(1R,6R)-6-isopropenyl-3-methyl-cyclohex-2-en-1-yl]-5-propyl-benzene-1,3-diol	133.752224544387	97.5762332472211	96.492935359105	96.3885905287378	86.2890710482148	88.1492017435219	182.056797651034	231.094332330154	232.798651558028	98.136901501149	106.628534654763	96.4112199973028	107.653898874102	98.4360279099948	95.1519843188359	1.13386640603696	0.00854857830139013	0.0206370499661495	1.97043205548897	0.978512003269644	Up	0.40253088265416	0.550492470124715	0.622850194918177	0.918920843474176	-0.121988	Not	0.410640077827341	0.547618155859021	0.619005227161617	0.918721787063944	-0.1223	Not	0.710973969149636	0.257689961157752	0.32116687564843	0.82614151784769	-0.275539	Not	--	--	--	--	--	--	--	--	--
522	2-Pyrimidinemethanamine	0.598911799037772	0.505502047234875	0.516420412753364	0.884492006208551	1.32252403781406	0.935433479201696	0.914335347298005	0.862579364735032	1.33845930546969	1.24474081770712	1.30920009011387	0.801793610577365	0.964990977449146	1.19536147894287	1.46282013831126	1.03673322411491	0.0755637032316528	0.122368086576632	1.92208055830138	0.94266880365919	Not	1.1212212848962	0.0387424177459705	0.0718241786296265	2.23537513137247	1.16051695881675	Up	1.07847047125581	0.0638786774942606	0.112175787390911	2.07037487004679	1.04989201129598	Not	1.03194240634519	0.0612198324216908	0.0948154898648392	1.93878523095425	0.955152997669449	Not	--	--	--	--	--	--	--	--	--
523	Hexahydrocurcumin	0.0226084502890889	0.017067816557875	0.0180132524848443	0.0254986595576062	0.0182812617726838	0.0179861336576027	0.0204069450833992	0.0138815422956564	0.0211564335436667	0.0228535064431711	0.0127739497500008	0.0166851580357721	0.0225642434953381	0.0226841012142259	0.0224884784574677	0.152741368093465	0.808551735591001	0.84715747833113	0.961091747078428	-0.0572539	Not	0.855365922990708	0.189333561912778	0.264136958820938	1.17416168398692	0.231631083597189	Not	0.315587459968929	0.631936259875054	0.697294449156684	0.90679580684425	-0.14115	Not	0.261228750129612	0.676100673995702	0.716842897021501	1.07066336664443	0.0985049454344579	Not		C21H26O6	374.173	J445.265H	81358	5318039		C17826	HMDB0302135
524	Choline	43.2271086466254	43.252103074459	43.8268207336077	58.0970655671868	53.6544308230092	51.8442700552691	55.5292294548654	60.2973585381952	62.9725710213091	35.7437351893408	39.0326526777787	38.7989567990413	48.4183698134847	41.1496324562912	44.7919196950845	1.17419740274439	0.017022836492234	0.0355948604596713	1.37215	0.456436076469925	Up	0.374659790457876	0.586075497511065	0.652530781844228	1.03111052829866	0.0441989884592651	Not	1.15368997455747	0.0307235939239572	0.0624557492796987	0.871604656566083	-0.198254	Down	1.12049053362282	0.0258109246235555	0.0454542252387771	1.2554734678331	0.32823154017447	Up	Bilineurine	C5H14NO	104.108	J4.822D	15354	305	62-49-7	C00114	HMDB0000097
525	[(4aR,5S)-9a-hydroxy-3,4a,5-trimethyl-2-oxo-5,6,7,8,8a,9-hexahydro-4H-benzo[f][1]benzofuran-7-yl] (Z)-2-methylbut-2-enoate	0.266753577395346	0.263136787525952	0.262790025219111	0.729794427285483	0.73142886098075	0.732516169273395	0.603031321461816	0.670809420921256	0.703955517283275	0.810713965864389	0.858344697309582	0.825274192343706	0.817453964042534	0.596097239534884	0.587947380396757	1.20317144175447	0.00553642556565776	0.0147713649313246	2.49507403521868	1.31908262464396	Up	1.14779119931839	0.0330622849379705	0.062844070786765	2.52497552464953	1.33626940345339	Up	1.23480436566935	0.000563503020024987	0.00395465608657824	3.14670690298753	1.65384	Up	1.18227551474493	1.32665930117737e-08	1.2954828075997e-05	2.76749555662787	1.46858100067943	Up	--	--	--	--	--	--	--	--	--
526	methyl (E)-3-(3-hydroxy-4-methoxy-phenyl)prop-2-enoate	0.0641019152666029	0.0739980174865402	0.070618686719069	0.130400558016901	0.132460815529117	0.12236785613739	0.0472847482521924	0.0832473293256016	0.0393361706191784	0.0327279557424904	0.029711216545784	0.0292907857460061	0.101697568174527	0.112120193719361	0.10787853886804	0.5198817542102	0.440311977762163	0.521485319932992	0.813862455714393	-0.297143	Not	1.19585869013717	0.000858156848317887	0.00464498194352674	1.54129181946203	0.62414003942096	Up	1.2206914631878	0.00233216998312513	0.00908196334745935	0.439491015541587	-1.18609	Down	1.17021275245283	0.000158620409659683	0.00134106346348641	1.84568693802948	0.884157866496984	Up	--	--	--	--	--	--	--	--	--
527	Apiopaeonoside	0.150314178218367	0.140374822501898	0.0526889101844489	0.185656955790946	0.178613730283655	0.179360203756166	0.18752832181876	0.179673957640789	0.179619170363419	0.150801815378365	0.144637870507655	0.181171386423406	0.336365919823432	0.130778267803033	0.325021681264531	0.899617878531735	0.159439302908616	0.229296729440741	1.59247707105629	0.671272600292238	Not	0.872479249871992	0.140529024560831	0.204310799101089	2.30697969710352	1.20600530743791	Not	0.69134410705387	0.286704695886815	0.376167358221369	1.38800737372324	0.47301523218541	Not	0.865163231621246	0.163647568558976	0.218457758985428	1.58318538428531	0.662830198829271	Not	--	--	--	--	--	--	--	--	--
528	4-[2-[(1R,4aS,5R,8aS)-5-(hydroxymethyl)-5,8a-dimethyl-2-methylene-decalin-1-yl]ethyl]-2H-furan-5-one	1.18861658252935	1.10558359522607	1.11979084921514	4.12161798216705	3.95596203568222	4.04288621554003	4.33413992613197	3.83773058662479	3.93675202976883	2.00987146257336	2.04621550607011	1.81221354847923	2.15969820253171	2.12274704010099	2.10974123295372	1.21063310023031	0.00216511505044467	0.00763261677530403	3.54676460683914	1.82650358406082	Up	1.22281852448437	3.32542902350836e-05	0.000802537092274715	1.87235011020477	0.904850229274297	Up	1.21497699040163	0.0039008478493876	0.0127693861646899	1.71889746363217	0.781483487153708	Up	1.18149610210794	1.19377041363632e-05	0.000388572269638621	3.55023376969579	1.82791402385027	Up	--	--	--	--	--	--	--	--	--
529	1,3-Dimethyluric acid	1.9980710391086	2.00634554413283	2.00475648302126	3.0455779153272	2.90966956950996	3.0175382303012	3.15385259550839	3.18853583804328	3.41258985411422	2.50376943554105	2.56568325280824	2.44857386239733	2.63778353194563	2.66609606284018	2.62576136117228	1.2068765411418	0.00416085451805842	0.0120924834431073	1.62334786835035	0.698972189144836	Up	1.22418536605008	0.000202288541607624	0.00205870734531926	1.31958937919054	0.400089071428029	Up	1.22531588868729	0.0043145484380744	0.0137543856252993	1.2510917006127	0.323187537841586	Up	1.17825533767754	0.00169546736461473	0.00578889469072126	1.49318144380202	0.578389485076188	Up	1,3-Dimethylurate	C7H8N4O3	196.06		68447	70346	944-73-0		HMDB0001857
530	4-Methylquinolin-2-ol	0.0487764904037608	0.0334101303876334	0.0478459206242649	0.0944934698529539	0.103444256414359	0.095486086845334	0.0707322972708787	0.0572041042913992	0.0762775708432663	0.0686220529701127	0.0608888839876358	0.0628975535586943	0.143238297292895	0.155575514899076	0.132881320713143	1.04013	0.0312511933837596	0.0579616150792806	1.57048358958669	0.651208867952886	Up	1.20908727816121	0.000383590731434618	0.00281780559858363	3.31990075872752	1.73114011596027	Up	1.09224765170467	0.0356957805515652	0.0696365786257113	1.47969491653166	0.565299751679904	Up	1.15672763469055	0.00194569095634612	0.00635440541428759	2.25654140046909	1.1741132477299	Up	--	--	--	--	--	--	--	--	--
531	Marrubiin	0.575527679463781	0.511677902443149	0.519271030094981	1.22306474583581	1.2215128433025	1.28287027056973	2.15079197930038	2.26229718056743	2.32510893562583	0.825883017136502	0.872888987290307	0.851886300864015	0.88865360173805	0.846763754101175	0.855803173859073	1.21447987987031	0.000197623939280816	0.00178684978433071	4.19439538998133	2.06846286531586	Up	1.21218674089176	0.000436557273577163	0.00309069895858614	1.61298366271841	0.68973182607291	Up	1.22165505822377	0.000435195136524814	0.00336930837841235	1.58773447819593	0.666969666247284	Up	1.17849000077309	1.57237139933838e-05	0.000426505742070535	2.32026276128793	1.21428819455167	Up		C20H28O4	332.199	J5.895E	6696	73401		C09128	HMDB0341338
532	PC(16:0/18:1(9Z))	9.3641464080447	7.54055606215419	7.2002608218231	7.2075119705938	6.97062410655815	5.36578428502161	7.61605192005772	1.64686024535677	7.32894657487607	4.98264503994006	5.23646373817728	4.83776415916081	5.47424463717946	6.32498623966309	6.91607073207592	0.628828929842473	0.326734016091246	0.40983399706243	0.68831711292346	-0.538855	Not	0.920599776005595	0.098699221966661	0.154906248773378	0.776408633449887	-0.365112	Not	1.12681706878313	0.0426518758200079	0.0801674467483963	0.624637870419886	-0.678908	Down	0.770290241177937	0.163083553479841	0.218002861017201	0.810784074856567	-0.30261	Not	尾-Oleoyl-纬-palmitoyl-L-伪-phosphatidylcholine	C42H82NO8P	759.578		73001	5497103	26853-31-6		HMDB0007972
533	NAE(18:1)	0.0529993745600908	0.0539935541716289	0.062559770175664	0.0873472986116654	0.0615366779464125	0.0710095676958444	0.109310618243789	0.105593838366739	0.110263413385373	0.105027128561879	0.0945519819907363	0.0971993003998541	0.081987667411591	0.0797897301605343	0.0734599569324566	1.20665327317487	0.000788553182438296	0.00387920495038285	1.91779825441481	0.939450961928602	Up	1.15273046616171	0.00572043554623707	0.0165596015664404	1.38739964636645	0.47238342196693	Up	1.21077576185782	0.000635209497979092	0.00410179662596688	1.75036087815141	0.807652398311836	Up	0.849736363747541	0.143506675614047	0.196404020654684	1.29690382795992	0.375071500353252	Not	--	--	--	--	--	--	--	--	--
534	Nonadecanoic acid	0.072265345197466	0.0435879075523772	0.0597438396146568	0.0752753486640495	0.0605127571561088	0.0679789630887057	0.0520521903308196	0.0728063076030105	0.0637229702023287	0.0640352842290252	0.0713968003071033	0.0680331725582383	0.053564323061443	0.0536965029259432	0.0565999409433825	0.250209709100747	0.696436691404668	0.747330141930394	1.07394413880559	0.102918953505749	Not	0.278997320643655	0.684712082960572	0.73877824964382	0.933163327047755	-0.0997985	Not	0.586845373568074	0.380249533519683	0.470131077247719	1.15870516051609	0.212513510628382	Not	0.531127925776367	0.388699319879994	0.451151804537768	1.16042393507228	0.214651958192464	Not	Nonadecanoic acid	C19H38O2	298.287	J535E	39246	12591	646-30-0	C16535	HMDB0000772
535	1,7-bis(4-hydroxyphenyl)heptane-3,5-diol	0.278447609442337	0.269491311438025	0.176836472060036	0.295002002037673	0.312836485498417	0.335952787516904	0.256636991319795	0.259590505698818	0.307454521524636	0.293552044504901	0.298734531136153	0.28253996396127	0.325789401125536	0.323628582787914	0.201783639516046	0.505573444931389	0.432761738158709	0.51378946785651	1.13646520917548	0.184553519335457	Not	0.455506151439501	0.467672324442467	0.549838581203718	1.17443504804459	0.231966927522007	Not	0.75069432349687	0.262098738058626	0.350003174505393	1.20703123770962	0.271463013214389	Not	0.858600634546403	0.142125189854588	0.194649716539979	1.30218448949274	0.380933859579488	Not	--	--	--	--	--	--	--	--	--
536	4-Vinylphenol	0.100003141358986	0.0847216677261122	0.112649216344242	0.262556758982395	0.274540243162904	0.248148821101766	0.269418493948817	0.268087533205293	0.268070351871379	0.113427062048681	0.148439702633682	0.126205541319041	0.107536132095187	0.147770039154736	0.120376790072843	1.21126484366544	0.00220538255834224	0.00774660456194676	2.70896685701591	1.43774274292668	Up	0.825309557777502	0.152652845095406	0.218683034689459	1.2633348214605	0.337237047078182	Not	0.934934714006317	0.0846948428538904	0.142080514538212	1.30499731925516	0.38404684319266	Not	1.17123213191084	0.000129295751994708	0.00124391430367323	2.6405999048281	1.40086572556897	Up	4-Vinylphenol	C8H8O	120.058	J38.247G	1883	62453	2628-17-3	C05627	HMDB0004072
537	5-acetyl-2-hydroxy-benzoic acid	17.2227460950813	16.206141978995	16.2856646698796	42.1474744908201	42.2361887211444	42.5116372748551	52.6121247370561	46.1029892140753	48.4381868733797	17.356951030343	18.1860857905907	17.7496537141428	17.0142986825568	16.2805140024307	16.640503515216	1.20900221761975	0.00273097099739089	0.00891904073228162	2.95996429018264	1.56557977089234	Up	0.113957893787245	0.860656560322524	0.886050009942156	1.00444062038302	0.00639227864454698	Not	1.02214800459469	0.0468931978969152	0.0868013558793944	1.0719736494372	0.100269442835317	Up	1.18186834041206	3.61102575927658e-05	0.000621002300136076	2.55247796636865	1.35189850745063	Up	--	--	--	--	--	--	--	--	--
538	3-(2,5-Dimethoxyphenyl)propionic acid	1.16627136400348	1.07917792507621	1.5426735901877	0.567158141067321	0.569749142935657	0.730053202918859	1.15943425015145	1.18743686018419	1.21846601174087	0.616922968748477	0.643149247546553	0.631042523961765	0.948371777373258	0.935494649178261	1.23459492291537	0.309293861236483	0.65453315710056	0.712543620856964	0.941188349931783	-0.0874446	Not	0.662777881924417	0.273579560184799	0.356145543371817	0.823220747810057	-0.280649	Not	1.12828107534573	0.0466840394987578	0.0868013558793944	0.499222121491088	-1.00225	Down	1.0679878301422	0.0331885002045342	0.0560217293858732	0.492845809501011	-1.02079	Down	--	--	--	--	--	--	--	--	--
539	3-hydroxybenzaldehyde	0.184303302178028	0.177120835512039	0.174829704513946	0.184414286142466	0.171640387558874	0.167545784398448	0.248848880192675	0.237808259994911	0.250485116769624	0.215716362642717	0.193532405362908	0.213440459791718	0.224656053542097	0.227602661226875	0.228056219121141	1.20495080459414	0.000299227652393737	0.00226740606446423	1.37461440635566	0.459026984415967	Up	1.2150066445098	0.0013157717242569	0.00620719855728649	1.26864346760483	0.343286679274269	Up	1.09352234199962	0.0401579969165799	0.0761401865736126	1.16118371336619	0.215596242138692	Up	0.402544750268716	0.519206835910399	0.570630810654479	0.976404114789706	-0.0344497	Not	--	--	--	--	--	--	--	--	--
540	Phenol	0.0582328518911492	0.056799748938141	0.0522329447542442	0.0403838443262353	0.0612652992752254	0.0431545387285186	0.294166605998816	0.273664229615847	0.337143401649952	0.0619141282868583	0.0577006274411271	0.0605066097044392	0.124548142240956	0.156174377865178	0.127420578863642	1.20338950514808	0.00538721453300496	0.0144126438122722	5.41040436096662	2.43573642173433	Up	1.18668481120473	0.0132962023837211	0.0317225634405262	2.44009068063539	1.28693476339146	Up	0.865194128593915	0.131539211950046	0.198225697710996	1.07685874460302	0.106829018845944	Not	0.571691077217248	0.372111336670596	0.435952873735857	0.865711356303577	-0.208042	Not	Phenol	C6H6O3	126.032	J3.903I	16164	1057	87-66-1	C01108	HMDB0013674
[truncated: 1,419 more rows]
[truncated: 6 more columns]
